# Supplementary material for: Comparative liver proteome analysis of feedlot steer calves reveals growth trait-specific pathways influenced by calving season
Source: J Anim Sci Biotechnol. 2026 Apr 3;17:56. doi: 10.1186/s40104-026-01370-6 (PMC13047832; doi:10.1186/s40104-026-01370-6)
Supplement: Supplementary file 2 — Additional file 2: Table S1. List of proteins identified by LC–MS/MS analysis. [file 40104_2026_1370_MOESM2_ESM.xlsx]

## Sheet: Table S1
Accession	Description	Exp. q-value: Combined	Sum PEP Score	Coverage [%]	# Peptides	# PSMs	# Unique Peptides	# AAs	MW [kDa]	calc. pI	Score Sequest HT: Sequest HT	# Peptides (by Search Engine): Sequest HT	# Protein Pathway Groups	# Razor Peptides	Abundance Ratio: (L-Hig-Sp) / (L-Hig-Fa)	Abundance Ratio: (L-Hig-Fa) / (L-Mod-Fa)	Abundance Ratio: (L-Mod-Sp) / (L-Mod-Fa)	Abundance Ratio: (L-Hig-Sp) / (L-Mod-Sp)	Abundance Ratio Adj. P-Value: (L-Hig-Sp) / (L-Hig-Fa)	Abundance Ratio Adj. P-Value: (L-Hig-Fa) / (L-Mod-Fa)	Abundance Ratio Adj. P-Value: (L-Mod-Sp) / (L-Mod-Fa)	Abundance Ratio Adj. P-Value: (L-Hig-Sp) / (L-Mod-Sp)	Abundance Ratio Variability [%]: (L-Hig-Sp) / (L-Hig-Fa)	Abundance Ratio Variability [%]: (L-Hig-Fa) / (L-Mod-Fa)	Abundance Ratio Variability [%]: (L-Mod-Sp) / (L-Mod-Fa)	Abundance Ratio Variability [%]: (L-Hig-Sp) / (L-Mod-Sp)	Abundances (Grouped): L-Hig-Fa	Abundances (Grouped): L-Hig-Sp	Abundances (Grouped): L-Mod-Fa	Abundances (Grouped): L-Mod-Sp	Abundances (Grouped) CV [%]: L-Hig-Fa	Abundances (Grouped) CV [%]: L-Hig-Sp	Abundances (Grouped) CV [%]: L-Mod-Fa	Abundances (Grouped) CV [%]: L-Mod-Sp	Abundance: F12: Sample, L-Hig-Fa	Abundance: F13: Sample, L-Hig-Fa	Abundance: F14: Sample, L-Hig-Fa	Abundance: F17: Sample, L-Hig-Fa	Abundance: F19: Sample, L-Hig-Fa	Abundance: F4: Sample, L-Hig-Sp	Abundance: F6: Sample, L-Hig-Sp	Abundance: F8: Sample, L-Hig-Sp	Abundance: F9: Sample, L-Hig-Sp	Abundance: F11: Sample, L-Hig-Sp	Abundance: F15: Sample, L-Mod-Fa	Abundance: F16: Sample, L-Mod-Fa	Abundance: F18: Sample, L-Mod-Fa	Abundance: F20: Sample, L-Mod-Fa	Abundance: F21: Sample, L-Mod-Fa
D4QBB4	Globin A1 OS=Bos taurus OX=9913 GN=HBB PE=3 SV=1	0	193.732	96	19	1417	15	145	15.9	7.59	1651.59	19	0	4	1.428	1.164	1.637	1.036	0.248577	0.375351	0.250527	0.988169	71.44	37.87	64.91	55.75	100.9	113.4	82.9	102.8	15.23	38.32	9.5	34.4	1.49515e+09	1.07924e+09	1.71107e+09	1.33844e+09	1.22851e+09	1.30678e+09	8.35649e+08	9.97105e+08	9.37312e+08	7.58909e+08	1.42653e+09	1.25721e+09	1.42933e+09	1.07325e+09	1.25521e+09
O02691	3-hydroxyacyl-CoA dehydrogenase type-2 OS=Bos taurus OX=9913 GN=HSD17B10 PE=1 SV=3	0	235.748	92	17	558	17	261	27.1	8.28	1346.95	17	0	0	0.744	0.924	0.691	0.961	0.547257	0.687089	0.640144	0.99859	65.22	38.19	53.63	56.82	112.2	88.9	114.6	84.3	4.18	20.89	15.4	13.99	2.2731e+08	1.64446e+08	2.57177e+08	2.55647e+08	2.75176e+08	6.79634e+07	1.56726e+08	1.50739e+08	1.18378e+08	5.79538e+07	2.54286e+08	2.61489e+08	2.9856e+08	2.2246e+08	3.74891e+08
P01966	Hemoglobin subunit alpha OS=Bos taurus OX=9913 GN=HBA PE=1 SV=2	0	279.933	92	16	1885	16	142	15.2	8.44	2752.3	16	0	0	1.24	1.208	1.628	0.988	0.604734	0.205566	0.26183	0.999121	62.18	39.58	63.1	70.04	93.7	107.7	89.2	109.4	15.57	31.21	13.45	32.87	2.88161e+09	1.88576e+09	3.38599e+09	2.67657e+09	2.39709e+09	2.0914e+09	1.53996e+09	1.83266e+09	1.6773e+09	1.50964e+09	3.23539e+09	2.25804e+09	2.71466e+09	2.57755e+09	2.63917e+09
Q2KIR7	Glycine N-acyltransferase OS=Bos taurus OX=9913 GN=GLYAT PE=1 SV=2	0	327.039	92	22	667	3	295	33.9	7.52	1547.26	22	0	23	0.901	1.003	0.983	0.926	0.918363	0.994812	0.99615	0.988169	71.61	34.5	58.44	46.84	105.1	95	107.3	92.5	10.91	21.28	12.03	18.93	5.5768e+08	3.51537e+08	6.77255e+08	6.2445e+08	6.20698e+08	1.62772e+08	3.75457e+08	4.47067e+08	3.21837e+08	1.70593e+08	4.79941e+08	6.15791e+08	6.7579e+08	5.75207e+08	7.11967e+08
Q3T114	2-iminobutanoate/2-iminopropanoate deaminase OS=Bos taurus OX=9913 GN=RIDA PE=2 SV=3	0	65.804	91	9	106	9	137	14.3	6.65	274.39	9	0	0	0.799	0.898	0.887	0.89	0.718112	0.544765	0.964024	0.988169	47.94	30	33.22	35.79	106.8	90.7	108.6	93.9	13.92	21.48	9.56	17.16	3.94711e+07	2.81273e+07	3.03852e+07	3.84672e+07	3.50867e+07	2.13706e+07	22522151	2.12756e+07	1.76979e+07	1.50771e+07	3.75273e+07	3.29347e+07	4.36243e+07	4.0116e+07	4.28452e+07
Q3T0R7	3-ketoacyl-CoA thiolase, mitochondrial OS=Bos taurus OX=9913 GN=ACAA2 PE=2 SV=1	0	521.754	90	31	924	31	397	42.1	7.91	2416.79	31	0	0	1.116	1.115	1.312	0.956	0.794233	0.623933	0.701577	0.994684	62.57	43.19	59.23	44.21	110.6	86.8	97.9	104.7	14.25	6.5	17.14	12.59	3.85322e+08	3.46693e+08	5.24799e+08	5.28157e+08	6.63207e+08	1.77149e+08	2.96525e+08	3.04749e+08	2.19549e+08	1.95318e+08	4.93322e+08	6.35739e+08	4.44487e+08	4.40405e+08	4.98643e+08
Standard_Enolase	Saccharomyces cerevisae	0	715.295	90	42	4164	41	436	46.7	6.62	7429.61	42	0	1	1.296	1.076	1.411	1.006	0.490687	0.811924	0.546458	0.99859	65.47	42.31	59.16	60.33	96.4	104.2	91.3	108.1	5.19	12.72	7.02	11.58	2.59441e+09	2.09067e+09	2.60711e+09	2.88057e+09	3.14214e+09	1.59218e+09	2.0773e+09	2.28015e+09	1.69941e+09	1.66894e+09	2.53557e+09	2.66346e+09	2.90617e+09	2.87288e+09	3.01668e+09
E9RHW1	Heat shock 27 kDa protein OS=Bos taurus OX=9913 GN=HSPB1 PE=2 SV=1	0	203.845	90	17	348	17	201	22.4	6.4	899.24	17	0	0	1.082	1.064	1.195	0.969	0.858882	0.859504	0.85897	0.99859	48.23	37.68	53.84	39.34	99.4	96.6	93.6	110.5	15.99	12.82	28.59	16.2	1.84314e+08	1.35315e+08	1.30588e+08	1.66143e+08	1.75462e+08	6.42825e+07	1.06396e+08	1.20015e+08	9.17391e+07	8.42031e+07	1.14902e+08	1.56622e+08	2.4032e+08	1.51465e+08	1.33867e+08
Q3SZX4	Carbonic anhydrase 3 OS=Bos taurus OX=9913 GN=CA3 PE=2 SV=3	0	243.975	89	20	381	20	260	29.4	7.84	896.14	20	0	0	0.923	1.014	0.982	0.976	0.950574	0.992166	0.99615	0.99859	66.26	43.09	60.72	47.94	99.7	89.9	107.4	103	7.33	17.85	21.5	18.09	1.54784e+08	1.35086e+08	1.76929e+08	1.75279e+08	2.1409e+08	5.53812e+07	1.38951e+08	1.18136e+08	1.01038e+08	6.39045e+07	1.93582e+08	2.60362e+08	1.88051e+08	1.39237e+08	2.21165e+08
P60712	Actin, cytoplasmic 1 OS=Bos taurus OX=9913 GN=ACTB PE=1 SV=1	0	467.458	89	28	1080	1	375	41.7	5.48	2335.46	28	0	34	1.264	1.031	1.363	1.034	0.559749	0.954123	0.63056	0.988169	65.94	41.31	64.81	51.57	87.8	110.1	94.4	107.7	4.35	18.31	2.84	17.69	7.06734e+08	5.63146e+08	8.5219e+08	8.3824e+08	8.46173e+08	5.27107e+08	6.89451e+08	7.94974e+08	4.07979e+08	3.54009e+08	8.44849e+08	8.57957e+08	9.05496e+08	8.47365e+08	9.64894e+08
P63258	Actin, cytoplasmic 2 OS=Bos taurus OX=9913 GN=ACTG1 PE=1 SV=1	0	464.226	89	28	1077	1	375	41.8	5.48	2277.49	28	0	0	1.244	1.044	1.332	0.953	0.562248	0.848803	0.680029	0.992816	27.21	23.44	30.07	29.83	86	108.6	87.6	117.8	38.52	20.01	9.05	18.13	2.97915e+06	6.12351e+06	5439288	4953746	4.62379e+06	2.75368e+06	3.68649e+06	4.74437e+06	3.23745e+06	3.66369e+06	4.68961e+06	5.05305e+06	6.08061e+06	5.10425e+06	5.15589e+06
P62739	Actin, aortic smooth muscle OS=Bos taurus OX=9913 GN=ACTA2 PE=1 SV=1	0	358.291	89	26	545	2	377	42	5.39	1164.42	26	0	15	1.425	1.163	1.327	1.383	0.252626	0.377586	0.685495	0.321849	87.3	56.22	90.42	85.54	79.1	147.9	75.9	97.1	31.03	26.74	41.52	21.11	6.28749e+07	4.72584e+07	8.35949e+07	1.3047e+08	8.10976e+07	7.62753e+07	9.77306e+07	1.18739e+08	6.86654e+07	3.31813e+07	6.30373e+07	7.27877e+07	1.58156e+08	7.46319e+07	7.38333e+07
Q9N0V4	Glutathione S-transferase Mu 1 OS=Bos taurus OX=9913 GN=GSTM1 PE=1 SV=3	0	151.274	88	21	259	5	218	25.6	7.39	499.13	21	0	17	1.147	0.989	1.05	1.348	0.740385	0.968013	0.966394	0.392997	94.34	76.37	93.61	93.16	86.9	121.5	108.5	83.1	49.53	45.37	47.48	46	3.05039e+08	9.85063e+07	1.25373e+08	1.55507e+08	1.37179e+08	4.04736e+07	1.90585e+08	1.45039e+08	1.40048e+08	4.47927e+07	1.77642e+08	1.33091e+08	2.76292e+08	1.92387e+08	5.6512e+07
A0A3Q1LFR2	Glutathione transferase OS=Bos taurus OX=9913 GN=GSTM2 PE=1 SV=1	0	143.08	88	20	233	4	218	25.6	6.93	464.35	20	0	0	0.993	0.871	0.683	1.647	0.972157	0.629649	0.613422	0.0342954	75.16	77.87	99.14	84.36	95.4	139.2	90.8	74.6	47.76	44.9	73.41	85.89	3.81836e+06	2.93418e+06	2.20044e+06	1.97472e+06	1.38624e+06	901887	2.20611e+06	2.87233e+06	2.84754e+06	691378	2.12739e+06	1222018	5.37347e+06	5.72448e+06	1.23813e+06
A5PK73	Fructose-bisphosphate aldolase OS=Bos taurus OX=9913 GN=ALDOB PE=2 SV=1	0	321.58	87	26	708	2	364	39.5	8.46	1969.86	26	0	29	1.167	1.061	1.251	1.039	0.730927	0.86662	0.785334	0.988169	59	39.87	61.89	56.14	106.2	96.1	95	102.6	11.45	13.84	16.61	11.47	5.00375e+08	4.07927e+08	4.23844e+08	5.14855e+08	5.87813e+08	2.08666e+08	2.84295e+08	3.63929e+08	3.03075e+08	2.46286e+08	4.13538e+08	4.8431e+08	5.05425e+08	5.10462e+08	6.92308e+08
Q2KJ64	Arginase-1 OS=Bos taurus OX=9913 GN=ARG1 PE=2 SV=1	0	267.053	87	23	330	23	322	35	6.54	681.64	23	0	0	1.152	1.106	1.156	1.14	0.740385	0.661107	0.887553	0.950656	74.26	54.24	68.29	67.78	92.1	108	96.9	103	23.01	30.05	23.44	30.19	8.14762e+07	6.0457e+07	6.26806e+07	5.85494e+07	5.72678e+07	2.29379e+07	6.78551e+07	4.98943e+07	6.10133e+07	3.06138e+07	8.07291e+07	6.57574e+07	8.17866e+07	5.46343e+07	4.64385e+07
Q2TBQ3	Guanidinoacetate N-methyltransferase OS=Bos taurus OX=9913 GN=GAMT PE=2 SV=1	0	171.316	86	11	217	11	236	26.6	6.09	598.95	11	0	0	0.865	0.922	0.898	0.913	0.843844	0.676795	0.968509	0.988169	58.32	40.54	45.1	51.1	95.4	90.2	110.5	103.9	20.38	9.41	14.44	18.83	1.6785e+07	1.54795e+07	2.7171e+07	2.99189e+07	3.17811e+07	1.09619e+07	1.76545e+07	1.55902e+07	1.47876e+07	1.08647e+07	3.19703e+07	3.00128e+07	2.61662e+07	3.33804e+07	3.93094e+07
A0A3Q1MKY2	Thioredoxin domain-containing protein 17 OS=Bos taurus OX=9913 GN=TXNDC17 PE=1 SV=1	0	55.025	85	6	81	6	123	13.9	4.77	135.18	6	0	0	1.045	1.088	1.232	0.895	0.922332	0.743729	0.80765	0.988169	43.46	46.46	43.47	39.32	95.3	107.8	84.5	112.5	14.91	16.13	11.18	18.96	2.75795e+07	1.97924e+07	2.29748e+07	2.25642e+07	2.29182e+07	1.1399e+07	1.48506e+07	2.07866e+07	1.07884e+07	1.20939e+07	2.06858e+07	2.42873e+07	2.52992e+07	1.8552e+07	2.11707e+07
Q3T0S5	Fructose-bisphosphate aldolase B OS=Bos taurus OX=9913 GN=ALDOB PE=2 SV=1	0	321.642	85	25	653	1	364	39.5	8.46	1953.28	25	0	0	1.057	1.145	1.3	1.024	0.922332	0.607328	0.727013	0.992816	71.62	111.52	64.71	21.29	107.5	109.3	79.7	103.6	81.1	43.21	87.73	9.86	158337	2.80614e+06	2.21342e+06	1.33754e+06	1.21381e+06	648475		857148	1.4662e+06	525416	1.01095e+06	1.99813e+06	946478	635206	4.92181e+06
P00442	Superoxide dismutase [Cu-Zn] OS=Bos taurus OX=9913 GN=SOD1 PE=1 SV=2	0	172.608	85	8	335	8	152	15.7	6.32	508.4	8	0	0	1.491	1.028	1.594	0.991	0.168106	0.967469	0.297555	0.99859	75.28	67.24	70.16	69.75	104.1	69.4	117.9	108.7	10.85	49.55	17.59	30.89	1.5437e+08	9.09865e+07	1.43612e+08	1.62638e+08	1.76134e+08	1.11006e+08	7.48253e+07	9.69571e+07	5.23596e+07	3.75476e+07	2.07668e+08	1.46829e+08	1.83473e+08	1.75407e+08	2.56996e+08
P07857	Sterol carrier protein 2 OS=Bos taurus OX=9913 GN=SCP2 PE=1 SV=2	0	353.885	85	37	567	37	543	58.5	8.31	1146.51	37	0	0	1.274	1.165	1.38	1.114	0.53977	0.369111	0.599427	0.986534	68.32	40.9	61.16	50.88	93.1	122.5	79	105.4	30.69	12.65	14.42	28.84	1.2642e+08	1.54651e+08	1.45454e+08	1.04423e+08	1.268e+08	7.33763e+07	1.02623e+08	1.33551e+08	1.12448e+08	8.14385e+07	1.1813e+08	1.18214e+08	1.65922e+08	1.09429e+08	1.25958e+08
P48644	Aldehyde dehydrogenase 1A1 OS=Bos taurus OX=9913 GN=ALDH1A1 PE=1 SV=3	0	550.076	84	38	927	36	501	54.8	6.65	2493.75	38	0	1	1.327	1.16	1.295	1.202	0.418997	0.390756	0.732811	0.802209	62.9	42.52	54.35	56.16	93	119	87.9	100.1	22.51	28.35	20.97	22.9	7.2598e+08	3.31104e+08	5.10434e+08	5.27569e+08	5.56357e+08	2.00539e+08	4.7034e+08	4.94688e+08	5.09635e+08	2.17985e+08	3.91634e+08	4.92345e+08	6.90398e+08	4.76892e+08	4.55218e+08
Q29RS1	Hydroxysteroid (17-beta) dehydrogenase 13 OS=Bos taurus OX=9913 GN=HSD17B13 PE=1 SV=1	0	293.37	84	25	470	24	300	33.4	9.1	1170.28	25	0	1	1.293	0.999	0.93	1.513	0.496887	0.988843	0.98374	0.113967	84.6	46.89	74.38	73.61	99.1	113.9	99.1	87.9	13.82	40.01	19.06	46.49	1.22895e+08	1.12957e+08	1.82489e+08	1.43884e+08	1.94745e+08	5.50158e+07	2.33938e+08	1.62796e+08	8.75331e+07	7.68521e+07	2.29856e+08	1.60225e+08	1.61462e+08	1.37467e+08	2.04268e+08
P10096	Glyceraldehyde-3-phosphate dehydrogenase OS=Bos taurus OX=9913 GN=GAPDH PE=1 SV=4	0	377.211	84	24	732	20	333	35.8	8.35	1318.03	24	0	4	1.039	1.016	1.184	1.02	0.931064	0.991477	0.870473	0.994684	77.17	41.27	73.54	61.83	98.3	102.6	97.7	101.4	7.43	8.02	6.75	10.36	2.92499e+08	2.46637e+08	2.84127e+08	3.16793e+08	3.44036e+08	1.49715e+08	2.13489e+08	2.22001e+08	1.80409e+08	1.52949e+08	3.1645e+08	2.95314e+08	3.35319e+08	3.16189e+08	3.84999e+08
P02584	Profilin-1 OS=Bos taurus OX=9913 GN=PFN1 PE=1 SV=2	0	112.33	83	10	202	10	140	15	8.28	400.72	10	0	0	0.906	1.006	1.137	0.843	0.923933	0.999419	0.909116	0.919041	71.85	40.21	66.77	59.05	105.1	90.5	102.5	101.9	11.5	9.52	6.11	15.49	3.85168e+07	3.60879e+07	4.30086e+07	4.33942e+07	3.99632e+07	1.38251e+07	2.72228e+07	2.95786e+07	1.90522e+07	1.54334e+07	4.25936e+07	4.04134e+07	4.96664e+07	4.2885e+07	4.55963e+07
Q56JW4	Adenine phosphoribosyltransferase OS=Bos taurus OX=9913 GN=APRT PE=2 SV=1	0	87.726	83	11	143	11	180	19.5	7.72	201.51	11	0	0	0.783	1.104	0.866	1.051	0.675076	0.672211	0.950343	0.988169	52.34	41.04	48.71	39.11	113.5	92	105.1	89.4	16.87	10.24	14.26	9.57	2.0773e+07	1.3124e+07	1.83214e+07	2.02262e+07	1.48531e+07	6.63558e+06	1.14869e+07	1.02193e+07	7.53024e+06	7.15225e+06	1.56356e+07	1.53432e+07	2.27543e+07	1.72688e+07	1.88641e+07
P68138	Actin, alpha skeletal muscle OS=Bos taurus OX=9913 GN=ACTA1 PE=1 SV=1	0	359.372	82	25	592	1	377	42	5.39	1216.84	25	0	0	5.998	0.745	1.969	2.366	1.02712e-07	0.450619	0.0580661	1.09156e-05	78.36	92.44	104.49	60.08	31.9	234.8	42.9	90.4	83.79	34.76	105.24	55.72			167466	790011	270285	977375	1.074e+06	1.67254e+06	531103			339805	1.36115e+06		140000
P00432	Catalase OS=Bos taurus OX=9913 GN=CAT PE=1 SV=3	0	667.768	82	46	1502	46	527	59.9	7.28	2812.07	46	0	0	1.28	1.113	1.384	1.07	0.523392	0.629649	0.59322	0.988169	74.05	40.84	61.89	55.84	94.5	100.4	105.2	99.9	9.31	13.84	7.72	19.09	1.03419e+09	6.3199e+08	9.32941e+08	1.02502e+09	9.94703e+08	4.68641e+08	7.24687e+08	7.35059e+08	4.36893e+08	3.36025e+08	1.14672e+09	9.38204e+08	1.15128e+09	9.86844e+08	1.05168e+09
F6S1Q0	Keratin 18 OS=Bos taurus OX=9913 GN=KRT18 PE=1 SV=1	0	247.289	82	30	387	27	429	47.9	5.38	764.78	30	0	3	1.494	0.978	1.326	1.23	0.165507	0.926107	0.686393	0.709163	76.21	46.48	72.06	54.94	84.2	117.5	99.2	99.1	10.46	29.35	13.71	22.97	8.46191e+07	5.99857e+07	1.10389e+08	8.83017e+07	9.73621e+07	7.99555e+07	8.76778e+07	1.00638e+08	4.67383e+07	4.18738e+07	1.09359e+08	9.45812e+07	1.17025e+08	1.27396e+08	1.10381e+08
P55859	Purine nucleoside phosphorylase OS=Bos taurus OX=9913 GN=PNP PE=1 SV=3	0	202.639	81	16	247	16	289	32	6.34	596.93	16	0	0	0.746	1.151	0.92	0.91	0.556021	0.443253	0.981155	0.988169	67.5	46.12	58.03	70.47	119.1	91.2	101.7	87.9	18.07	32.44	14.36	29.69	6.18954e+07	5.18869e+07	4.73192e+07	7.44297e+07	6.15717e+07	1.18435e+07	4.36721e+07	3.80916e+07	3.14189e+07	1.49372e+07	5.82396e+07	5.82507e+07	7.37133e+07	4.74234e+07	5.37575e+07
A0A140T897	Albumin OS=Bos taurus OX=9913 GN=ALB PE=4 SV=1	0	608.777	81	55	1411	55	607	69.3	6.18	3144.66	55	0	0	1.274	1.191	1.536	1.014	0.539594	0.262985	0.372177	0.99859	70.41	39.96	65.49	52.01	99	98.4	91.2	111.4	10.44	15.7	14.88	10.18	1.1764e+09	9.89315e+08	1.42869e+09	1.08515e+09	1.35812e+09	5.56162e+08	8.65491e+08	7.53582e+08	8.61624e+08	5.44941e+08	1.08176e+09	1.21021e+09	1.52673e+09	9.27848e+08	1.28171e+09
Q5EA88	Glycerol-3-phosphate dehydrogenase [NAD(+)], cytoplasmic OS=Bos taurus OX=9913 GN=GPD1 PE=2 SV=3	0	192.832	81	21	338	21	349	37.6	6.89	744.22	21	0	0	1.224	1.128	0.996	1.324	0.64171	0.560675	0.989647	0.456365	67	40.27	49.15	55.1	100.3	120.5	94.3	84.9	7.75	8.2	14.05	24.04	1.05146e+08	9.02067e+07	1.04577e+08	1.20498e+08	1.31101e+08	5.70103e+07	1.06108e+08	1.1536e+08	7.25323e+07	6.05278e+07	1.00904e+08	9.89145e+07	1.25786e+08	1.07844e+08	1.50397e+08
A0A3Q1MLX2	Gluconolactonase OS=Bos taurus OX=9913 GN=RGN PE=3 SV=1	0	358.459	81	25	686	25	301	33.5	5.77	1586.68	25	0	0	0.997	1.161	1.123	1.004	0.975874	0.389973	0.929842	0.99859	69.11	37.73	47.73	46.44	98.2	103.9	90.3	107.7	6.93	19.85	13.45	12.9	4.58107e+08	3.12004e+08	4.09932e+08	4.58415e+08	4.84929e+08	1.48177e+08	3.30841e+08	3.25493e+08	2.78646e+08	2.46565e+08	3.74402e+08	4.52885e+08	4.43882e+08	4.796e+08	4.09513e+08
F1MU12	Keratin, type II cytoskeletal 8 OS=Bos taurus OX=9913 GN=KRT8 PE=3 SV=2	0	343.087	81	43	654	37	478	53.6	5.82	1218.74	43	0	6	1.707	0.94	1.485	1.196	0.0316671	0.786127	0.442184	0.818693	85.93	46.67	73.95	59.08	73.6	124.8	90.9	110.7	12.17	13.79	16.01	23.38	1.32392e+08	1.28108e+08	1.76671e+08	1.44965e+08	1.53332e+08	1.28001e+08	1.54465e+08	1.82905e+08	1.10745e+08	1.09451e+08	1.46076e+08	1.79347e+08	1.98888e+08	2.02941e+08	1.66672e+08
Q2KJD0	Tubulin beta-5 chain OS=Bos taurus OX=9913 GN=TUBB5 PE=2 SV=1	0	318.604	80	24	354	4	444	49.6	4.89	920.34	24	0	2	0.955	0.928	1.131	0.898	0.99813	0.811924	0.920482	0.988169	45.16	27.2	42.99	38.34	89.1	97.1	101.6	112.2	19.68	25.05	11.45	22.69	5.49514e+06	4.62019e+06	6.78523e+06	9.2955e+06	6.53594e+06	2.9543e+06	4.53737e+06	5.29957e+06	4.87632e+06	4.75867e+06	7.59954e+06	7.07455e+06	8.05035e+06	8.67374e+06	7.58e+06
Q2KJ32	Methanethiol oxidase OS=Bos taurus OX=9913 GN=SELENBP1 PE=1 SV=1	0	386.694	80	32	529	32	472	52.5	6.48	1424.87	32	0	0	0.824	1.113	1.1	0.893	0.740385	0.629649	0.941514	0.988169	49.57	32.01	57.34	49.84	112.6	91.7	99.4	96.3	11.27	15.36	13.78	27.91	1.45607e+08	1.23715e+08	1.29934e+08	1.47633e+08	1.76225e+08	3.92502e+07	8.83917e+07	9.20009e+07	6.99899e+07	5.73577e+07	1.48554e+08	1.69165e+08	1.47912e+08	1.19852e+08	1.31153e+08
Q3MHM5	Tubulin beta-4B chain OS=Bos taurus OX=9913 GN=TUBB4B PE=2 SV=1	0	334.598	80	24	392	1	445	49.8	4.89	1033.71	24	0	25	0.982	0.988	1.017	1.01	0.987205	0.963657	0.98248	0.99859	58.69	30.87	56.51	48.49	102.4	103.8	99.4	94.5	8.17	21.75	5.91	18.59	2.08374e+08	1.527e+08	2.04521e+08	2.42539e+08	2.11844e+08	5.8433e+07	1.46171e+08	1.78207e+08	1.35087e+08	9.16697e+07	1.92443e+08	2.17606e+08	2.19699e+08	2.09496e+08	2.29877e+08
P12378	UDP-glucose 6-dehydrogenase OS=Bos taurus OX=9913 GN=UGDH PE=1 SV=2	0	378.924	80	33	515	33	494	55.1	7.58	1172.19	33	0	0	0.799	1.012	0.884	0.885	0.718112	0.999419	0.957564	0.988169	52.12	32.73	50.99	48.57	109.3	86.5	109.8	94.4	14.59	10.75	19.24	27.02	1.37387e+08	9.0087e+07	1.62542e+08	1.83767e+08	1.93545e+08	6.91146e+07	8.37937e+07	1.06086e+08	6.98948e+07	5.28636e+07	1.88523e+08	1.43865e+08	1.4958e+08	1.54934e+08	2.4051e+08
F1N6A0	Isochorismatase domain-containing protein 2 OS=Bos taurus OX=9913 GN=ISOC2 PE=3 SV=1	0	80.341	80	9	128	9	204	22.4	8.37	242.61	9	0	0	0.728	0.818	0.646	0.978	0.522152	0.10724	0.484255	0.99859	54.13	44.48	54.29	53.61	105.7	84.1	129.7	80.5	8.16	32.84	25.59	19.63	8.48398e+06	5.63492e+06	9.61067e+06	9.92367e+06	1.02106e+07	2.09786e+06	6.06392e+06	5.65046e+06	4.31192e+06	1.59357e+06	6.28602e+06	1.20785e+07	1.24802e+07	1.07322e+07	1.48061e+07
A7YY67	10-formyltetrahydrofolate dehydrogenase OS=Bos taurus OX=9913 GN=ALDH1L1 PE=2 SV=1	0	762.568	80	60	1214	2	902	98.7	5.77	3316.27	60	0	61	1.017	0.969	0.971	1.049	0.961776	0.899508	0.998323	0.988169	47.52	31.75	42.67	45.24	98.1	102.1	103.8	96	11.36	15.95	5.06	11.64	5.79051e+08	3.78092e+08	4.74137e+08	4.86243e+08	5.62499e+08	1.63974e+08	3.56075e+08	4.06738e+08	3.1104e+08	2.36094e+08	5.29596e+08	5.30312e+08	6.24867e+08	5.29758e+08	6.25175e+08
E1BMG9	10-formyltetrahydrofolate dehydrogenase OS=Bos taurus OX=9913 GN=ALDH1L1 PE=1 SV=3	0	795.161	80	60	1243	2	902	98.7	5.77	3383.76	60	0	0	1.442	0.681	1.28	0.714	0.606971	0.0887436	0.753784	0.353631	66.56	62.99	69.19	54.34	72.8	102.3	79.4	145.5	72.61	32.22	55.68	36.94	613704	1.59664e+06	900900	423951	804733	232590	974060	925115	576641	400621	836565	207216	808663	1.22274e+06	1.67832e+06
P80425	Fatty acid-binding protein, liver OS=Bos taurus OX=9913 GN=FABP1 PE=1 SV=1	0	106.598	80	11	346	11	127	14.2	8.07	547.19	11	0	0	0.875	1.18	1.171	0.855	0.865844	0.306276	0.879511	0.950656	75.51	45.43	54.52	56.06	115.4	92.1	89.5	102.9	16.85	34.34	28.69	22.7	1.81731e+08	2.05039e+08	2.00059e+08	2.53389e+08	2.4473e+08	1.2562e+08	9.2553e+07	1.01699e+08	9.96388e+07	1.04996e+08	1.6732e+08	3.0218e+08	1.72777e+08	2.07435e+08	1.94395e+08
Q2KIL3	Delta-aminolevulinic acid dehydratase OS=Bos taurus OX=9913 GN=ALAD PE=2 SV=1	0	239.302	79	18	357	18	329	36.1	6.99	855.89	18	0	0	0.962	1.001	0.984	1.025	0.987205	0.991477	0.99615	0.992816	60.6	41.52	52.39	53.5	98	106.2	98.3	97.5	15.94	16.24	13.2	23.03	8.07594e+07	7.40913e+07	7.8358e+07	7.11307e+07	1.05699e+08	2.85124e+07	6.89929e+07	6.78212e+07	5.15442e+07	4.17151e+07	8.41177e+07	9.36085e+07	1.14635e+08	7.31198e+07	9.59079e+07
Q3ZBU7	Tubulin beta-4A chain OS=Bos taurus OX=9913 GN=TUBB4A PE=2 SV=1	0	317.383	79	23	385	5	444	49.6	4.88	999.67	23	0	0	0.845	0.896	0.713	0.959	0.830864	0.58565	0.696975	0.996883	38.31	28.57	49.41	34.53	107.1	80	131.3	81.5	19.98	23.39	21.68	12.8	7.29376e+06	5780877	6.8734e+06	1.13723e+07	8.8119e+06	2.28907e+06	4.21894e+06	5159852	3.22602e+06	3.86779e+06	9.65307e+06	1.04105e+07	7.44139e+06	1.24171e+07	1.09962e+07
Q5E956	Triosephosphate isomerase OS=Bos taurus OX=9913 GN=TPI1 PE=2 SV=3	0	179.194	79	17	255	17	249	26.7	6.92	593.19	17	0	0	1.047	1.094	1.243	1.049	0.921214	0.718898	0.801819	0.988169	60.73	40.96	62.57	54.14	96	101.4	97	105.6	20.13	16.55	10.37	19.91	5.1136e+07	4.2672e+07	3.74138e+07	4.53185e+07	4.43047e+07	1.89772e+07	3.62659e+07	3.5601e+07	3.35166e+07	1.71986e+07	3.98654e+07	4.58604e+07	5.55132e+07	4.17223e+07	5.10934e+07
P14568	Argininosuccinate synthase OS=Bos taurus OX=9913 GN=ASS1 PE=2 SV=1	0	406.535	78	33	675	33	412	46.4	7.52	1601.05	33	0	0	1.417	1.049	1.323	1.115	0.264641	0.900078	0.69115	0.986076	76.46	41.28	69.51	57.55	94.4	114.1	91.5	100	15.78	13.8	9.94	16.56	2.34573e+08	1.76618e+08	1.87866e+08	2.25423e+08	1.91844e+08	9.42997e+07	1.89622e+08	2.36912e+08	1.45519e+08	1.13936e+08	2.22869e+08	1.87958e+08	2.51769e+08	2.28534e+08	2.2614e+08
P00829	ATP synthase subunit beta, mitochondrial OS=Bos taurus OX=9913 GN=ATP5F1B PE=1 SV=2	0	472.594	78	29	693	29	528	56.2	5.27	1941.14	29	0	0	1.026	1.015	1.04	1.029	0.948701	0.991647	0.970902	0.988169	56.46	33.34	54.72	45.78	96.5	110.8	91.4	101.3	3.69	17.81	10.54	11.12	3.04351e+08	2.27848e+08	3.02351e+08	3.24991e+08	3.53244e+08	1.15678e+08	2.63298e+08	3.18633e+08	2.03457e+08	1.3565e+08	3.13576e+08	2.98657e+08	3.04878e+08	3.49952e+08	3.76466e+08
Q0VCA8	3-hydroxyanthranilate 3,4-dioxygenase OS=Bos taurus OX=9913 GN=HAAO PE=1 SV=1	0	133.758	78	14	165	14	286	32.5	5.72	365.59	14	0	0	0.831	0.989	1.016	0.833	0.748659	0.965808	0.98248	0.881946	47.17	39.97	47.22	48.21	99.2	83.5	104.5	112.8	14.74	34.68	134.13	157.51	4.00785e+07	3.33541e+07	3.34167e+07	3.86677e+07	37246410	2.81455e+07	2.68682e+07	2.4188e+07	1.70824e+07	1.35272e+07	3.37496e+08	4.16992e+07	3.86757e+07	3.88034e+07	4.07645e+07
E1BMH4	Enoyl-CoA hydratase and 3-hydroxyacyl CoA dehydrogenase OS=Bos taurus OX=9913 GN=EHHADH PE=1 SV=1	0	459.533	78	46	686	46	723	79.7	8.76	1610.6	46	0	0	1.077	1.138	1.094	1.132	0.868818	0.509964	0.941785	0.962496	61.52	45.43	56.49	54.55	100.3	116.2	90.5	93	19.78	13.16	22.12	15.15	9.7157e+07	1.32773e+08	1.6169e+08	1.50805e+08	1.62696e+08	7.75732e+07	1.31429e+08	1.29236e+08	1.05445e+08	5.68614e+07	1.06305e+08	1.43163e+08	1.35027e+08	1.30677e+08	2.06684e+08
E1BGA1	Methyltransferase like 7B OS=Bos taurus OX=9913 GN=METTL7B PE=1 SV=1	0	173.434	77	18	258	18	244	27.9	8.03	489.17	18	0	0	1.09	1.206	0.954	1.402	0.843844	0.214387	0.99615	0.27867	71.02	46.23	63.84	59.5	106	109.7	94.1	90.2	9.78	17.47	13.48	38.48	6.41888e+07	4.22778e+07	5.94852e+07	7.36074e+07	7.49863e+07	3.16041e+07	6.32373e+07	6.44703e+07	3.20235e+07	2.96214e+07	8.04738e+07	6.21375e+07	6.49978e+07	5.86102e+07	6.18977e+07
F1MT58	Aldo_ket_red domain-containing protein OS=Bos taurus OX=9913 GN=LOC785762 PE=3 SV=2	0	249.579	77	19	385	2	323	37	7.5	851.34	19	0	15	1.382	1.078	1.018	1.278	0.320882	0.805779	0.982026	0.602398	96.87	79.48	66.76	59.61	107.5	101.9	100.2	90.3	83.8	70.08	25.21	33.65	6.97725e+07	1.14118e+08	6.92206e+07	1.56082e+07	2.61478e+07	1.41379e+07	4.07451e+07	5.67144e+07	3.56312e+07	7.67152e+07	5.33347e+07	6.43224e+07	7.6946e+07	7.15378e+07	4.18998e+07
P52556	Flavin reductase (NADPH) OS=Bos taurus OX=9913 GN=BLVRB PE=1 SV=2	0	174.492	77	13	203	13	206	22.1	7.11	602.41	13	0	0	0.816	1.091	1.101	0.909	0.740385	0.72553	0.941514	0.988169	77.36	41.23	53.84	52.57	123	67.4	117.8	91.8	19.87	23.88	19.84	26.07	5.46491e+07	3.34652e+07	4.22935e+07	6.21833e+07	7.42884e+07	8.7377e+06	2.2326e+07	2.0775e+07	2.08942e+07	1.525e+07	5.76627e+07	5.69387e+07	5.32753e+07	3.87805e+07	7.72633e+07
F1ML89	Carbamoyl-phosphate synthase 1 OS=Bos taurus OX=9913 GN=CPS1 PE=1 SV=2	0	1677.45	77	106	3270	106	1500	164.6	6.73	8016.79	106	0	0	1.184	1.009	1.062	1.172	0.718112	0.999419	0.95701	0.881946	63.72	34.26	61.22	54.37	93.3	111.2	105.6	89.9	10.68	21.69	8.23	23.79	1.89437e+09	1.76119e+09	2.43117e+09	1.9966e+09	2.19581e+09	7.42514e+08	1.68746e+09	1.88389e+09	1.64406e+09	8.46021e+08	2.10705e+09	2.33811e+09	2.10735e+09	2.27325e+09	2.54486e+09
Q3ZBD3	Pterin-4-alpha-carbinolamine dehydratase OS=Bos taurus OX=9913 GN=PCBD1 PE=3 SV=2	0	72.876	76	8	132	8	104	12	6.8	347.21	8	0	0	0.984	0.955	1.127	0.955	0.987205	0.859356	0.925043	0.993463	66.15	36.34	50.57	42.33	91.4	100.4	95.5	112.7	15.46	13.57	14.93	12.7	4.93681e+07	2.75124e+07	3.84463e+07	3.78691e+07	4.76544e+07	1.88522e+07	2.56908e+07	2.63638e+07	2.37906e+07	2.08019e+07	4.68863e+07	4.19903e+07	4.3386e+07	3.67023e+07	3.29798e+07
F1MUZ9	60 kDa chaperonin OS=Bos taurus OX=9913 GN=HSPD1 PE=1 SV=1	0	468.488	76	44	742	44	573	60.9	5.87	1687.15	44	0	0	1.085	0.959	1.028	1.084	0.852941	0.869835	0.978885	0.988169	77.35	33.88	67.46	57.18	90.9	104.4	108	96.8	7.92	16.98	5.93	20.16	1.30674e+08	1.2165e+08	1.70564e+08	1.55618e+08	1.66273e+08	6.04632e+07	1.07364e+08	1.33005e+08	1.15672e+08	8.12506e+07	1.75012e+08	1.66286e+08	2.04132e+08	1.76731e+08	2.02663e+08
A0A140T896	Serine hydroxymethyltransferase OS=Bos taurus OX=9913 GN=SHMT1 PE=3 SV=1	0	278.643	75	25	511	24	484	52.9	8.02	1176.28	25	0	2	1.024	0.953	0.977	1.062	0.950227	0.851668	0.996304	0.988169	57.68	35.93	55.73	49.98	100.7	92.6	110.8	95.9	6.41	12.08	9.6	19.85	1.25155e+08	9.99179e+07	1.25746e+08	1.23809e+08	1.51319e+08	4.98035e+07	8.58075e+07	1.13839e+08	6.66816e+07	5.81044e+07	1.49474e+08	1.24506e+08	1.73767e+08	1.41681e+08	1.65452e+08
Q8HZ63	Prostaglandin F synthase-like1 protein OS=Bos taurus OX=9913 GN=PGFSL1 PE=2 SV=1	0	229.559	75	18	352	2	323	37	7.5	760.56	18	0	0	0.295	1.996	1.373	0.55	1.12168e-06	9.73615e-11	0.613422	0.00945431	141.1	139.44	76.32	130.8	180.8	49.1	87.4	82.6	65.87	82.22	66.62	34.89	3.88098e+06	1.76199e+06	3.64236e+06	9.8006e+06	1.29689e+07	271687	836912	2.6645e+06	583912			306281	3.7224e+06	1.78855e+06	2.39882e+06
A0A3Q1M857	Alcohol dehydrogenase 1C (class I), gamma polypeptide OS=Bos taurus OX=9913 GN=ADH1C PE=1 SV=1	0	372.299	75	25	1043	23	374	40.1	8.4	1914.38	25	0	2	0.995	1.098	1.093	1.046	0.978367	0.70135	0.941785	0.988169	84.75	44.24	73.36	61.38	112.5	92	95.8	99.7	16.57	22.27	6.2	7.63	3.42647e+08	3.72186e+08	5.23036e+08	5.44813e+08	6.38947e+08	1.41697e+08	3.14852e+08	3.20371e+08	2.33521e+08	2.50758e+08	4.57598e+08	4.91968e+08	5.35123e+08	4.24151e+08	4.82702e+08
O46375	Transthyretin OS=Bos taurus OX=9913 GN=TTR PE=1 SV=1	0	133.87	75	9	122	9	147	15.7	6.3	327.86	9	0	0	1.638	1.345	2.248	1.025	0.0505309	0.0104282	0.0183057	0.992816	79.61	46.01	80.66	55.66	90.1	120.1	62.7	127	23.9	28.94	41.26	58.07	8.24208e+06	8.09868e+06	6.30938e+06	8.06847e+06	7.57845e+06	4.73578e+06	6.62045e+06	5.79393e+06	8.53361e+06	6.21156e+06	5.72582e+06	1.14339e+07	5.51354e+06	4.18266e+06	8.1848e+06
F1MZD5	Dehydrogenase/reductase SDR family member 4 OS=Bos taurus OX=9913 GN=DHRS4 PE=3 SV=2	0	115.697	75	16	187	16	279	29.4	8.97	334.56	16	0	0	0.966	1.004	1.209	1.067	0.991274	0.999131	0.850827	0.988169	85.53	40.27	78.42	60.9	100.4	93.9	106.2	99.6	9.75	14.82	15.32	15.7	5.19585e+07	3.91144e+07	4.65525e+07	5.15334e+07	6.44938e+07	2.90129e+07	3.05918e+07	3.75529e+07	2.91314e+07	2.16569e+07	7.01487e+07	5.86344e+07	5.3768e+07	4.80029e+07	7.49516e+07
F1N338	Hydroxyacyl-CoA dehydrogenase OS=Bos taurus OX=9913 GN=HADH PE=3 SV=1	0	199.492	75	19	306	19	314	34.4	8.95	548.73	19	0	0	1.166	1.042	1.109	1.192	0.730927	0.918448	0.939125	0.83067	71.6	43.88	52.81	52.8	98.9	108.4	97.6	95.2	13.62	20.21	12.55	11.68	5.59258e+07	5.80805e+07	6.83866e+07	7.01781e+07	6.32518e+07	2.08058e+07	5.14688e+07	6.3985e+07	4.07771e+07	2.97009e+07	6.88937e+07	8.15694e+07	7.15436e+07	6.16137e+07	6.37302e+07
A0A3Q1N6T1	NADH-cytochrome b5 reductase OS=Bos taurus OX=9913 GN=CYB5R3 PE=1 SV=1	0	237.737	74	16	296	16	303	34.5	8.02	787.37	16	0	0	1.184	0.944	0.923	1.221	0.718112	0.811588	0.98248	0.733678	74.29	41.13	60.71	67.5	100.4	95.7	104.8	99	13.55	35.51	11.05	29.02	4.29652e+07	2.83898e+07	3.59853e+07	5.1283e+07	4.76065e+07	1.14896e+07	4.8406e+07	4.23427e+07	2.31462e+07	1.71322e+07	5.98575e+07	4.56421e+07	4.94037e+07	4.74425e+07	5.08983e+07
Q3ZBS8	Mitochondrial import inner membrane translocase subunit Tim8 A OS=Bos taurus OX=9913 GN=TIMM8A PE=3 SV=1	0	26.649	74	5	29	5	97	11	5.16	69.71	5	0	0	0.886	1.061	1.209	0.904	0.923933	0.780359	0.850827	0.988169	28.2	29.55	35.64	50.93	108.1	91.2	98.4	102.3	15.11	17.36	15.32	32.82	3.78403e+06	2.92549e+06	3.2815e+06	4.86008e+06	5.08658e+06	1.5388e+06	1.7506e+06	2.41477e+06	2.09636e+06	1.70599e+06	3.5804e+06	4.76879e+06	4.06161e+06	3.58757e+06	3.51127e+06
Q3ZCJ6	Epoxide hydrolase OS=Bos taurus OX=9913 GN=EPHX1 PE=1 SV=1	0	367.952	74	33	572	33	451	52.2	7.61	1391	33	0	0	1.227	1.094	1.026	1.352	0.638931	0.718898	0.978885	0.384154	73.71	50.49	68.94	72.48	103.6	117	92.3	87.2	10.51	24.39	21.93	33.48	3.17177e+08	2.33597e+08	3.118e+08	2.73328e+08	2.91818e+08	1.05295e+08	3.18203e+08	3.04986e+08	1.68861e+08	1.46587e+08	3.49103e+08	3.34042e+08	2.94701e+08	2.3426e+08	2.14882e+08
Q3ZBG2	AKR1C4 protein OS=Bos taurus OX=9913 GN=AKR1C4 PE=1 SV=1	0	216.689	74	17	272	10	323	36.7	7.46	705.58	17	0	0	0.644	1.245	0.619	1.227	0.188478	0.101686	0.401775	0.715673	75.87	48.76	57.46	69.44	138.3	91.4	105.4	64.9	45.12	41.5	20.47	58.29	3.62002e+07	1.48774e+07	3.27196e+07	4.36346e+07	7.64701e+07	6.92721e+06	1.78268e+07	9.46415e+06	1.71481e+07	1.53186e+07	2.0639e+07	2.951e+07	3.17602e+07	3.34051e+07	3.8837e+07
P13696	Phosphatidylethanolamine-binding protein 1 OS=Bos taurus OX=9913 GN=PEBP1 PE=1 SV=2	0	158.515	74	14	250	14	187	21	7.49	674.98	14	0	0	1.171	1.049	1.475	0.915	0.72993	0.899508	0.451226	0.988169	66.95	38.19	50.07	47.59	71.9	113.8	82.4	132	25.9	33.54	13.45	23.21	9.68566e+07	6.24054e+07	6.47946e+07	6.17983e+07	6.46724e+07	2.59583e+07	6.49169e+07	7.59721e+07	7.03397e+07	6.45401e+07	7.5391e+07	6.26894e+07	9.08291e+07	5.92318e+07	82132992
Q3T0E0	Copper transport protein ATOX1 OS=Bos taurus OX=9913 GN=ATOX1 PE=3 SV=1	0	46.308	74	4	39	4	68	7.4	7.24	92.5	4	0	0	0.796	0.958	0.868	0.841	0.735831	0.895697	0.950343	0.911715	45.3	39.23	52.54	41.2	104.8	74	115.8	105.4	18.87	38.27	15.23	17.2	6.81036e+06	7.28308e+06	7.65358e+06	6.40555e+06	7.8568e+06	2.28663e+06	3.38218e+06	3.10292e+06	4.19556e+06	4.2282e+06	9.01545e+06	7.56307e+06	8.65217e+06	9.8494e+06	7.7489e+06
A0A3Q1ML32	Carbonyl reductase [NADPH] 1 OS=Bos taurus OX=9913 GN=CBR1 PE=1 SV=1	0	223.497	73	18	364	11	281	31	8.25	1148.4	18	0	8	1.14	0.949	1.113	1.029	0.744797	0.833195	0.933414	0.988169	67.01	38.23	55.84	53.17	90.2	110.4	94.8	104.6	18.12	29.12	26.66	25.87	6.76259e+07	5.1608e+07	8.44214e+07	9.22436e+07	5.97425e+07	2.37091e+07	7.92408e+07	6.04943e+07	6.52095e+07	3.73945e+07	7.8284e+07	6.48502e+07	1.30413e+08	7.3005e+07	8.52952e+07
A0A0F7RQ40	D-dopachrome tautomerase OS=Bos taurus OX=9913 GN=DDT PE=3 SV=1	0	126.482	73	9	103	9	118	12.9	7.2	265.21	9	0	0	0.73	0.872	0.815	0.739	0.493135	0.363196	0.893703	0.467212	82.09	49.92	56	66.33	110.8	61.6	138.2	89.4	20.11	22.06	15.37	36.07	3.64547e+07	2.54883e+07	2.44791e+07	3.60674e+07	4.69632e+07	1.03733e+07	1.20797e+07	1.49075e+07	1.06514e+07	1.25113e+07	4.53569e+07	3.75077e+07	4.82759e+07	4.288e+07	6.25248e+07
Q3ZC41	Acetyl-CoA acyltransferase 1 OS=Bos taurus OX=9913 GN=ACAA1 PE=1 SV=1	0	343.273	73	22	529	22	424	44.3	8.05	1228.98	22	0	0	1.102	1.245	1.39	1.01	0.823803	0.101075	0.583381	0.99859	58.78	40.66	44.06	40.96	106.3	106.6	86.5	100.5	15.73	15.65	3.6	13.47	1.20312e+08	1.08487e+08	1.0286e+08	1.2237e+08	1.19782e+08	3.89305e+07	8.54863e+07	7.86413e+07	7.31291e+07	5.13034e+07	1.01523e+08	1.04111e+08	1.13961e+08	9.48544e+07	1.0773e+08
A0A3Q1LN22	Methylmalonate-semialdehyde dehydrogenase [acylating], mitochondrial OS=Bos taurus OX=9913 GN=ALDH6A1 PE=3 SV=1	0	363.975	73	33	552	33	537	58	8.07	1542.83	33	0	0	0.933	1.038	0.99	1.031	0.964598	0.933076	0.992613	0.988169	69.14	35.04	55.77	44.72	104.2	97.3	101.8	96.7	7.33	7.27	4.99	9.28	1.3802e+08	1.25324e+08	1.50056e+08	1.59734e+08	1.75161e+08	6.57314e+07	1.08224e+08	1.25211e+08	7.81941e+07	5.91243e+07	1.54258e+08	1.52757e+08	1.66164e+08	1.53118e+08	1.87143e+08
F1MPP7	Acyl-coenzyme A synthetase ACSM1, mitochondrial OS=Bos taurus OX=9913 GN=ACSM1 PE=3 SV=1	0	454.38	73	36	788	35	577	64.9	7.75	2063.43	36	0	1	0.883	1.08	1.016	0.98	0.885484	0.79135	0.98248	0.99859	61.25	40.09	53.04	44.29	119.2	85.5	98.4	96.9	9.98	16.52	19.09	11.62	2.67417e+08	2.57874e+08	3.25877e+08	3.63195e+08	3.90588e+08	1.07812e+08	2.39024e+08	1.83071e+08	1.75156e+08	1.08927e+08	3.055e+08	4.16421e+08	2.75452e+08	2.73501e+08	3.76919e+08
Q3SZB7	Fructose-1,6-bisphosphatase 1 OS=Bos taurus OX=9913 GN=FBP1 PE=2 SV=3	0	255.404	72	22	328	22	338	36.7	6.99	827.65	22	0	0	0.778	0.912	0.973	0.739	0.658168	0.625931	0.997784	0.467212	76.08	46.04	59.49	42.54	105.6	75.1	117.4	101.8	25.63	20.95	16.13	16.07	7.06634e+07	1.13329e+08	1.1769e+08	1.13806e+08	1.44944e+08	4.08228e+07	5.75016e+07	5.84797e+07	3.80259e+07	4.94258e+07	1.02922e+08	1.30349e+08	1.54552e+08	1.21134e+08	1.72684e+08
Q3T094	Persulfide dioxygenase ETHE1, mitochondrial OS=Bos taurus OX=9913 GN=ETHE1 PE=2 SV=1	0	152.622	72	11	199	11	254	27.9	6.73	628.14	11	0	0	0.781	1.015	0.811	0.962	0.671756	0.991477	0.887577	0.99859	46.6	24.43	36.87	41.21	116.9	77.3	120.7	85	12.02	28.38	9.91	30.56	4.60131e+07	3.82859e+07	5.99129e+07	6.11942e+07	7.29419e+07	1.11671e+07	35314083	2.93276e+07	2.84525e+07	1.41321e+07	5.3064e+07	6.22383e+07	6.55918e+07	5.2666e+07	7.33147e+07
P18203	Peptidyl-prolyl cis-trans isomerase FKBP1A OS=Bos taurus OX=9913 GN=FKBP1A PE=1 SV=2	0	36.01	72	5	40	5	108	11.9	8.15	47.01	5	0	0	0.971	0.819	0.912	0.873	0.986911	0.265049	0.978885	0.983047	47.89	30.28	45.05	43.51	100.9	69.7	117.5	111.9	8.88	46.63	7.92	22.6	3.86191e+06	2.54031e+06	3.79822e+06	3.33037e+06	4.30926e+06	2.38218e+06	2.17824e+06	1.94252e+06	1.319e+06	694327	4.67248e+06	4.58061e+06	4.10702e+06	3.79774e+06	4.82895e+06
A0A3Q1MP36	Sulfotransferase OS=Bos taurus OX=9913 GN=SULT1C4 PE=3 SV=1	0	119.259	72	12	132	12	306	35.9	6.84	160.05	12	0	0	0.774	0.864	0.732	0.929	0.644021	0.319514	0.753784	0.988169	73.87	54.98	58.28	70.22	103.7	99.5	92	104.8	14.62	21.65	17.13	11.76	6.84842e+07	4.57866e+07	5.72377e+07	5.6899e+07	5.4575e+07	3.36792e+07	3.77126e+07	3.14888e+07	3.27041e+07	2.24519e+07	4.88022e+07	6.70654e+07	6.39207e+07	4.24908e+07	5.53506e+07
Q2KIH7	Phenylalanine-4-hydroxylase OS=Bos taurus OX=9913 GN=PAH PE=2 SV=1	0	250.257	72	23	274	23	451	51.7	6.27	570.25	23	0	0	0.92	1.137	0.9	1.185	0.948701	0.519589	0.970368	0.839118	58	34.63	54.68	53.63	110.3	107.5	93.5	88.7	8.13	21.95	19.4	31.51	3.81425e+07	2.84967e+07	4.05155e+07	3.34163e+07	4.25946e+07	1.04428e+07	2.71272e+07	3.13038e+07	2.41663e+07	1.48391e+07	2.74184e+07	3.31826e+07	3.6403e+07	4.09577e+07	4.73864e+07
M0QW21	Aldo-keto reductase family 1, member C3 (3-alpha hydroxysteroid dehydrogenase, type II) OS=Bos taurus OX=9913 GN=AKR1C3 PE=1 SV=1	0	296.883	72	19	626	9	323	36.8	7.91	1267.22	19	0	11	0.771	1.228	1.13	0.938	0.639883	0.138909	0.92169	0.988169	75.79	37.27	67.82	54.29	118.9	87.7	107.9	85.6	20.71	17.67	23.84	16.92	2.81557e+08	1.68002e+08	3.33935e+08	3.91508e+08	2.67283e+08	1.0282e+08	1.64728e+08	1.14068e+08	1.01046e+08	9.38061e+07	3.27008e+08	2.16663e+08	3.29254e+08	1.67592e+08	3.02417e+08
A6H7J6	Protein disulfide-isomerase OS=Bos taurus OX=9913 GN=P4HB PE=2 SV=1	0	383.483	71	40	716	40	510	57.2	4.91	1284.33	40	0	0	1.542	1.049	1.543	1.117	0.117923	0.900078	0.361373	0.983107	68.28	43.65	66.86	60.98	89.9	110.9	90.4	108.8	7.12	21.35	14.65	27.53	2.0476e+08	1.69563e+08	2.1286e+08	1.99746e+08	2.2268e+08	1.15142e+08	1.48222e+08	1.73986e+08	1.74735e+08	1.48706e+08	2.22184e+08	2.00754e+08	2.26981e+08	2.40733e+08	1.83508e+08
F1MVL2	Short-chain-specific acyl-CoA dehydrogenase, mitochondrial OS=Bos taurus OX=9913 GN=ACADS PE=3 SV=3	0	310.959	71	25	482	4	412	44.4	8.47	1225.18	25	0	23	0.994	1.11	1.064	1.078	0.980036	0.643804	0.954646	0.988169	59.82	36.29	61.25	50.14	102.8	109.7	88.3	99.2	5.71	20.46	16.87	15.72	1.91872e+08	1.45458e+08	1.93872e+08	1.95434e+08	1.92129e+08	6.87559e+07	1.43832e+08	1.39499e+08	1.4827e+08	9.0755e+07	1.62773e+08	2.30891e+08	1.78623e+08	1.50115e+08	1.93401e+08
A0A3Q1N7G4	Homogentisate 1,2-dioxygenase OS=Bos taurus OX=9913 GN=HGD PE=1 SV=1	0	238.076	71	19	385	1	441	49.5	7.25	855.09	19	0	0	0.542	1.251	0.936	0.725	0.027026	0.0985264	0.989647	0.393715	35.44	46.58	61.56	57.32	127.4	74.7	101.8	96.1	31.97	25.67	27.21	57.26	10811091	8544624	5.80923e+06	13976028	17003226	3.79416e+06	5.03268e+06	4.12106e+06	3.87253e+06	1.78348e+06	9858838	12840621	7.5336e+06	9219698	7.22461e+06
P48616	Vimentin OS=Bos taurus OX=9913 GN=VIM PE=1 SV=3	0	257.837	71	32	417	29	466	53.7	5.12	777.81	32	0	2	1.169	0.998	1.009	1.137	0.72993	0.986963	0.98374	0.954367	57.72	39.33	53.28	47.93	95.2	107.3	103.3	94.2	19.75	18.76	20.51	17.56	6.4567e+07	4.46042e+07	1.04629e+08	8.11994e+07	8.28199e+07	4.84291e+07	6.01732e+07	6.58718e+07	3.61816e+07	3.24446e+07	6.22871e+07	8.40776e+07	9.41269e+07	1.04439e+08	8.85938e+07
P13620	ATP synthase subunit d, mitochondrial OS=Bos taurus OX=9913 GN=ATP5PD PE=1 SV=2	0	96.259	71	11	215	11	161	18.7	6.24	368.34	11	0	0	1.334	1.079	1.275	1.115	0.415779	0.799552	0.76064	0.986076	57.71	32.53	45.39	43.2	81.1	128.6	72.9	117.4	21.63	24.06	16.61	29.86	2.16048e+07	2.00646e+07	1.85412e+07	20341367	1.7726e+07	1.01943e+07	1.58598e+07	2.70756e+07	1.75919e+07	1.62646e+07	1.72059e+07	1.91976e+07	1.94593e+07	2.38287e+07	1.9556e+07
A9UIB1	Paraoxonase OS=Bos taurus OX=9913 GN=PON1 PE=2 SV=1	0	211.247	71	19	302	19	355	39.8	5.44	548.54	19	0	0	1.442	1.129	1.435	1.418	0.224868	0.558713	0.509115	0.244963	95.37	77.23	89.43	86.68	91.8	135.1	77	96.1	61.84	63.25	59.35	37.32	9.5901e+07	6.41819e+07	5.52584e+07	2.31209e+07	2.71834e+07	1.36482e+07	8.01035e+07	8.42338e+07	4.418e+07	7.69715e+06	4.70369e+07	2.58261e+07	1.13053e+08	3.11385e+07	6.23527e+07
P33097	Aspartate aminotransferase, cytoplasmic OS=Bos taurus OX=9913 GN=GOT1 PE=1 SV=3	0	200.35	71	20	218	20	413	46.4	7.49	513.86	20	0	0	1.03	0.997	0.815	1.149	0.944185	0.986963	0.893703	0.938221	64.3	57.08	52.37	54.04	105.8	98.4	111.3	84.5	25.94	18.37	28.35	13.88	3.74932e+07	2.72707e+07	1.87894e+07	3.30409e+07	3.686e+07	1.41136e+07	2.13853e+07	2.60569e+07	1.93594e+07	8.9503e+06	3.69698e+07	2.47194e+07	4.42499e+07	3.99002e+07	2.39682e+07
Q148C9	Heme-binding protein 1 OS=Bos taurus OX=9913 GN=HEBP1 PE=2 SV=1	0	113.569	71	11	161	11	191	21.2	5.48	425.42	11	0	0	1.261	1.011	1.35	1.04	0.567653	0.999419	0.652367	0.988169	58.86	44.55	46.48	47.64	89	109.1	104.1	97.8	27.39	17.75	18.86	14.33	3.02064e+07	1.78144e+07	2.32523e+07	4.48386e+07	3.18476e+07	1.62279e+07	2.32976e+07	2.75792e+07	1.26058e+07	1.52671e+07	4.4024e+07	3.48504e+07	2.85789e+07	3.21159e+07	4.68148e+07
P62958	Adenosine 5'-monophosphoramidase HINT1 OS=Bos taurus OX=9913 GN=HINT1 PE=1 SV=2	0	95.173	71	4	129	4	126	13.8	6.79	421.54	4	0	0	1.086	0.875	1.06	0.876	0.850876	0.387032	0.957564	0.986076	65.27	35.46	72.37	54.71	78.7	98.3	104.2	118.8	12.3	25.97	22.19	18.96	1.23693e+07	9.91191e+06	1.32131e+07	1.09986e+07	1.66469e+07	6.91365e+06	9.86687e+06	1.24078e+07	1.43653e+07	8.6741e+06	1.73455e+07	1.11457e+07	1.8876e+07	1.6842e+07	2.37406e+07
C1K3N7	Thymosin beta OS=Bos taurus OX=9913 GN=TMSB4X PE=2 SV=1	0	19.143	70	4	38	3	44	5.1	5.06	28.62	4	0	1	2.111	1.085	3.665	0.976	0.0102765	0.718898	1.48928e-05	0.99859	71.33	72.68	79.98	66.8	62.3	97.4	82.5	157.8	32.76	144.03	49.88	68.13	2.57149e+06	1.39515e+06	1.76347e+06	2.89623e+06	1.33535e+06	1.07365e+07	2.12926e+06	2.89647e+06	793265	590622	5.86097e+06	1.98075e+06	2.07286e+06	2.48841e+06	3.9828e+06
P42899	60S acidic ribosomal protein P2 OS=Bos taurus OX=9913 GN=RPLP2 PE=3 SV=1	0	85.401	70	5	122	5	115	11.7	4.61	407.38	5	0	0	0.958	1.008	1.097	0.897	0.986911	0.999419	0.941785	0.988169	43.92	17.46	48.6	42.14	97.9	92.2	94.9	114.9	7.24	25.46	11.58	23.58	2.13802e+07	1.56022e+07	2.08563e+07	2.32652e+07	2.70226e+07	9.57978e+06	1.20472e+07	1.71091e+07	1.08842e+07	1.37054e+07	2.28106e+07	2.06488e+07	2.47974e+07	2.58374e+07	2.27757e+07
B8YB76	Homogentisate 1,2-dioxygenase OS=Bos taurus OX=9913 GN=HGD PE=1 SV=1	0	237.774	70	19	394	1	445	50	7.25	882.54	19	0	22	0.883	1.244	1.268	0.887	0.884133	0.104241	0.771713	0.988169	64.04	47.63	52.22	58.84	106.5	93.9	85.3	114.3	20.76	20.22	18.63	32.84	1.23319e+08	9.92158e+07	7.75727e+07	1.19634e+08	1.28416e+08	3.00053e+07	8.24956e+07	6.97389e+07	6.15417e+07	4.42882e+07	9.80763e+07	1.16499e+08	9.82647e+07	1.0238e+08	7.5639e+07
F6QS88	Epoxide hydrolase 2 OS=Bos taurus OX=9913 GN=EPHX2 PE=1 SV=1	0	182.812	70	24	268	1	555	62.7	5.77	441.35	24	0	23	0.933	1.055	0.971	1.077	0.964598	0.883719	0.997853	0.988169	51.86	40.28	39.15	42.92	109.9	101	102.3	86.8	20.29	15.62	8.7	14.83	4.00819e+07	3.28992e+07	2.65629e+07	3.86745e+07	3.83793e+07	1.09059e+07	2.45243e+07	2.80412e+07	1.87464e+07	1.55924e+07	3.67166e+07	4.04678e+07	3.91963e+07	3.12835e+07	3.61771e+07
Q17QK4	Epoxide hydrolase 2, cytoplasmic OS=Bos taurus OX=9913 GN=EPHX2 PE=2 SV=1	0	180.397	70	24	263	1	555	62.7	5.77	432.44	24	0	0
O77834	Peroxiredoxin-6 OS=Bos taurus OX=9913 GN=PRDX6 PE=1 SV=3	0	164.286	70	17	253	17	224	25.1	6.38	553.52	17	0	0	0.604	1.036	0.84	0.869	0.0985878	0.942171	0.932533	0.968027	65.13	46.76	59.36	51.61	114	84.4	107.9	93.7	32.22	29.19	27.87	19.88	6.82081e+07	2.91595e+07	3.96739e+07	7.86009e+07	5.42414e+07	9.39467e+06	3.5535e+07	2.62192e+07	2.04814e+07	1.71938e+07	8.06498e+07	5.11743e+07	4.996e+07	3.93623e+07	5.26064e+07
P12344	Aspartate aminotransferase, mitochondrial OS=Bos taurus OX=9913 GN=GOT2 PE=1 SV=2	0	279.029	70	27	436	27	430	47.5	9.07	1131.24	27	0	0	0.867	1.005	0.864	1.13	0.843844	0.999419	0.948506	0.964125	67.67	38.08	55.69	52.49	111.1	94.4	106.5	88	16.4	14.02	16.82	11.9	1.52888e+08	1.49778e+08	1.94754e+08	1.44748e+08	1.62932e+08	5.58388e+07	1.14885e+08	1.04372e+08	8.54521e+07	4.97317e+07	1.47138e+08	2.00805e+08	1.68735e+08	1.42008e+08	2.23714e+08
A0A140T837	Amine oxidase OS=Bos taurus OX=9913 GN=MAOB PE=3 SV=1	0	305.874	70	26	511	26	520	58.4	7.75	1089.63	26	0	0	1.409	1.054	1.13	1.422	0.279082	0.887244	0.922269	0.237892	77.71	39.19	70.21	65.08	93.1	110.8	101.1	95.1	7.84	32.18	9.59	19.86	1.73931e+08	1.23395e+08	1.72177e+08	1.55654e+08	1.68415e+08	5.64127e+07	1.65473e+08	1.98185e+08	1.11309e+08	5.53123e+07	1.89821e+08	1.57236e+08	1.67865e+08	1.79337e+08	2.07668e+08
F1MDS3	Phosphoenolpyruvate carboxykinase (GTP) OS=Bos taurus OX=9913 GN=PCK2 PE=1 SV=1	0	378.302	70	39	680	36	640	70.6	7.9	1267.03	39	0	3	0.979	1.13	1.132	0.997	0.990379	0.551526	0.918276	0.99859	65.79	39.56	50.91	46.65	110	96.3	96.9	96.8	13.2	18.53	14.74	15.38	1.11668e+08	1.10635e+08	1.62804e+08	1.69927e+08	1.49022e+08	4.07699e+07	1.04264e+08	1.15344e+08	7.31707e+07	5.73578e+07	1.40616e+08	1.63739e+08	1.19008e+08	1.16561e+08	1.58417e+08
Q2HJ74	Glycine amidinotransferase, mitochondrial OS=Bos taurus OX=9913 GN=GATM PE=2 SV=1	0	334.425	70	25	517	25	423	48.3	7.88	1336.39	25	0	0	0.873	1.015	1.084	0.839	0.85969	0.991477	0.950343	0.903481	69.25	48.06	70.5	69.58	114.9	82.2	98.6	104.4	13.89	14.61	20.06	43.1	1.98757e+08	1.48264e+08	1.95133e+08	2.10817e+08	1.59563e+08	5.26282e+07	1.23937e+08	1.1107e+08	8.98876e+07	6.2814e+07	1.8368e+08	2.42785e+08	2.77032e+08	1.63472e+08	1.95461e+08
Q0P5L8	2-amino-3-ketobutyrate coenzyme A ligase, mitochondrial OS=Bos taurus OX=9913 GN=GCAT PE=1 SV=1	0	235.073	69	21	261	21	419	45.1	7.36	604.56	21	0	0	0.8	1.098	0.882	0.974	0.718112	0.69534	0.956571	0.99859	56.14	44.67	59.78	50.71	122.7	85.4	119.6	72.3	6.67	25.1	30.04	23.4	5.08118e+07	3.40458e+07	5.51296e+07	5.68613e+07	5.42613e+07	1.34436e+07	3.10927e+07	3.41031e+07	2.08295e+07	1.0265e+07	5.89416e+07	5.96264e+07	3.39817e+07	5.09499e+07	3.42889e+07
P13214	Annexin A4 OS=Bos taurus OX=9913 GN=ANXA4 PE=1 SV=2	0	229.907	69	25	355	23	319	35.9	5.72	934.07	25	0	2	0.961	0.904	1.009	0.876	0.987205	0.581825	0.98374	0.986076	74.23	36.54	54.05	60.02	100.6	90.4	108.3	100.7	11.46	11.94	9.66	21.95	8.16648e+07	6.70991e+07	8.67908e+07	1.12715e+08	1.11958e+08	4.31896e+07	5.89163e+07	7.17243e+07	4.10602e+07	3.27043e+07	1.11159e+08	9.38836e+07	1.1824e+08	9.73845e+07	9.67595e+07
A0A140T874	2-aminomuconic semialdehyde dehydrogenase OS=Bos taurus OX=9913 GN=ALDH8A1 PE=3 SV=1	0	249.596	69	22	303	22	487	53.3	7.58	717.17	22	0	0	0.933	0.941	0.889	1.008	0.964598	0.788822	0.966145	0.99859	50.61	32.81	40.8	31.72	108.3	89	108.4	94.3	26.96	10.55	3.65	15.53	4.82988e+07	3.82255e+07	4.46631e+07	5.12985e+07	2.61457e+07	1.67186e+07	2.90945e+07	3.3947e+07	2.06127e+07	1.99433e+07	49442343	4.92633e+07	5.57574e+07	4.89031e+07	5.76145e+07
Q5EA20	4-hydroxyphenylpyruvate dioxygenase OS=Bos taurus OX=9913 GN=HPD PE=2 SV=3	0	226.331	69	20	369	20	393	44.9	6.73	908.77	20	0	0	0.836	1.015	0.969	0.937	0.76592	0.991477	0.998323	0.988169	55.96	36.89	46.29	48.05	107.8	87.9	104.7	99.5	11.64	14.57	12.3	17.92	1.10505e+08	8.10763e+07	9.91915e+07	1.31398e+08	1.42134e+08	3.23894e+07	7.50344e+07	7.01255e+07	5.31109e+07	4.45794e+07	1.37875e+08	1.24713e+08	1.05321e+08	1.01812e+08	1.27014e+08
Q2KIE6	Hydroxymethylglutaryl-CoA synthase, mitochondrial OS=Bos taurus OX=9913 GN=HMGCS2 PE=1 SV=1	0	436.539	69	30	642	28	508	56.9	8.05	1310.1	30	0	2	1.403	1.051	1.181	1.261	0.291563	0.894874	0.87285	0.64866	83.44	56.97	66.43	56.96	93.5	115.5	92.7	98.3	31.25	26.31	21.31	19.27	1.52555e+08	2.26443e+08	2.4454e+08	2.6185e+08	4.23827e+08	8.57183e+07	2.96885e+08	2.40888e+08	1.76457e+08	1.31709e+08	2.45014e+08	3.19766e+08	3.18942e+08	1.69398e+08	2.84427e+08
P15497	Apolipoprotein A-I OS=Bos taurus OX=9913 GN=APOA1 PE=1 SV=3	0	178.841	69	25	336	25	265	30.3	5.97	720.22	25	0	0	1.102	1.168	1.367	1.056	0.823803	0.356398	0.622489	0.988169	70.36	35.73	67.49	63.5	101.7	103.7	86.7	108	10.48	20.22	9	13.47	9.90035e+07	8.07173e+07	8.78165e+07	9.50272e+07	1.04169e+08	4.37414e+07	5.25283e+07	9.59929e+07	5.29012e+07	5.09331e+07	9.56504e+07	8.31151e+07	9.31835e+07	7.89384e+07	8.01163e+07
B0JYL8	Cofilin, non-muscle isoform OS=Bos taurus OX=9913 GN=CFL1 PE=2 SV=1	0	90.064	69	11	169	10	166	18.5	8	308.15	11	0	1	1.08	0.983	1.169	0.913	0.863941	0.947429	0.881813	0.988169	37.08	26.56	32.47	36.81	88.8	107.2	86.6	117.5	14.07	15	7.49	15.13	2.5629e+07	2.6233e+07	2.63103e+07	3.04221e+07	3.10933e+07	1.75284e+07	2.13101e+07	2.60988e+07	1.7517e+07	1.83806e+07	2.88058e+07	3.07993e+07	3.01843e+07	3.15337e+07	3.06185e+07
Q2KIM6	Maleylacetoacetate isomerase OS=Bos taurus OX=9913 GN=GSTZ1 PE=1 SV=1	0	157.701	69	10	212	10	217	24.1	7.78	521.46	10	0	0	0.694	1.014	0.776	0.865	0.358969	0.991647	0.852381	0.966416	54.4	36.07	47.41	31.67	107.4	83.2	112	97.3	18.45	17.64	2.88	13.98	5.40772e+07	4.1235e+07	3.88879e+07	6.4702e+07	6.7816e+07	1.45696e+07	3.12118e+07	3.29632e+07	2.62384e+07	2.30386e+07	6.34843e+07	5.95556e+07	6.53725e+07	5.50831e+07	6.67442e+07
A5D7D1	Alpha-actinin-4 OS=Bos taurus OX=9913 GN=ACTN4 PE=2 SV=1	0	411.474	69	49	591	34	911	104.9	5.44	1343.8	49	0	14	1.189	1.02	1.171	1.07	0.708571	0.984136	0.879334	0.988169	43.27	26.36	39.87	38.14	92.4	109.3	94.6	103.8	6.2	12.85	5.67	10.75	6.51628e+07	4.74331e+07	7.09622e+07	7.89664e+07	7.91906e+07	2.88526e+07	6.13913e+07	6.92019e+07	4.38555e+07	3.49538e+07	6.88905e+07	7.01238e+07	7.70506e+07	7.23205e+07	8.50032e+07
P08166	Adenylate kinase 2, mitochondrial OS=Bos taurus OX=9913 GN=AK2 PE=1 SV=2	0	176.749	68	16	280	16	241	26.5	8.13	647.34	16	0	0	0.774	1.093	0.892	0.964	0.644021	0.718898	0.966394	0.99859	49.41	26.94	45.05	45.69	113.1	89.7	109.2	88	6.55	11.6	12.31	16.69	8.82551e+07	6.7804e+07	9.85237e+07	1.00761e+08	1.19213e+08	3.82899e+07	4.47292e+07	5.78905e+07	3.73965e+07	3.26457e+07	9.90204e+07	9.49068e+07	7.84905e+07	7.91932e+07	1.09691e+08
P52193	Calreticulin OS=Bos taurus OX=9913 GN=CALR PE=1 SV=2	0	202.731	68	19	373	19	417	48	4.46	631.12	19	0	0	1.055	0.996	1.28	0.914	0.905069	0.984136	0.753784	0.988169	61.41	42.82	51.74	49.24	114	99.2	88.6	98.3	23.72	23.9	17.01	13.27	9.06533e+07	5.38034e+07	5.62468e+07	1.07181e+08	1.03078e+08	3.88902e+07	4.54401e+07	3.50336e+07	4.76449e+07	3.50795e+07	9.64842e+07	1.02403e+08	7.51189e+07	7.13595e+07	8.1325e+07
Q2KIS5	Hydroxysteroid (17-beta) dehydrogenase 11 OS=Bos taurus OX=9913 GN=HSD17B11 PE=1 SV=1	0	199.215	68	16	349	15	316	35.1	9.28	825.26	16	0	0	1.006	0.961	0.848	1.191	0.968797	0.877202	0.940076	0.837247	52.7	37.04	55.27	55.87	112.8	97	110.1	80.1	20.52	25.12	10.99	34.2	9.56003e+07	7.44687e+07	1.58044e+08	1.47735e+08	1.68141e+08	8.37436e+07	1.13252e+08	9.43999e+07	5.56315e+07	5.11053e+07	1.46971e+08	1.31687e+08	1.59749e+08	1.45328e+08	1.26784e+08
Q58D31	Sorbitol dehydrogenase OS=Bos taurus OX=9913 GN=SORD PE=1 SV=3	0	306.972	68	21	399	21	356	38.1	7.46	1057.75	21	0	0	1.086	1.089	1.236	1.076	0.850876	0.738194	0.803861	0.988169	63.05	36.48	57.1	47.25	88.6	113.1	83.1	115.2	18.8	27.42	15.3	30.3	7.74835e+07	7.82729e+07	8.07068e+07	7.35364e+07	7.64936e+07	2.87606e+07	5.97442e+07	7.62691e+07	6.26649e+07	5.80595e+07	7.01719e+07	7.33226e+07	8.95448e+07	9.51311e+07	8.2619e+07
A0A452DIR0	Propionyl-CoA carboxylase beta chain, mitochondrial OS=Bos taurus OX=9913 GN=PCCB PE=4 SV=1	0	212.587	68	25	353	25	540	58.4	7.09	813.68	25	0	0	0.828	1.007	0.866	1.018	0.740385	0.999419	0.950343	0.99658	46.06	37.42	45.62	41.91	112.7	92.4	110.3	84.6	19.95	22.48	20.3	21.42	3.93055e+07	4.50766e+07	4.30264e+07	5.85475e+07	6.81787e+07	1.23631e+07	3.31476e+07	3.90984e+07	2.62454e+07	1.65187e+07	6.25174e+07	5.73771e+07	4.74133e+07	3.92974e+07	7.34238e+07
Q5E946	Parkinson disease protein 7 homolog OS=Bos taurus OX=9913 GN=PARK7 PE=2 SV=1	0	119.087	68	10	120	10	189	20	7.33	357.93	10	0	0	0.95	0.933	1.133	0.802	0.978486	0.733541	0.917109	0.746193	52.99	29.9	43.93	43.33	99.2	86.9	104.7	109.2	10.4	12.26	8.6	15.41	4.477e+07	3.00065e+07	3.67286e+07	4.061e+07	4.79135e+07	1.67512e+07	2.27226e+07	2.68525e+07	2.03045e+07	1.90442e+07	4.3017e+07	4.10851e+07	5.19296e+07	4.27001e+07	5.46321e+07
P50397	Rab GDP dissociation inhibitor beta OS=Bos taurus OX=9913 GN=GDI2 PE=2 SV=3	0	200.981	68	24	199	19	445	50.5	6.25	391.41	24	0	5	0.814	0.994	0.89	0.942	0.740385	0.97763	0.966145	0.988169	52.03	32.07	46.69	50.29	106.7	77.2	117.5	98.6	12.97	21.11	11.79	22.1	2.54265e+07	1.78725e+07	2.47874e+07	3.23003e+07	3.44753e+07	8.66321e+06	1.3704e+07	1.83821e+07	9.24684e+06	1.19435e+07	3.45455e+07	3.02843e+07	2.90055e+07	2.36376e+07	3.35378e+07
A0A3Q1M3L6	Uncharacterized protein OS=Bos taurus OX=9913 PE=1 SV=1	0	226.414	68	13	230	11	367	40.5	5.34	730.94	13	0	1	0.803	1.112	0.937	1.027	0.720002	0.633523	0.989647	0.991268	66.25	48.81	54.28	59.93	98.1	107.6	99.7	94.6	20.4	45.96	16.56	23.32	5.26509e+07	2.67667e+07	3.84285e+07	4.92316e+07	3.90914e+07	3.01669e+07	1.89247e+07	3.12189e+07	1.08912e+07	2.0333e+07	4.07415e+07	3.42883e+07	3.60941e+07	4.76419e+07	4.26271e+07
Q3ZBF6	Short-chain specific acyl-CoA dehydrogenase, mitochondrial OS=Bos taurus OX=9913 GN=ACADS PE=1 SV=1	0	273.827	67	22	433	1	412	44.5	8.63	1065.4	22	0	0	4.052	0.708	0.01	100	1.14004e-06	0.0933526	2.08783e-16	2.94883e-16	28.51	122.33			62.1	251.5	86.4		122.39		127.22		692087	681924	115136	4633549	953488					1.51054e+06	1.26549e+06	6.55104e+06	234496
P79134	Annexin A6 OS=Bos taurus OX=9913 GN=ANXA6 PE=1 SV=2	0	514.958	67	47	860	46	673	75.9	5.9	1898.74	47	0	1	0.86	1.026	0.99	0.906	0.827579	0.968728	0.992625	0.988169	57.29	35.42	51.57	51.14	111.8	82.2	109	96.9	10.63	14.6	11.56	20.04	4.0997e+08	3.50663e+08	3.94535e+08	4.62102e+08	5.56017e+08	1.38318e+08	2.64585e+08	2.48478e+08	1.85324e+08	1.87025e+08	4.4228e+08	4.92516e+08	4.38378e+08	4.29037e+08	6.00813e+08
Q8HYJ9	Dimethylaniline monooxygenase [N-oxide-forming] 3 OS=Bos taurus OX=9913 GN=FMO3 PE=2 SV=1	0	334.094	67	30	539	30	532	60.1	8.03	1213.04	30	0	0	1.056	1.096	0.972	1.239	0.903737	0.711619	0.997784	0.684979	56.13	36.38	57.37	57.44	102.8	109.2	95.3	92.7	5.26	20.04	12.61	31.67	9.20827e+07	7.79512e+07	9.63291e+07	1.02485e+08	1.07864e+08	3.70017e+07	8.4323e+07	8.90803e+07	5.84822e+07	3.24167e+07	1.11367e+08	9.29317e+07	1.007e+08	8.90875e+07	8.33272e+07
A6QR28	Phosphoserine aminotransferase OS=Bos taurus OX=9913 GN=PSAT1 PE=2 SV=1	0	159.891	67	19	241	19	370	40.5	7.65	425.55	19	0	0	1.136	1.126	1.221	1.096	0.752183	0.576156	0.826015	0.988169	57.46	37.46	41.81	45.83	102.9	105.2	99.9	91.9	21.75	28.21	15.44	16.14	6.97267e+07	5.93812e+07	6.4401e+07	5.9484e+07	5.0181e+07	1.6272e+07	5.84154e+07	4.72934e+07	4.3603e+07	2.74124e+07	6.34424e+07	6.95452e+07	5.58761e+07	4.58021e+07	7.33707e+07
A4FUD0	C-1-tetrahydrofolate synthase, cytoplasmic OS=Bos taurus OX=9913 GN=MTHFD1 PE=1 SV=1	0	458.184	67	50	726	50	935	101.1	7.31	1527.05	50	0	0	1.132	1.108	1.292	1.008	0.759723	0.651304	0.738561	0.99859	67.17	36.02	54.97	48.26	100.4	106.1	89.4	104.1	12.04	19.62	6.88	14.65	1.71161e+08	1.29972e+08	1.38803e+08	1.54337e+08	1.78505e+08	7.76309e+07	1.02731e+08	1.46083e+08	9.1425e+07	1.02373e+08	1.41755e+08	1.66513e+08	1.58921e+08	1.37113e+08	1.62715e+08
A0A3Q1M4I4	Histidine triad nucleotide-binding protein 2, mitochondrial OS=Bos taurus OX=9913 GN=HINT2 PE=1 SV=1	0	101.999	67	7	138	7	151	16.4	8.21	319.63	7	0	0	0.891	1.007	0.965	0.932	0.898809	0.999419	0.997853	0.988169	70.43	33.74	39.06	40.64	101.3	87.7	107.5	103.4	17.18	34.41	15.81	11.98	1.98452e+07	2.09741e+07	2.76602e+07	1.94568e+07	2.7839e+07	6.2044e+06	2.24703e+07	1.67491e+07	1.93092e+07	9.04004e+06	2.30662e+07	2.22331e+07	3.32231e+07	2.63002e+07	3.33653e+07
O77512	Glycine N-phenylacetyltransferase OS=Bos taurus OX=9913 PE=1 SV=2	0	141.724	67	13	171	13	295	33.7	7.88	476.77	13	0	0	0.918	0.952	0.937	0.955	0.94645	0.848803	0.989647	0.992963	46.48	42.1	41.64	33.44	98.6	93.1	107.7	100.6	16.76	14.22	31.79	18.33	2.3801e+07	2.23828e+07	3.62376e+07	3.03419e+07	4.28248e+07	1.31848e+07	1.94935e+07	2.74116e+07	1.83201e+07	1.07727e+07	3.81713e+07	3.46848e+07	3.53684e+07	2.96061e+07	6.7697e+07
E1BFN6	Dihydropyrimidinase OS=Bos taurus OX=9913 GN=DPYS PE=1 SV=3	0	372.401	67	26	596	26	516	56.2	6.77	1744.21	26	0	0	0.857	0.993	1.022	0.912	0.823803	0.972741	0.981155	0.988169	64.88	44.27	51.12	51.37	103.7	91.5	104.2	100.5	9.72	14.44	7.26	16.12	1.26967e+08	9.85026e+07	1.08583e+08	1.27464e+08	1.41936e+08	5.94589e+07	8.07545e+07	8.75437e+07	6.0503e+07	3.73382e+07	1.40857e+08	1.33483e+08	1.50577e+08	1.11127e+08	1.42247e+08
Q3SZZ9	FGG protein OS=Bos taurus OX=9913 GN=FGG PE=2 SV=1	0	203.991	66	20	314	20	435	49.1	5.87	880.38	20	0	0	0.839	1.139	1.004	0.956	0.771174	0.506537	0.987904	0.994684	68.34	45.09	47.97	72.71	121.3	84	96.1	98.7	27.76	49.79	19.39	50.23	6.75445e+07	5.61576e+07	1.44866e+08	1.15424e+08	1.14037e+08	6.60998e+07	3.09381e+07	4.1012e+07	4.02636e+07	3.95566e+07	1.12674e+08	8.45655e+07	7.6051e+07	1.03314e+08	8.72527e+07
Q0VCM4	Glycogen phosphorylase, liver form OS=Bos taurus OX=9913 GN=PYGL PE=2 SV=1	0	560.696	66	60	869	55	851	97.4	7.12	1887.83	60	0	5	0.964	0.983	1.063	0.918	0.989433	0.946083	0.956555	0.988169	59.12	37.93	61.54	48.15	105.5	97.7	91.9	104.9	10.51	9.52	8.65	16.2	3.24639e+08	2.20974e+08	2.6989e+08	3.40073e+08	3.69762e+08	1.1484e+08	2.03047e+08	2.34081e+08	1.73247e+08	1.41033e+08	2.98558e+08	3.50112e+08	3.02616e+08	3.05955e+08	3.24376e+08
A0A140T871	Glutamate dehydrogenase (NAD(P)(+)) OS=Bos taurus OX=9913 GN=GLUD1 PE=1 SV=1	0	498.38	66	35	922	35	561	61.6	7.96	2167.68	35	0	0	0.853	0.985	0.913	0.989	0.813544	0.951268	0.978885	0.99859	68.01	45.82	59.2	57.31	101.9	93.7	114.4	90.1	26.24	30.82	21.75	19.56	3.34663e+08	2.94948e+08	6.91465e+08	5.33649e+08	4.69726e+08	1.56087e+08	2.78702e+08	3.14473e+08	3.41279e+08	1.17358e+08	5.02851e+08	5.30996e+08	4.71274e+08	4.5492e+08	8.07495e+08
F1N1Z7	Phosphoenolpyruvate carboxykinase (GTP) OS=Bos taurus OX=9913 GN=PCK1 PE=3 SV=2	0	259.397	66	28	348	25	622	69.4	6.74	754.14	28	0	0	0.859	1.147	0.996	1.015	0.827579	0.462699	0.989647	0.99859	58.9	38.19	48.71	50.08	118.4	89	104.4	88.3	22.1	22.49	30.31	17.91	3.41824e+07	3.1657e+07	3.24424e+07	5.3209e+07	5.844e+07	1.17451e+07	2.32343e+07	3.54765e+07	1.72809e+07	1.42292e+07	4.0294e+07	3.91698e+07	4.31837e+07	2.67218e+07	6.89581e+07
A0A3Q1MPE2	Glycine N-acyltransferase-like protein OS=Bos taurus OX=9913 GN=GLYAT PE=3 SV=1	0	359.818	66	21	687	2	377	42.7	8.94	1623.16	21	0	0	0.778	0.951	0.865	0.917	0.658168	0.8414	0.950343	0.988169	46.78	42.19	49.65	45.04	103	71.6	140.5	84.9	21.24	40.17	18.61	24.01	1.87729e+07	1.45982e+07	2.98753e+07	2.71645e+07	1.95813e+07	2.98185e+06	9.91647e+06	1.6596e+07	1.03396e+07	5.16585e+06	1.87776e+07	2.23394e+07	3.0918e+07	2.7099e+07	3.08827e+07
F1N2W0	15-oxoprostaglandin 13-reductase OS=Bos taurus OX=9913 GN=PTGR1 PE=3 SV=1	0	180.055	66	14	286	14	329	35.7	7.81	557.87	14	0	0	0.793	1.082	1.097	0.799	0.704841	0.777728	0.941785	0.733678	62.74	45.95	54.3	52.77	105.1	90.6	98.3	106	5.48	25.23	20.65	14.91	5.87985e+07	5.0728e+07	6.32125e+07	6.49168e+07	6.90242e+07	2.5342e+07	2.50531e+07	2.66535e+07	3.39282e+07	2.3282e+07	6.45314e+07	6.04905e+07	5.66475e+07	5.01072e+07	9.25869e+07
Q3ZCJ2	Aldo-keto reductase family 1 member A1 OS=Bos taurus OX=9913 GN=AKR1A1 PE=2 SV=1	0	156.293	66	17	212	17	325	36.6	7.27	543.93	17	0	0	0.978	0.956	1.063	0.922	0.992772	0.86077	0.955955	0.988169	60.75	40.96	50.59	42.44	97.7	96.4	99.7	106.2	15.75	9.64	7.33	6.88	4.90318e+07	3.64627e+07	3.62333e+07	4.48304e+07	4.37584e+07	1.59163e+07	2.95346e+07	3.41907e+07	2.53118e+07	1.84946e+07	4.11911e+07	4.38627e+07	5.00286e+07	4.68032e+07	5.01056e+07
Q3T165	Prohibitin OS=Bos taurus OX=9913 GN=PHB PE=2 SV=1	0	138.557	66	13	210	13	272	29.8	5.76	420.52	13	0	0	0.934	0.954	0.771	1.159	0.964598	0.853993	0.837285	0.912683	52.82	27.54	47.97	43.74	95.9	110.2	104.8	89.1	15.01	27.83	10.88	13.66	2.96882e+07	1.92129e+07	4.04917e+07	3.8317e+07	3.77129e+07	1.0774e+07	2.90356e+07	3.41532e+07	2.21057e+07	1.07329e+07	3.57023e+07	3.8592e+07	3.74568e+07	3.9965e+07	4.90061e+07
F1N468	Adenosine kinase OS=Bos taurus OX=9913 GN=ADK PE=1 SV=2	0	153.943	66	18	244	18	345	38.5	6.25	730.17	18	0	0	0.912	1.047	1.069	0.923	0.933071	0.905509	0.951456	0.988169	54.51	36.41	39.38	42.91	112.6	90.8	94.2	102.3	14.31	10.1	9.88	18.89	1.10333e+08	9.68427e+07	9.56479e+07	1.07481e+08	1.38953e+08	4.23264e+07	6.38936e+07	5.87372e+07	5.68027e+07	4.15555e+07	1.01681e+08	1.21004e+08	1.05313e+08	9.49356e+07	1.27263e+08
A7MBI7	Catechol O-methyltransferase OS=Bos taurus OX=9913 GN=COMT PE=2 SV=1	0	177.74	65	15	202	15	272	30.5	5.9	486.09	15	0	0	0.741	1.009	0.74	1.089	0.533594	0.999419	0.773187	0.988169	68.5	39.29	74.75	64.67	116.3	71.6	134.2	77.9	18.79	24.07	17.01	34.47	1.57335e+07	1.9459e+07	2.05404e+07	2.02927e+07	2.63969e+07	5.45347e+06	1.40264e+07	1.16312e+07	6.57518e+06	5.2628e+06	2.16479e+07	1.70532e+07	2.66103e+07	2.24745e+07	2.97569e+07
Q32LG3	Malate dehydrogenase, mitochondrial OS=Bos taurus OX=9913 GN=MDH2 PE=1 SV=1	0	177.723	65	19	302	19	338	35.6	8.54	704.77	19	0	0	0.938	1.025	1.047	0.907	0.967514	0.969673	0.967159	0.988169	68.43	31.84	51.67	41.58	106.2	86.1	105.8	101.8	17.72	16.27	14.69	14.58	1.08352e+08	1.08123e+08	1.88616e+08	1.8353e+08	1.70138e+08	4.54129e+07	8.89754e+07	1.03462e+08	8.72213e+07	5.02812e+07	1.50983e+08	1.81782e+08	1.52449e+08	1.50819e+08	2.20612e+08
G3X6N3	Beta-1 metal-binding globulin OS=Bos taurus OX=9913 GN=TF PE=1 SV=2	0	416.222	65	37	748	2	704	77.7	7.17	1953.87	37	0	36	0.918	1.198	1.241	0.896	0.94645	0.244075	0.802828	0.988169	57.14	35.32	44.42	46.98	112.7	88.8	93.4	105.2	13.45	28.3	11.24	16.7	1.95623e+08	2.09572e+08	2.76173e+08	2.92684e+08	3.21267e+08	1.56751e+08	1.4324e+08	1.32111e+08	1.26043e+08	9.64006e+07	2.27484e+08	2.73536e+08	2.19106e+08	2.30897e+08	2.83847e+08
Q3T0T7	GTP-binding protein SAR1b OS=Bos taurus OX=9913 GN=SAR1B PE=2 SV=1	0	71.303	65	8	85	7	198	22.4	6.11	114.04	8	0	1	0.979	0.981	0.72	1.438	0.984574	0.96294	0.72197	0.209296	71.56	41.47	63.62	49.5	96.4	103.7	115.2	84.6	14.89	54.14	15.22	45.69	8334937	8.49548e+06	1.01325e+07	8.72175e+06	9.1528e+06	2.69816e+06	8.91544e+06	1.16785e+07	1.58562e+06	4.04979e+06	1.26323e+07	8.1098e+06	1.09087e+07	1.09448e+07	1.17896e+07
F1N5J8	2,4-dienoyl-CoA reductase 1 OS=Bos taurus OX=9913 GN=DECR1 PE=1 SV=1	0	171.903	65	18	218	18	329	35.3	9.09	599.87	18	0	0	1.022	0.956	0.956	1.001	0.954601	0.863079	0.99615	0.99859	52.95	34.09	38.08	43.81	94.6	102.7	102.5	100.1	15.79	22.96	8.94	10.73	4.54271e+07	4.81724e+07	7.02716e+07	5.50834e+07	5.72017e+07	3.19177e+07	3.84585e+07	4.80132e+07	3.26204e+07	1.54236e+07	5.49105e+07	6.85956e+07	6.4635e+07	5.50471e+07	6.53496e+07
Q9TTW4	Beta actin (Fragment) OS=Bos taurus OX=9913 PE=2 SV=1	0	74.948	65	6	210	1	80	9.1	6.68	359.31	6	0	0	100		100	2.008	2.17045e-16		2.08783e-16	0.000806446				58.1		267		133				67.79								610196
Q28035	Glutathione S-transferase A1 OS=Bos taurus OX=9913 GN=GSTA1 PE=2 SV=3	0	147.63	65	15	611	9	222	25.4	8.57	606.38	15	0	0	1.29	0.845	1.176	0.969	0.500854	0.222035	0.875043	0.99859	65.19	45.89	65.91	65.62	92.6	97.6	105.8	104.1	20.38	10.67	7.1	20.61	4.23941e+08	4.07901e+08	3.71027e+08	3.83001e+08	5.92827e+08	2.19379e+08	2.70116e+08	3.26422e+08	2.80213e+08	2.01765e+08	5.52102e+08	4.80821e+08	6.05492e+08	4.98062e+08	5.34303e+08
P68103	Elongation factor 1-alpha 1 OS=Bos taurus OX=9913 GN=EEF1A1 PE=1 SV=1	0	303.2	65	23	554	23	462	50.1	9.01	1300.74	23	0	0	1.206	0.937	1.212	1.045	0.676979	0.760706	0.846128	0.988169	72.31	38.44	61.57	51.87	100.7	91.1	110.8	97.4	6.08	10.45	12.94	8.72	2.18019e+08	1.50755e+08	2.15234e+08	2.44943e+08	2.49436e+08	1.02856e+08	1.40705e+08	1.56995e+08	1.06079e+08	1.04713e+08	2.6183e+08	2.19656e+08	2.44439e+08	2.4766e+08	3.32804e+08
A8E652	CYP2C19 protein OS=Bos taurus OX=9913 GN=CYP2C19 PE=2 SV=1	0	225.261	65	22	282	14	490	55.8	7.06	520.33	22	0	8	0.823	1.255	0.962	1.023	0.740385	0.0821611	0.997405	0.992816	89.13	67.83	92.93	87.53	103.8	98.7	85.8	111.7	33.23	51.79	58.96	40.76	3.43693e+07	2.95989e+07	2.80382e+07	6.33435e+07	6.51027e+07	3.57298e+07	1.96041e+07	2.96361e+07	1.23684e+07	2.44865e+07	7.27691e+07	3.46837e+07	2.02912e+07	4.31313e+07	1.90616e+07
Q3SZT2	N-ribosyldihydronicotinamide:quinone reductase 2 OS=Bos taurus OX=9913 GN=NQO2 PE=2 SV=1	0	72.268	65	9	62	9	231	25.9	7.36	166.46	9	0	0	1.223	1.047	1.107	1.169	0.64283	0.835887	0.939713	0.890586	46.98	37.13	42.39	58.19	102.6	120.5	79.5	97.4	19.54	28.74	18.86	31.15	4.06533e+06	3.44988e+06	3.0996e+06	3.90235e+06	3.45464e+06	1.06706e+06	3.16031e+06	2.97652e+06	3.04861e+06	2.22096e+06	3.08032e+06	2.90901e+06	4.71081e+06	3.36411e+06	3.27219e+06
A0A3Q1LS67	Enoyl-CoA hydratase 1 OS=Bos taurus OX=9913 GN=ECH1 PE=1 SV=1	0	159.649	64	17	209	1	326	35.8	8.06	382.92	17	0	0	0.614	0.709	0.455	0.989	0.730927	0.348595	0.0384907	0.99859	77.1	46.31	32.07	76.92	113.5	69.7	146.3	70.5	25.2	69.15	42.9	11.49		96849.7	174867	241846	171781	94298.1	70839.3	36328.3			476097	182867	218974	205199	393025
Q32L41	GTP cyclohydrolase 1 feedback regulatory protein OS=Bos taurus OX=9913 GN=GCHFR PE=3 SV=1	0	29.054	64	3	29	3	84	9.6	6.77	47.39	3	0	0	0.843	0.943	0.907	0.876	0.843844	0.907228	0.977119	0.986076	31.21	33.67	32.53	37.38	120.3	81.5	98.8	99.4	30.7	21.45	24.19	11.84	4.08664e+06	1663483	2.94045e+06	4.40256e+06	5604019	1.31411e+06	1.8225e+06	1.90878e+06	1.85579e+06	1.7663e+06	5.1616e+06	3.22351e+06	5.87247e+06	3.42544e+06	3.96434e+06
P20000	Aldehyde dehydrogenase, mitochondrial OS=Bos taurus OX=9913 GN=ALDH2 PE=1 SV=2	0	331.746	64	28	838	26	520	56.6	7.65	1807.12	28	0	1	1.14	1.112	1.149	1.169	0.745564	0.636313	0.89463	0.890586	53.08	34.05	51.37	46.67	107.4	103.7	89.8	99.1	15.12	22.23	10.2	15.61	4.63743e+08	3.66379e+08	4.49734e+08	3.82002e+08	3.9659e+08	1.26946e+08	3.4236e+08	3.21466e+08	2.98268e+08	1.77561e+08	3.82045e+08	4.31241e+08	4.69508e+08	3.48363e+08	3.86271e+08
Q0VCS8	Glutathione transferase OS=Bos taurus OX=9913 GN=GSTT3 PE=2 SV=1	0	180.767	64	14	256	1	239	27.3	7.09	701.32	14	0	13	0.805	0.894	0.493	1.527	0.728995	0.519104	0.0807588	0.0993562	77.9	54.36	71.4	66.43	118	109.7	118.6	53.7	29.51	34.26	15.19	39.3	9.4208e+07	5.63352e+07	4.18481e+07	8.26216e+07	1.04844e+08	1.29547e+07	5.301e+07	6.207e+07	4.51349e+07	2.50934e+07	9.5385e+07	6.21879e+07	8.84448e+07	7.77493e+07	1.00703e+08
Q0IIL6	Hydroxysteroid (17-beta) dehydrogenase 4 OS=Bos taurus OX=9913 GN=HSD17B4 PE=1 SV=1	0	386.182	64	35	543	35	736	79.5	8.68	1347.86	35	0	0	1.08	1.02	0.976	1.132	0.86279	0.984049	0.997351	0.962496	68.38	31.7	63.69	52.46	103.5	90.1	110.3	96.1	13.75	27.02	9.67	26.54	1.42992e+08	1.35314e+08	2.00566e+08	1.91392e+08	2.4485e+08	4.81973e+07	1.55481e+08	1.64821e+08	9.0891e+07	6.84379e+07	1.95761e+08	2.14989e+08	2.17355e+08	1.83439e+08	2.63971e+08
Q3SZ62	Phosphoglycerate mutase 1 OS=Bos taurus OX=9913 GN=PGAM1 PE=2 SV=3	0	112.285	64	11	170	11	254	28.8	7.18	472.14	11	0	0	0.977	1.08	1.118	0.912	0.99281	0.795141	0.931531	0.988169	52.56	38.94	34.43	33.36	100.1	93	102.7	104.1	16.45	33.15	9.15	11.38	35406303	2.76179e+07	2.72228e+07	3.2139e+07	3.07488e+07	7.50013e+06	2.06055e+07	2.09207e+07	2.4295e+07	1.59378e+07	3.00442e+07	3.13083e+07	3.99175e+07	3.14121e+07	3.72596e+07
Q29443	Serotransferrin OS=Bos taurus OX=9913 GN=TF PE=2 SV=1	0	423.139	64	36	746	1	704	77.7	7.08	1983.04	36	0	0	1.017	1.288	1.333	1.239	0.935481	0.0284265	0.679209	0.684979	37.54	28.87	30.28	42.33	103	102.6	80.2	114.1	17.81	30.31	31.34	31.15	3.98258e+06	4855984	5735718	5.7612e+06	7297372	2501887	3960167	3254889	4.54869e+06	3.85244e+06	4575809	6471503	5.43764e+06	2.35606e+06	4.85676e+06
P52898	Dihydrodiol dehydrogenase 3 OS=Bos taurus OX=9913 PE=2 SV=1	0	231.902	64	17	595	8	323	36.8	7.8	1263.09	17	0	1	0.881	0.787	0.744	1.022	0.878781	0.034904	0.778247	0.994138	56.21	43.58	39.28	40.09	113.6	78	123.1	85.3	26.19	20.73	11.96	15.68	2.8875e+08	1.77816e+08	1.55266e+08	1.92137e+08	2.73943e+08	5.16402e+07	1.07792e+08	1.2858e+08	1.06751e+08	8.62091e+07	2.52694e+08	2.46979e+08	2.90494e+08	3.119e+08	3.01216e+08
Q2KJH9	4-trimethylaminobutyraldehyde dehydrogenase OS=Bos taurus OX=9913 GN=ALDH9A1 PE=2 SV=1	0	235.046	64	27	392	27	494	53.9	6.07	727.4	27	0	0	0.957	1.037	1.042	0.978	0.986911	0.939925	0.970368	0.99859	71.17	44.04	48.66	53.66	102.7	93.4	108.5	95.5	12.47	22.65	6.52	13.2	1.17394e+08	8.16941e+07	9.4001e+07	1.16415e+08	1.40311e+08	6.88255e+07	7.30998e+07	8.10337e+07	4.97166e+07	4.16702e+07	1.26691e+08	1.23169e+08	1.41637e+08	1.05364e+08	1.32998e+08
A6QQF5	Quinone oxidoreductase-like protein 2 OS=Bos taurus OX=9913 PE=2 SV=2	0	204.902	63	16	280	1	349	37.6	7.37	880.08	16	0	0	0.64	0.927	0.471	1.092	0.718112	0.911985	0.0531542	0.988169	146.49	87.96	79.68	53.96	96.6	61.9	184.8	56.7	102.48	8.8	37.51	42.59	207503				1.50194e+06		232903	284354			1.16158e+06	1.07433e+06	1.1911e+06	306339	997905
Q861V5	Peptidyl-prolyl cis-trans isomerase (Fragment) OS=Bos taurus OX=9913 PE=2 SV=1	0	72.423	63	8	158	6	155	16.9	8.29	363.67	8	0	2	1.252	1.085	1.427	0.948	0.579872	0.763104	0.519823	0.988169	47.91	35.4	36.51	37.15	90.4	107.3	81.1	121.2	17.48	25.61	5.22	18.29	7.11146e+07	5.62019e+07	5.59414e+07	6.3725e+07	5.87683e+07	2.42198e+07	5.22085e+07	5.42598e+07	5.20942e+07	4.54605e+07	5.71749e+07	5.72985e+07	6.25049e+07	5.19274e+07	6.84207e+07
A0A1P8NW48	Sidoreflexin OS=Bos taurus OX=9913 GN=SFXN1 PE=2 SV=1	0	122.81	63	14	158	14	322	35.7	9.32	365.19	14	0	0	1.205	1.024	0.964	1.306	0.677578	0.97041	0.997784	0.507283	49.72	43.74	49.61	42.53	98.7	109.7	100.9	90.7	4.99	13.8	18.5	16.49	1.79996e+07	1.41518e+07	2.004e+07	1.85572e+07	2.27606e+07	9.77107e+06	1.47081e+07	2.13684e+07	1.24464e+07	8.71595e+06	1.62529e+07	2.04383e+07	1.79961e+07	2.14418e+07	2.71485e+07
Q1JPB6	Acetyl-Coenzyme A acetyltransferase 2 OS=Bos taurus OX=9913 GN=ACAT2 PE=2 SV=1	0	210.093	63	15	293	1	397	41.2	6.93	954.75	15	0	0	0.36	1.605	0.563	1.037	0.00191632	0.00010505	0.224514	0.988169	46.49	55.03	43.72	51.48	188.8	63.5	85.2	62.5	27.06	45.59	47.66	31.38	1.33664e+06	2.04664e+06	2.6095e+06	3.03549e+06	2.2285e+06	199657	625514		459390	614235		1.17422e+06	2.55869e+06	1.02573e+06
Q17QI3	Acetyl-CoA acetyltransferase 2 OS=Bos taurus OX=9913 GN=ACAT2 PE=1 SV=1	0	203.21	63	15	287	1	397	41.1	6.93	925.74	15	0	13	0.767	1.192	0.921	0.948	0.626724	0.259674	0.981155	0.988169	82.77	35.05	83.09	49.11	114.1	84.8	112.3	88.9	11.52	10.84	16.18	7.83	5.75699e+07	3.92581e+07	5.32592e+07	5.60856e+07	7.4918e+07	1.46842e+07	2.87584e+07	2.73024e+07	2.33635e+07	1.79541e+07	5.629e+07	5.83343e+07	5.12795e+07	4.56839e+07	7.66876e+07
A6QP15	Hydroxyacid-oxoacid transhydrogenase, mitochondrial OS=Bos taurus OX=9913 GN=ADHFE1 PE=2 SV=1	0	149.031	63	15	151	15	466	50.3	7.59	324.86	15	0	0	0.932	0.912	0.688	1.327	0.964597	0.624171	0.632415	0.446678	67.24	44.57	62.78	62.29	107.3	103	120.3	69.5	21.01	25.12	19.56	28.26	1.1276e+07	1.03484e+07	1.18209e+07	7.95813e+06	1.1681e+07	4.30028e+06	1.05062e+07	9.92599e+06	6.16222e+06	3.29898e+06	1.47503e+07	8.88564e+06	1.11557e+07	1.25675e+07	1.50795e+07
Q5E9E2	Myosin regulatory light polypeptide 9 OS=Bos taurus OX=9913 GN=MYL9 PE=2 SV=3	0	87.123	63	10	143	10	172	19.9	4.81	369.23	10	0	0	0.923	1.014	0.997	0.967	0.952181	0.992607	0.989647	0.99859	57.58	36.73	47.11	39.73	106.2	93.8	99.8	100.2	13.43	13.52	10.32	10.81	1.66989e+07	9.61572e+06	1.73896e+07	1.98397e+07	1.98446e+07	6.34177e+06	1.26218e+07	1.30386e+07	8.69356e+06	5.48723e+06	1.63199e+07	1.98572e+07	1.62721e+07	1.70542e+07	1.85686e+07
Q3T0U3	Es1 protein OS=Bos taurus OX=9913 GN=ES1 PE=1 SV=1	0	174.204	63	10	219	10	274	28.7	8.48	621.27	10	0	0	1.117	0.945	1.047	0.966	0.790965	0.811924	0.967159	0.99859	54.45	37.67	50.16	54.65	85.3	102	102.9	109.8	16.62	43.82	21.29	19.29	4.47171e+07	4.73979e+07	4.7648e+07	4.63901e+07	6.13782e+07	1.422e+07	3.03331e+07	4.29509e+07	4.63416e+07	4.13771e+07	6.22154e+07	7.06275e+07	6.21127e+07	3.60178e+07	5.92254e+07
Q0VCI3	Carboxylic ester hydrolase OS=Bos taurus OX=9913 GN=CES1 PE=2 SV=1	0	422.884	63	30	871	26	558	61.5	6.25	1699.5	30	0	5	1.174	1.145	1.347	1.03	0.727316	0.470576	0.659423	0.988169	66.87	43.22	58.75	51.97	111.1	96.4	89.1	103.4	18	18.87	23.19	14.1	4.61388e+08	3.34095e+08	4.75679e+08	3.18719e+08	4.0183e+08	1.47643e+08	3.48063e+08	3.04882e+08	2.96648e+08	1.71657e+08	3.86887e+08	3.91162e+08	5.4942e+08	3.08701e+08	3.11362e+08
Q08DP0	Phosphoglucomutase-1 OS=Bos taurus OX=9913 GN=PGM1 PE=2 SV=1	0	240.265	62	25	362	3	562	61.6	6.81	811.36	25	0	23	0.889	1.025	0.945	1.017	0.894934	0.969673	0.990875	0.998513	50.43	36.46	46.91	49.63	109.5	84.8	105.7	100	14.3	16.71	7.29	16.16	6.79341e+07	4.28097e+07	5.12647e+07	5.42172e+07	6.61124e+07	2.04205e+07	3.89685e+07	3.48966e+07	3.17048e+07	1.59112e+07	5.57195e+07	5.85675e+07	6.26599e+07	4.89263e+07	6.81174e+07
A0A3Q1MBF3	Uncharacterized protein OS=Bos taurus OX=9913 GN=LOC100140261 PE=4 SV=1	0	254.081	62	19	393	2	370	42.5	7.68	930.64	19	0	8	0.696	1.062	0.77	1.016	0.365364	0.864012	0.833838	0.998586	81.19	67.14	74.36	68.29	116.5	107.8	101.8	73.8	31.02	26.35	33.67	42.98	5.56867e+07	2.00545e+07	4.6748e+07	7.13504e+07	6.56939e+07	1.28534e+07	4.51875e+07	4.03054e+07	3.03607e+07	2.49128e+07	5.59397e+07	5.91552e+07	2.10759e+07	5.00481e+07	5.03796e+07
P60661	Myosin light polypeptide 6 OS=Bos taurus OX=9913 GN=MYL6 PE=2 SV=2	0	57.488	62	9	121	1	151	16.9	4.65	233.39	9	0	0	1.23	1.187	1.614	0.993	0.763405	0.629649	0.277272	0.99859	42.6	24.52	31.24	43.63	91.8	110.3	81.1	116.8	9.37	37.02	25.93	22.27	517467	404257	502879	599855	692403	436033	445287	511297	267308	517612	293199	600800	538228	497817	445799
Q58DM8	Enoyl-CoA hydratase, mitochondrial OS=Bos taurus OX=9913 GN=ECHS1 PE=2 SV=1	0	239.436	62	17	762	17	290	31.2	8.57	1403.88	17	0	0	0.995	1.011	1.044	1.033	0.977731	0.999419	0.968509	0.988169	65.6	35.99	52.93	54.97	104.6	89.1	110.5	95.9	11.35	16.63	8.4	24.74	2.18058e+08	2.2241e+08	2.89556e+08	2.59007e+08	3.18739e+08	1.35747e+08	1.69391e+08	1.99173e+08	1.32552e+08	8.07735e+07	3.03166e+08	3.05081e+08	3.27422e+08	2.86528e+08	3.95532e+08
Q3ZBW2	Hydroxyacid oxidase 2 OS=Bos taurus OX=9913 GN=HAO2 PE=2 SV=1	0	119.431	62	17	143	17	353	39.2	7.66	216.97	17	0	0	1.067	1.196	1.137	1.093	0.888078	0.244075	0.908929	0.988169	53.47	41.98	52.42	55.31	100.9	112.5	96.6	90	19.88	26.34	13.24	34.36	2.6076e+07	1.9979e+07	2.16478e+07	2.02328e+07	1.95847e+07	7.93887e+06	1.65827e+07	2.49092e+07	1.73401e+07	8.74126e+06	2.25835e+07	2.05587e+07	2.19796e+07	1.46844e+07	2.33848e+07
A0A452DID9	Myosin light polypeptide 6 OS=Bos taurus OX=9913 GN=MYL6 PE=1 SV=1	0	57.015	62	9	113	1	150	16.8	4.55	217.65	9	0	7	1.034	1.029	1.224	1.084	0.936968	0.96294	0.820293	0.988169	52.24	27.9	73.76	42.17	97.8	96.8	106.4	99	15.36	27.84	5.12	17.97	1.79173e+07	1.21928e+07	2.08065e+07	2.5606e+07	2.06095e+07	1.23945e+07	1.32288e+07	1.64303e+07	7364605	7.05052e+06	2.14714e+07	2.12941e+07	2.04851e+07	2.08891e+07	2.20017e+07
F1MB08	2-phospho-D-glycerate hydro-lyase OS=Bos taurus OX=9913 GN=ENO1 PE=3 SV=2	0	322.232	62	27	613	20	500	54.1	9.1	1514.03	27	0	7	0.942	1.048	1.182	0.917	0.972157	0.903016	0.872037	0.988169	68.78	38.38	58.5	48.29	100.4	97.7	95.3	106.6	17.65	17.4	4.65	6.71	1.19824e+08	1.14018e+08	1.06126e+08	1.26637e+08	1.15966e+08	3.70092e+07	8.50572e+07	9.03518e+07	7.18742e+07	5.72423e+07	1.22598e+08	1.21354e+08	1.36606e+08	1.10862e+08	1.24402e+08
A7MBE8	Beta-ureidopropionase 1 OS=Bos taurus OX=9913 GN=UPB1 PE=2 SV=1	0	211.694	62	18	308	18	384	42.8	6.89	742.26	18	0	0	1.115	1.034	1.28	0.935	0.794346	0.946205	0.753784	0.988169	54.47	39.17	57.72	53.63	99.2	104.4	96.6	99.8	13.71	20.42	23.18	29.97	4.43601e+07	3.60892e+07	3.82578e+07	3.87869e+07	5.30213e+07	2.71568e+07	3.48077e+07	4.26331e+07	1.88247e+07	2.06331e+07	6.44843e+07	4.67656e+07	5.31272e+07	3.18415e+07	4.64431e+07
Q9TRQ0	Glutathione S-transferase (Fragment) OS=Bos taurus OX=9913 PE=1 SV=1	0	10.31	62	1	12	1	21	2.5	8.84	41.35	1	0	0	0.836	1.367	1.28	0.669	0.862151	0.0264023	0.753784	0.178224	63.64	63.59	65.09	45.58	91.8	106.4	76.5	125.3	78.79	28.02	64.08	42.97	6329293	1.10104e+06	1.79411e+06	3.51068e+06	1.24175e+06	427261	1461662	1.69688e+06	1.12949e+06	769128	1153408	1.79207e+06	4.34329e+06	1.41677e+06	1.24983e+06
A0A3Q1N427	Dimethylaniline monooxygenase [N-oxide-forming] OS=Bos taurus OX=9913 GN=FMO1 PE=1 SV=1	0	251.309	62	27	341	26	532	59.9	8.47	721.3	27	0	1	1.009	1.108	1.022	1.246	0.967514	0.651857	0.981155	0.676611	75.77	43.15	70.34	66.6	95.9	108.4	95.6	100.1	20.25	36.84	21.02	44.23	1.04073e+08	5.8375e+07	9.50436e+07	8.19822e+07	6.91395e+07	3.13171e+07	6.43902e+07	1.07034e+08	6.68819e+07	2.3713e+07	8.72819e+07	7.10635e+07	1.00423e+08	7.83787e+07	5.72499e+07
Q5E9D6	Haloacid dehalogenase-like hydrolase domain-containing protein 3 OS=Bos taurus OX=9913 GN=HDHD3 PE=2 SV=1	0	76.146	62	8	56	8	251	27.9	7.01	129.13	8	0	0	0.778	1.067	0.756	1.187	0.720978	0.744344	0.803537	0.838835	87.98	49.42	57.26	57.45	94.8	122.8	94.8	87.6	40.9	39.47	43.73	28.23	2.32959e+06	1.3691e+06	5.30049e+06	4.98728e+06	3.57864e+06	1.06897e+06	4.29734e+06	2.73835e+06	2.36482e+06	2.9293e+06	2.67595e+06	3.34954e+06	2.25536e+06	5.75658e+06	5.72504e+06
O46629	Trifunctional enzyme subunit beta, mitochondrial OS=Bos taurus OX=9913 GN=HADHB PE=2 SV=1	0	269.045	62	23	382	23	475	51.3	9.32	1033.64	23	0	0	1.119	0.957	0.879	1.225	0.788226	0.863717	0.952295	0.724341	54.71	34.76	56.3	50.9	91.8	110.1	105.3	92.9	9.17	19.03	5.96	14.64	5.60388e+07	4.80097e+07	7.50405e+07	6.15926e+07	6.62e+07	3.55864e+07	5.12109e+07	6.55515e+07	2.98993e+07	2.5725e+07	6.77798e+07	7.39801e+07	7.72049e+07	6.7617e+07	7.02092e+07
Q01361	Cytochrome P450 2D14 OS=Bos taurus OX=9913 GN=CYP2D14 PE=2 SV=2	0	342.202	62	30	540	8	500	56	6.76	1234.95	30	0	24	1.016	1.061	0.81	1.393	0.962204	0.86662	0.886527	0.299222	71.63	37.5	62.64	68.61	106	97.2	107.1	89.7	9.5	33.1	11.95	39.75	2.28557e+08	1.8442e+08	2.44472e+08	2.29346e+08	3.13482e+08	7.52231e+07	2.58207e+08	2.17005e+08	1.23473e+08	7.96651e+07	2.6722e+08	2.6852e+08	2.65783e+08	2.32104e+08	2.13106e+08
P80311	Peptidyl-prolyl cis-trans isomerase B OS=Bos taurus OX=9913 GN=PPIB PE=1 SV=4	0	150.583	62	15	293	15	216	23.7	9.32	512.29	15	0	0	1.158	1.102	1.429	0.996	0.740385	0.679252	0.516374	0.99859	59.68	47.95	61.03	52.22	93.5	112.4	81.5	112.6	9.67	14.02	11.79	20.08	1.46405e+08	1.11704e+08	1.27571e+08	1.3458e+08	1.53265e+08	8.34442e+07	1.00343e+08	1.11707e+08	9.40342e+07	8.40123e+07	1.33627e+08	1.47376e+08	1.3008e+08	1.1897e+08	1.1625e+08
A0A3Q1M7T0	Uncharacterized protein OS=Bos taurus OX=9913 GN=LOC540615 PE=4 SV=1	0	241.998	61	18	356	2	370	42.7	8.16	951.3	18	0	1	0.651	1.085	0.785	0.953	0.317351	0.654991	0.860167	0.992816	61.55	57.76	77.78	70.21	149.1	67.2	109	74.8	33.52	47.71	39.25	61.73	5.18566e+06	1.56339e+06	3.28244e+06	5.10356e+06	5.01666e+06	391279	2.03431e+06	2.71591e+06	1.15313e+06	706007	5.1641e+06	5.30379e+06	2.1149e+06	2.57568e+06	3.75608e+06
G3N0V0	Uncharacterized protein OS=Bos taurus OX=9913 PE=1 SV=1	0	191.427	61	18	295	17	326	35.9	7.84	711.34	18	0	1	0.984	0.969	0.908	0.951	0.987205	0.90023	0.978041	0.992012	59.54	61.94	76.85	52.25	87	103.8	102.2	106.9	23.97	17.17	48.03	13.13	9.12111e+07	4.96324e+07	6.13108e+07	6.44861e+07	1.0687e+08	4.04791e+07	3.938e+07	62331602	4.87784e+07	3.50166e+07	7.09437e+07	8.2645e+07	7.96165e+07	1.78532e+08	1.03044e+08
Q0P5B7	Arylacetamide deacetylase OS=Bos taurus OX=9913 GN=AADAC PE=2 SV=1	0	138.03	61	17	200	17	399	45.6	8.9	331.59	17	0	0	0.831	1.041	0.777	1.184	0.748343	0.9187	0.852381	0.84032	69.17	40.32	70.34	63.38	109.1	99	101.7	90.1	7.03	32.74	12.94	38.34	2.60718e+07	1.89783e+07	2.69318e+07	3.15958e+07	2.94278e+07	1.12019e+07	2.53427e+07	1.85711e+07	1.21637e+07	5.92689e+06	2.74285e+07	3.09412e+07	2.41771e+07	2.44321e+07	2.52011e+07
Q3T172	ECH1 protein (Fragment) OS=Bos taurus OX=9913 GN=ECH1 PE=2 SV=1	0	162.532	61	17	210	1	347	37.5	7.64	387.2	17	0	17	0.789	1.009	0.916	0.851	0.690015	0.999419	0.980859	0.944593	45.85	35.46	47.41	47.49	100.8	88.1	103.5	107.7	20.38	12.51	23.51	13.4	2.65647e+07	1.68596e+07	2.83817e+07	3.91414e+07	3.94046e+07	1.26138e+07	1.97806e+07	1.72436e+07	1.1792e+07	1.04826e+07	3.00293e+07	4.19627e+07	2.55324e+07	3.25519e+07	2.78265e+07
P08760	GTP:AMP phosphotransferase AK3, mitochondrial OS=Bos taurus OX=9913 GN=AK3 PE=1 SV=3	0	80.885	60	12	103	12	227	25.7	9.04	209.03	12	0	0	0.919	1.013	0.996	1.006	0.948701	0.995056	0.989647	0.99859	41.96	28.76	45.59	40.39	105	103.6	97.3	94.2	11.94	4.2	14.45	14.54	1.66374e+07	1.32026e+07	1.41915e+07	1.74306e+07	1.59863e+07	7.57532e+06	1.2354e+07	1.34686e+07	8.93625e+06	7.0376e+06	1.63118e+07	1.91834e+07	1.35387e+07	1.53854e+07	1.89172e+07
A0A3Q1LRU3	2,4-dienoyl-CoA reductase 2 OS=Bos taurus OX=9913 GN=DECR2 PE=1 SV=1	0	137.422	60	15	237	15	291	30.7	8.6	489.79	15	0	0	0.961	1.065	0.981	1.101	0.987205	0.855116	0.99615	0.988169	48.41	27.85	43.8	41.41	108.9	93.9	102.6	94.5	10.21	17.52	6.3	22.33	8.99232e+07	6.16211e+07	73606667	8.97867e+07	8.89984e+07	3.31516e+07	6.35656e+07	5.59066e+07	4.55363e+07	2.34157e+07	7.7914e+07	7.75773e+07	9.12115e+07	7.83149e+07	9.69378e+07
F1MHN9	Cytochrome P450 1A OS=Bos taurus OX=9913 GN=CYP1A2 PE=3 SV=1	0	168.66	60	21	218	16	516	58.4	9	391.73	21	0	5	1.165	0.942	0.934	1.284	0.734744	0.797544	0.988453	0.578877	59.65	43.05	74	69.72	100.1	98	116.7	85.2	20.06	27.51	28.42	39.06	6.1783e+07	2.70493e+07	6.48595e+07	5.40042e+07	6.30372e+07	2.08786e+07	5.95716e+07	6.0441e+07	3.14593e+07	2.14558e+07	8.0819e+07	6.87804e+07	5.0137e+07	7.0999e+07	4.31716e+07
F1MNG5	Ornithine carbamoyltransferase, mitochondrial OS=Bos taurus OX=9913 GN=OTC PE=1 SV=1	0	180.524	60	17	301	17	354	39.9	8.12	655.85	17	0	0	0.693	1.064	0.706	1.053	0.353911	0.858745	0.685495	0.988169	65.27	40.8	49.55	50.52	124.9	83.5	109	82.6	11.75	16.49	18.17	18.25	1.9193e+08	1.61888e+08	2.7301e+08	2.67933e+08	2.88275e+08	7.89028e+07	1.49596e+08	1.18805e+08	1.21584e+08	6.61141e+07	2.57158e+08	3.24784e+08	2.29001e+08	2.22727e+08	2.36956e+08
Q3T063	Nicotinate-nucleotide pyrophosphorylase [carboxylating] OS=Bos taurus OX=9913 GN=QPRT PE=2 SV=1	0	102.566	60	10	107	10	299	31.1	7.18	258.83	10	0	0	0.835	0.914	0.852	0.885	0.762514	0.636059	0.941514	0.988169	54.75	40.72	43.37	45.16	108.2	77.9	115.4	98.5	19.16	48.86	22.42	28.81	1.80065e+07	8.64921e+06	1.57478e+07	1.74961e+07	1.40553e+07	1.10595e+07	7.79106e+06	9.87604e+06	6.08275e+06	3.20277e+06	1.9757e+07	1.67509e+07	1.71306e+07	1.57765e+07	2.87878e+07
F1N1M7	Carnitine O-palmitoyltransferase 2, mitochondrial OS=Bos taurus OX=9913 GN=CPT2 PE=3 SV=2	0	294.814	60	31	360	31	658	74.4	8.13	654.73	31	0	0	1.077	1.012	0.913	1.252	0.868727	0.999419	0.978885	0.658865	56.62	32.73	51.09	50.49	101.8	110.2	95.8	92.2	6.33	18.37	11.73	22.62	5.96716e+07	4.05915e+07	5.5698e+07	6.31437e+07	6.58089e+07	2.10379e+07	4.59693e+07	5.77065e+07	3.64304e+07	2.31139e+07	5.61709e+07	6.01553e+07	5.70782e+07	5.51775e+07	7.80921e+07
P45879	Voltage-dependent anion-selective channel protein 1 OS=Bos taurus OX=9913 GN=VDAC1 PE=1 SV=3	0	127.532	60	14	132	13	283	30.7	8.54	340.18	14	0	1	1.148	1.009	1.151	1.024	0.740385	0.999419	0.893689	0.992816	38.46	31.23	32.91	32.39	96.1	103.6	99.3	101.1	13.97	12.26	9.45	9.95	3.17451e+07	2.43645e+07	4.65209e+07	4.29797e+07	4.71871e+07	1.66128e+07	3.19748e+07	3.96545e+07	2.53731e+07	1.84939e+07	4.70765e+07	4.53064e+07	3.83935e+07	4.22908e+07	4.84622e+07
O18879	Glutathione S-transferase A2 OS=Bos taurus OX=9913 GN=GSTA2 PE=2 SV=4	0	128.894	60	16	508	10	223	25.7	8.57	569.58	16	0	7	0.971	0.963	1.236	0.807	0.999133	0.883582	0.803861	0.776363	74.42	49.88	60.7	62.94	97.8	87.5	104.3	110.4	16.86	33.26	13.96	21.94	2.30792e+08	1.98522e+08	2.03208e+08	2.27181e+08	3.32175e+08	1.33193e+08	1.53962e+08	1.72674e+08	6.91225e+07	6.48729e+07	3.31777e+08	2.64963e+08	2.83404e+08	2.56656e+08	2.40669e+08
A5PKH3	Fumarylacetoacetase OS=Bos taurus OX=9913 GN=FAH PE=2 SV=1	0	235.042	59	15	325	15	419	46.1	6.98	921.99	15	0	0	0.792	0.95	0.859	0.893	0.694236	0.840921	0.941785	0.988169	75.13	48.65	56.39	56.28	106.8	78	124.5	90.7	26.12	14.36	10.71	24.12	6.51819e+07	5.69829e+07	4.18133e+07	5.52934e+07	5.45465e+07	1.60246e+07	3.23192e+07	3.00247e+07	1.84507e+07	1.94415e+07	6.57477e+07	6.63823e+07	6.86941e+07	4.94625e+07	6.03796e+07
Q0V8D0	Microsomal NAD+-dependent retinol dehydrogenase 4 OS=Bos taurus OX=9913 GN=RDH16 PE=1 SV=1	0	171.897	59	17	288	15	317	35.6	8.98	643.75	17	0	2	1.085	1.018	0.954	1.134	0.853143	0.98816	0.99615	0.962496	57.2	33.83	59.1	58.54	103.4	94.5	103.6	98.5	12.97	31.36	14.64	40.33	1.21671e+08	6.78491e+07	1.2642e+08	1.14739e+08	1.43924e+08	5.06677e+07	1.434e+08	1.10174e+08	5.9972e+07	4.3805e+07	1.56883e+08	1.40535e+08	1.2498e+08	1.20143e+08	1.16142e+08
A6QQ22	MCFD2 protein (Fragment) OS=Bos taurus OX=9913 GN=MCFD2 PE=2 SV=1	0	43.958	59	4	32	4	167	18.9	5.24	74.09	4	0	0	0.551	0.901	0.652	0.798	0.232197	0.763104	0.504708	0.731816	66.85	50.29	53.56	43.87	89.1	62.1	145.6	103.2	49.47	24.37	43.3	36.4	1.61177e+06	1.49746e+06	3.76767e+06	1.21943e+06	1.50132e+06	672008	837289	1.07084e+06	434338	443455	2.91393e+06	1.44252e+06	3.03039e+06	4.45297e+06	2.32526e+06
Q3MHL4	Adenosylhomocysteinase OS=Bos taurus OX=9913 GN=AHCY PE=2 SV=3	0	277.423	59	28	589	28	432	47.6	6.29	960.75	28	0	0	0.997	0.994	0.991	0.957	0.975874	0.97763	0.992239	0.995133	94.81	43.5	75.72	64.42	112.9	81	117.2	88.8	16.27	26.39	12.38	26.41	3.18641e+08	1.71023e+08	2.92935e+08	3.75495e+08	3.55796e+08	1.46802e+08	1.70489e+08	1.775e+08	1.0056e+08	7.46637e+07	4.24498e+08	3.19689e+08	3.67698e+08	3.081e+08	4.38321e+08
Q2KJJ2	Cytochrome P450 OS=Bos taurus OX=9913 GN=MGC127055 PE=1 SV=1	0	299.567	59	27	497	7	500	55.9	7.14	947.43	27	0	0	1.028	1.133	0.765	1.453	0.948701	0.537498	0.817312	0.187201	62.9	33.59	63.05	56.6	110.5	108.5	97.1	83.8	9.97	25.57	10.87	31.9	2.42212e+07	2.3604e+07	2.8604e+07	2.8816e+07	2.85501e+07	8.51279e+06	2.48971e+07	2.43379e+07	1.19496e+07	1.16992e+07	3.04774e+07	2.50723e+07	2.55539e+07	2.48872e+07	2.47255e+07
A0A452DIL8	Tubulin beta chain OS=Bos taurus OX=9913 GN=TUBB2B PE=3 SV=1	0	274.868	59	19	272	1	446	49.9	5	722.76	19	0	0	0.914	1.063	1.327	0.847	0.999133	0.912211	0.685495	0.932989	40.51	44.67	30.9	25.97	110.7	94.4	80.5	114.4	30.77	15.12	21.98	19.04	310238	202415	164988	309903	190460		152226	201381	109661	114678	202062	208844	335928	230836	210600
P01250	Thymopoietin-2 OS=Bos taurus OX=9913 PE=1 SV=1	0	9.85	59	2	2	1	49	5.6	5.26	5.46	2	0	0	1.038	1.151	1.49	0.931	0.952381	0.636939	0.433981	0.988169	28.7	9.84	36.5	39.11	99.9	98.8	84.3	117	5.42	33.99	14.89	28.63			1.07322e+06	1.06827e+06	1.03871e+06		636093	611184	661210	713004	677297	902564	1.02321e+06	803528	1.08932e+06
Q3ZBA8	Protein NDRG2 OS=Bos taurus OX=9913 GN=NDRG2 PE=2 SV=1	0	176.506	59	12	199	12	357	39.2	5.78	665.63	12	0	0	1.181	1.013	1.095	1.154	0.718112	0.994359	0.941785	0.927298	43.81	28.14	42.11	38.55	93.3	117.6	90.4	98.7	10.97	18.97	6.34	17.39	3.48067e+07	2.84001e+07	3.23154e+07	3.48081e+07	4.54065e+07	1.56545e+07	2.8944e+07	36699080	2.5859e+07	2.4814e+07	3.42083e+07	3.64958e+07	3.99303e+07	3.66428e+07	3.67151e+07
A5D7E8	Protein disulfide-isomerase OS=Bos taurus OX=9913 GN=PDIA3 PE=2 SV=1	0	265.274	59	29	447	29	505	56.9	6.81	943.96	29	0	0	1.05	1.079	1.298	0.892	0.915389	0.796174	0.730751	0.988169	63.02	33.64	52.43	55.22	95.7	91.2	97.4	115.7	9.2	38.33	12.76	16.53	1.07257e+08	7.13846e+07	1.02761e+08	1.15929e+08	1.00488e+08	8.15671e+07	5.92072e+07	5.89066e+07	5.31708e+07	6.14922e+07	1.07525e+08	8.01305e+07	1.0506e+08	1.09095e+08	1.14146e+08
F1MZN9	Alcohol dehydrogenase 6 (class V) OS=Bos taurus OX=9913 GN=ADH6 PE=1 SV=1	0	296.227	59	16	555	14	375	39.8	7.5	1530.66	16	0	0	0.92	0.958	0.876	0.94	0.948701	0.865605	0.950343	0.988169	81.82	41.54	67.57	69.41	105	89.8	117.4	87.8	12.23	31.67	13.12	15.46	1.92409e+08	1.32097e+08	1.67701e+08	1.60037e+08	1.67567e+08	6.66659e+07	4.44578e+07	1.06109e+08	6.97764e+07	7.38392e+07	1.78874e+08	1.77451e+08	1.98692e+08	2.26339e+08	2.21573e+08
A1A4L7	Glutathione transferase OS=Bos taurus OX=9913 GN=GSTM4 PE=2 SV=1	0	87.389	59	13	146	8	218	25.7	7.49	228.99	13	0	1	1.254	1.07	1.137	1.214	0.57603	0.837109	0.909134	0.758737	81.35	69.05	77.69	66.83	84.9	124.7	101.7	88.8	58.33	49.1	61.62	42	5.12316e+07	1.50089e+07	1.88605e+07	1.98012e+07	2.17757e+07	4.8761e+06	2.06296e+07	2.69015e+07	2.21011e+07	6.1876e+06	2.48612e+07	1.41713e+07	5.29166e+07	30016532	1.02217e+07
P19483	ATP synthase subunit alpha, mitochondrial OS=Bos taurus OX=9913 GN=ATP5F1A PE=1 SV=1	0	344.86	59	31	619	1	553	59.7	9.19	1540.78	31	0	0	0.713	1.137	0.484	2.053	0.424732	0.51425	0.0680887	0.000476368	67.29	62.39	107.97	97.49	136.3	97.2	100.2	66.3	24.38	57.73	72.33	76.81	2.35391e+07	2.02403e+07	2.50675e+07	1.90735e+07	1.59684e+07	2.72976e+06	2.10517e+07	1.32364e+07	1.35896e+07	3.87895e+06	2.82473e+07	2.37636e+07		691090	1.55564e+07
F1MLB8	ATP synthase subunit alpha OS=Bos taurus OX=9913 GN=ATP5F1A PE=1 SV=1	0	338.544	59	31	606	1	553	59.7	9.19	1529.64	31	0	31	1.34	1.011	1.201	1.097	0.403142	0.999419	0.8527	0.988169	57.27	36.75	56.57	49.72	88.2	116.5	86.8	108.4	10.17	13.84	23.41	13.22	2.17442e+08	1.76976e+08	2.63866e+08	1.99966e+08	2.68577e+08	1.61639e+08	2.11452e+08	3.10552e+08	1.65776e+08	1.38416e+08	2.25919e+08	2.05722e+08	2.62548e+08	3.4368e+08	2.93708e+08
P00586	Thiosulfate sulfurtransferase OS=Bos taurus OX=9913 GN=TST PE=1 SV=3	0	213.541	58	16	358	15	297	33.3	7.21	924.24	16	0	1	0.9	1.035	0.977	1.032	0.915389	0.943481	0.99717	0.988169	52.9	37.23	53.2	43.45	104	90.1	114.2	91.8	15.62	14.37	19.21	17.08	2.96715e+08	1.97462e+08	4.14131e+08	3.29889e+08	4.17929e+08	1.23693e+08	2.13011e+08	2.40426e+08	1.55909e+08	9.08535e+07	4.16121e+08	4.7782e+08	3.76934e+08	2.67822e+08	3.97182e+08
F1MFZ4	Alcohol dehydrogenase 4 (class II), pi polypeptide OS=Bos taurus OX=9913 GN=ADH4 PE=1 SV=1	0	196.679	58	17	393	2	380	40.4	7.87	947.17	17	0	17	1.171	0.962	1.052	1.141	0.72993	0.878203	0.966394	0.950656	61.97	43.19	54.26	47.47	103.1	104.6	101.8	90.6	21.08	19.18	22.36	15.41	1.38084e+08	1.10193e+08	1.07674e+08	1.017e+08	1.73225e+08	4.61375e+07	1.20363e+08	1.23757e+08	7.23939e+07	6.32926e+07	1.50139e+08	1.65994e+08	1.33601e+08	2.01203e+08	1.41958e+08
F1MNF8	Tubulin alpha chain OS=Bos taurus OX=9913 GN=LOC100141266 PE=3 SV=1	0	168.547	58	17	239	3	449	49.9	5.06	496.42	17	0	0	0.722	1.021	0.869	0.886	0.500854	0.966802	0.950343	0.988169	56.97	28.69	65.76	43.14	106.6	82.2	105.9	105.2	8.38	24.62	23.59	22.97	8.89107e+06	6.15208e+06	1.08581e+07	9.25228e+06	1.08864e+07	2.8096e+06	6.49713e+06	5506225	3.27415e+06	4.39786e+06	5.91218e+06	8.46831e+06	1.05149e+07	9.08968e+06	1.26857e+07
F2Z4C1	Tubulin alpha chain OS=Bos taurus OX=9913 GN=TUBA1A PE=3 SV=1	0	181.355	58	18	248	1	451	50.1	5.06	589.19	18	0	6	0.964	1.062	1.076	0.874	0.988931	0.864012	0.950343	0.983211	50.48	35.95	57.22	49.46	93.2	101.4	95.6	109.9	12.84	14.01	8.59	20.4	1.61312e+07	1.34201e+07	1.75211e+07	2.27328e+07	1.80121e+07	6.99107e+06	1.30949e+07	1.64321e+07	9.39371e+06	8.99712e+06	1.82482e+07	1.73911e+07	1.90422e+07	2.00934e+07	2.19426e+07
F1MAV0	Fibrinogen beta chain OS=Bos taurus OX=9913 GN=FGB PE=4 SV=3	0	241.152	58	22	350	22	477	54.3	8.16	1055.69	22	0	0	0.853	1.279	1.083	0.992	0.813971	0.0473811	0.950343	0.99859	65.66	40.42	44	64.36	109.7	116.5	84	89.9	31.42	47.01	20.63	57.09	8.39319e+07	8.84463e+07	2.03062e+08	1.28538e+08	1.24225e+08	6.75642e+07	4.08022e+07	5.3322e+07	7.25394e+07	8.29108e+07	1.10644e+08	9.59772e+07	9.77776e+07	1.35649e+08	9.83822e+07
F1MWR3	Electron transfer flavoprotein subunit alpha OS=Bos taurus OX=9913 GN=ETFA PE=1 SV=1	0	146.991	58	14	227	14	333	34.9	8.56	484.62	14	0	0	0.848	1.029	0.94	1.052	0.79524	0.96393	0.989647	0.988169	59.08	26.82	59.5	39.55	110.7	93.7	105.1	90.5	9.68	23.36	4.79	6.69	7.5483e+07	6.25887e+07	7.94616e+07	9.2606e+07	7.72507e+07	1.6319e+07	4.84834e+07	5.34726e+07	3.36225e+07	2.88729e+07	7.89576e+07	8.06636e+07	8.68428e+07	6.90008e+07	8.27537e+07
F1MIY5	Parahox neighbor OS=Bos taurus OX=9913 GN=URAD PE=3 SV=1	0	75.22	58	8	76	1	170	18.9	7.83	163.02	8	0	0	0.596	0.857	0.636	0.778	0.658401	0.797544	0.451226	0.651519	23.5	9.92	28.73	43.55	112.9	70.4	129.5	87.2	9.52	41.39	8.19	31.53	377383	296641	474416	515389	479407	45047.4	280847	207853	161546	101570	613190	507126	522783	489763	571907
A5PJD0	2-oxo-4-hydroxy-4-carboxy-5-ureidoimidazoline decarboxylase OS=Bos taurus OX=9913 GN=URAD PE=2 SV=1	0	77.314	58	8	76	1	170	18.9	8.21	163.02	8	0	7	1.021	0.896	1.203	0.793	0.933071	0.636939	0.852563	0.703274	74	52.73	48.84	69.36	92.1	73.3	117.5	117.1	37.43	85.2	21.85	31.5	8.28167e+06	3.09924e+06	6.15049e+06	6.49486e+06	3.45295e+06	7.65487e+06	1.49644e+06	4.22952e+06	2.64608e+06	2.03805e+06	9.34472e+06	4.78349e+06	8.32216e+06	7.83842e+06	8.43683e+06
Q3SZ00	Enoyl-CoA hydratase OS=Bos taurus OX=9913 GN=HADHA PE=1 SV=1	0	403.172	58	36	606	36	763	83.2	9.06	1141.68	36	0	0	1.142	0.979	0.873	1.26	0.740385	0.931724	0.950343	0.64866	61.5	33.75	59.6	42.15	102.7	108.9	108.5	79.8	13.84	22.55	6.95	9.04	1.09241e+08	9.40599e+07	1.54496e+08	1.24435e+08	1.14498e+08	4.25383e+07	9.33192e+07	1.18941e+08	5.15027e+07	5.51644e+07	1.24067e+08	1.42982e+08	1.40813e+08	1.25182e+08	1.32315e+08
A6QPZ7	Acyl-coenzyme A oxidase OS=Bos taurus OX=9913 GN=ACOX2 PE=2 SV=1	0	246.036	57	26	300	26	682	76.1	7.05	707.6	26	0	0	0.918	1.038	0.944	1.057	0.94645	0.933076	0.989647	0.988169	41.1	32.69	39.86	44.44	104.2	100.3	102.3	93.2	16.04	13.41	12.74	30.76	5.74668e+07	3.3184e+07	4.0507e+07	4.88385e+07	5.17045e+07	1.77583e+07	3.2125e+07	3.98087e+07	2.57455e+07	1.6014e+07	4.41026e+07	5.91054e+07	5.23717e+07	4.52377e+07	4.89607e+07
Q2KIV8	Glutathione S-transferase OS=Bos taurus OX=9913 GN=GSTM3 PE=1 SV=1	0	125.741	57	13	194	10	225	26.8	7.24	321.05	13	0	1	0.694	1.187	0.828	0.987	0.358545	0.275945	0.918273	0.999018	45.38	43.1	59.07	50.01	114.9	77.6	125.3	82.2	22.17	21.58	26.14	49.95	6.35281e+07	3.09455e+07	4.66584e+07	6.49175e+07	4.8457e+07	1.04788e+07	2.70787e+07	2.33205e+07	2.14958e+07	1.15426e+07	5.63429e+07	3.64704e+07	5.84583e+07	4.82486e+07	3.19224e+07
O97680	Thioredoxin OS=Bos taurus OX=9913 GN=TXN PE=3 SV=3	0	58.538	57	6	136	6	105	11.8	5.03	184.46	6	0	0	0.983	1.068	1.131	0.918	0.987205	0.845873	0.921657	0.988169	51.36	36.94	46.97	49.38	98.9	93.1	105.4	102.7	12.32	16.8	6.67	16.22	5.62451e+07	4.13714e+07	4.94558e+07	4.53441e+07	5.40827e+07	2.51661e+07	2.54245e+07	3.54161e+07	2.39958e+07	2.25454e+07	5.97669e+07	5.06958e+07	5.35154e+07	5.13313e+07	6.16097e+07
Q0P5K8	Nipsnap homolog 1 OS=Bos taurus OX=9913 GN=NIPSNAP1 PE=1 SV=1	0	165.988	57	12	192	12	284	33.1	9.23	560.98	12	0	0	0.84	1.016	0.812	1.09	0.773369	0.991477	0.89038	0.988169	70.28	47.07	51.26	50.58	112.4	98.5	102.7	86.3	12.5	18.44	6.76	10.42	1.86665e+07	1.4396e+07	1.78283e+07	1.96021e+07	1.58683e+07	6.90761e+06	1.19679e+07	1.50876e+07	9.37245e+06	4.99421e+06	1.8959e+07	1.92767e+07	1.907e+07	1.53353e+07	1.90096e+07
A0A3Q1N381	PKS_ER domain-containing protein OS=Bos taurus OX=9913 GN=LOC100299281 PE=4 SV=1	0	203.755	57	16	275	1	388	41.9	8.46	869.74	16	0	15	0.626	1.065	0.663	1.052	0.149119	0.856566	0.539976	0.988169	46.33	39.71	66.11	58.8	122.8	79.8	119	78.5	22.2	21.04	23.37	46.7	1.01261e+08	6.90195e+07	1.15501e+08	8.81117e+07	1.64127e+08	2.00651e+07	4.90515e+07	4.65452e+07	4.54358e+07	3.05165e+07	6.37222e+07	1.09578e+08	1.35034e+08	9.72185e+07	1.1614e+08
Q45UD5	Cytochrome P450 2A6 (Fragment) OS=Bos taurus OX=9913 GN=CYP2A6 PE=2 SV=1	0	16.548	57	2	39	2	58	6.7	9.57	49.67	2	0	0	1.12	0.947	0.959	1.2	0.782124	0.922523	0.99615	0.808046	63.1	52.92	56.94	58.66	103.2	97.2	101.1	98.5	21.3	22.69	31.06	24.37	4073253	2.33164e+06	3.43765e+06	2.49497e+06	3.15921e+06	1.12723e+06	3.04462e+06	3.04567e+06	1.64804e+06	1.30026e+06	3.29803e+06	4312775	5.488e+06	2.95849e+06	2.49214e+06
A0A3Q1LYU5	UDP-glucuronosyltransferase OS=Bos taurus OX=9913 GN=LOC100138908 PE=3 SV=1	0	333.065	57	27	420	12	532	60.8	8.72	1120.02	27	0	17	0.791	1.015	0.834	0.908	0.691689	0.991477	0.929842	0.988169	75.76	67.68	71.72	76.98	110.4	89.8	112.3	87.5	21.49	22.97	32.93	36.61	1.98632e+08	1.46087e+08	2.61927e+08	3.35188e+08	3.3343e+08	9.34244e+07	1.423e+08	1.78958e+08	8.88215e+07	1.26622e+08	3.40969e+08	3.51672e+08	1.42506e+08	2.526e+08	2.58944e+08
A0A140T8A5	Isocitrate dehydrogenase [NADP] OS=Bos taurus OX=9913 GN=IDH1 PE=1 SV=1	0	188.938	57	20	322	19	414	46.7	6.55	559.57	20	0	1	0.883	1.043	0.976	0.976	0.884133	0.916286	0.99717	0.99859	45.09	30.81	36.33	33.27	109.9	90.8	105.9	93.4	14.6	9.04	10.07	11.88	6.84123e+07	4.88576e+07	5.22451e+07	6.43817e+07	5.91933e+07	2.04721e+07	3.89274e+07	4.05288e+07	2.53553e+07	2.22485e+07	6.45069e+07	6.21666e+07	6.55294e+07	5.35105e+07	8.07175e+07
A0A3Q1M071	Histone H2B OS=Bos taurus OX=9913 GN=LOC112445465 PE=3 SV=1	0	21.722	57	4	84	1	67	7.4	9.88	29.77	4	0	0	0.685	0.91	0.917	0.752	0.437765	0.78047	0.981155	0.53261	51.02	40.27	28.48	45.94	96.9	92.9	111.2	98.9	27.17	25.67	11.45	18.56	2.9716e+06	3.90418e+06	3.66692e+06	4.96332e+06	3.24525e+06	1.26693e+06	2.41478e+06	2.89116e+06	1.06214e+06	1.63523e+06	3.46897e+06	4.73574e+06	4.46186e+06	4.00668e+06	4.57745e+06
P50227	Sulfotransferase 1A1 OS=Bos taurus OX=9913 GN=SULT1A1 PE=1 SV=2	0	176.363	57	14	360	13	295	34.2	7.01	703.56	14	0	1	0.825	1.033	0.988	0.91	0.740385	0.949458	0.994588	0.988169	43.89	39.94	40.02	39.36	103.8	91.6	107.6	97	11.03	13.71	14.07	11.43	2.51718e+08	2.02916e+08	2.44274e+08	3.15616e+08	2.634e+08	8.83546e+07	1.76439e+08	1.47546e+08	1.30898e+08	1.12273e+08	2.87434e+08	2.93826e+08	2.58481e+08	2.95426e+08	2.38992e+08
P05630	ATP synthase subunit delta, mitochondrial OS=Bos taurus OX=9913 GN=ATP5F1D PE=1 SV=2	0	37.133	57	3	30	3	168	17.6	5.25	85.81	3	0	0	0.74	1.032	0.689	1.127	0.616202	0.877614	0.634144	0.966416	104.12	21.86	69.72	52.53	132.2	68.3	119.7	79.8	17.42	46.71	22.82	32.02	4.80061e+06	4.92543e+06	5.83817e+06	4.87365e+06	4.87477e+06	596984	1.46125e+06	3.00558e+06	1.46131e+06	1.99686e+06	4.5648e+06	4.43116e+06	5.00022e+06	6.9409e+06	6.04427e+06
F1MWY9	Enoyl-CoA delta isomerase 2 OS=Bos taurus OX=9913 GN=ECI2 PE=1 SV=3	0	175.082	56	13	252	13	393	42.7	8.68	644.63	13	0	0	0.925	0.971	0.877	1.038	0.954476	0.907407	0.951456	0.988169	49.97	43.8	55.98	51.99	97.2	94.4	111.1	97.4	14.75	42.92	15.08	11.53	2.77413e+07	1.96548e+07	2.91454e+07	3.45805e+07	2.43393e+07	2.4998e+07	3.21194e+07	2.09529e+07	1.39634e+07	8.79321e+06	3.38109e+07	3.70568e+07	2.86534e+07	3.37955e+07	2.92819e+07
P62157	Calmodulin OS=Bos taurus OX=9913 GN=CALM PE=1 SV=2	0	121.957	56	11	192	6	149	16.8	4.22	384.92	11	0	5	1.135	1.122	1.323	0.983	0.754496	0.598192	0.691	0.99859	49.11	37.86	45.88	42.13	97.3	115	77.8	109.9	18	14.29	19.39	23.71	4.16997e+07	3.33388e+07	2.90499e+07	4.05921e+07	4.90953e+07	2.58121e+07	3.08121e+07	3.46083e+07	2.90415e+07	2.60754e+07	2.77897e+07	4.60465e+07	4.38719e+07	3.22101e+07	3.94447e+07
Q1JQD1	Cytochrome P450, family 2, subfamily C, polypeptide 18 OS=Bos taurus OX=9913 GN=CYP2C18 PE=2 SV=1	0	189.105	56	21	241	17	490	55.5	7.46	489.33	21	0	3	0.962	1.14	0.998	1.125	0.987205	0.49812	0.989647	0.966416	80.49	55.9	69.6	68.22	110.7	115.2	81	93.1	44.87	41.93	32.26	44.36	7.82683e+06	3.33027e+07	4.4057e+07	5.29704e+07	5.16057e+07	2.16182e+07	4.46078e+07	2.69035e+07	1.0042e+07	2.63809e+07	2.97517e+07	5.40643e+07	2.96885e+07	5.03703e+07	3.78041e+07
A0A3Q1M7J8	Uncharacterized protein OS=Bos taurus OX=9913 GN=LOC112441473 PE=3 SV=1	0	118.538	56	12	150	5	281	30.5	7.21	410.59	12	0	0	6.17	1.07	1.854	1.989	2.17045e-16	0.931724	0.0970627	0.00100749	71.25	38.65	60.59	112.67	7.6	384.4	3	5	165.75	94.54	211.42	183.88	259155		63415.1	2.53764e+06	41919.3		4.6138e+06	86914.8	6458312		53099.8	186856	7.19444e+06	35351.6	36633
A6QPB5	PGM1 protein OS=Bos taurus OX=9913 GN=PGM1 PE=2 SV=1	0	219.789	56	23	352	1	566	62.2	5.71	864.96	23	0	0	0.842	0.738	1.117	0.649	0.892888	0.0543582	0.931531	0.122826	62.37	76.98	55.93	56.58	73.6	94.4	102.2	129.8	53.43	47.65	31.92	39.03	907726	2.29709e+06	1.53327e+06	3.56104e+06	1.62127e+06	862210	2.06873e+06	1.55435e+06	490072	435488	2.16011e+06	2.24766e+06	2.20326e+06	1.73339e+06	4.09787e+06
A0A3Q1M3W4	40S ribosomal protein S15 OS=Bos taurus OX=9913 GN=RPS15 PE=1 SV=1	0	23.346	56	4	29	4	145	17.1	10.58	22.74	4	0	0	0.77	1.036	0.872	1.319	0.755942	0.894001	0.950343	0.470281	78.61	48.98	89.87	54.06	134.3	73.5	139.5	52.7	18.17	40.69	31.36	25.39	1.6225e+06	1.47486e+06	2.15386e+06	2.35924e+06	1.557e+06	174473	788073	805651	854310	616492	2.80226e+06	2.17128e+06	1.47293e+06	2.67456e+06	1.66281e+06
Q3SZB4	Medium-chain specific acyl-CoA dehydrogenase, mitochondrial OS=Bos taurus OX=9913 GN=ACADM PE=2 SV=1	0	223.749	56	20	366	20	421	46.5	8.1	922.34	20	0	0	0.83	1.048	1.003	0.94	0.747528	0.904633	0.98903	0.988169	69.41	38.99	60.37	44.76	106.2	84.8	110.9	98.1	6.04	11.69	16.06	10.02	1.41832e+08	1.18744e+08	1.70327e+08	1.53445e+08	1.86976e+08	5.90698e+07	7.58176e+07	1.10205e+08	7.10067e+07	6.16929e+07	1.39471e+08	1.7572e+08	2.03985e+08	1.27926e+08	1.97016e+08
Q3T169	40S ribosomal protein S3 OS=Bos taurus OX=9913 GN=RPS3 PE=2 SV=1	0	81.225	56	12	156	12	243	26.7	9.66	407.6	12	0	0	0.921	0.946	0.892	0.943	0.948701	0.818173	0.966394	0.988169	40.14	26.41	39.18	47.39	88.1	91.7	122.1	98.1	7.8	21.71	18.87	16.72	1.87291e+07	1.35609e+07	1.99866e+07	2.11321e+07	25014593	1.33558e+07	1.31457e+07	15656738	1.00855e+07	1.05578e+07	3.07315e+07	2.15319e+07	2.1873e+07	2.97562e+07	3.07136e+07
Q3T0V2	N-acyl-L-amino-acid amidohydrolase OS=Bos taurus OX=9913 GN=ACY1 PE=1 SV=1	0	137.557	55	16	200	16	373	41.7	5.26	347.89	16	0	0	1.027	1.143	1.23	0.939	0.948701	0.480191	0.809068	0.988169	71.09	43.53	55.2	44.96	95.9	102.3	94.1	107.6	21.04	7.55	6.05	16.31	2.82196e+07	2.02626e+07	1.96401e+07	2.46467e+07	2.04959e+07	1.0145e+07	1.9378e+07	1.84169e+07	1.43474e+07	1.12055e+07	2.53699e+07	2.32102e+07	23131964	2.41098e+07	2.65043e+07
Q24K14	Dehydrogenase/reductase (SDR family) member 7 OS=Bos taurus OX=9913 GN=DHRS7 PE=1 SV=1	0	156.457	55	16	378	16	339	38.1	8.48	858.01	16	0	0	0.999	0.967	0.881	1.159	0.974185	0.894874	0.954646	0.912683	72.3	34.99	63.51	57.08	113	90.7	108.7	87.7	19.36	21.56	5.08	24.57	2.04681e+08	2.13274e+08	3.27615e+08	2.69669e+08	4.00595e+08	1.55311e+08	1.67106e+08	1.94461e+08	1.15564e+08	9.40783e+07	3.26678e+08	3.0255e+08	3.09199e+08	2.72654e+08	3.10996e+08
A0A3Q1MM69	Propanoyl-CoA:carbon dioxide ligase subunit alpha OS=Bos taurus OX=9913 GN=PCCA PE=1 SV=1	0	287.726	55	31	402	31	740	81.3	7.28	879.1	31	0	0	0.968	0.98	1.025	1.014	0.99281	0.934861	0.979013	0.99859	54.95	34.77	50.85	51.43	101.5	87.9	116.1	94.5	8.21	19.8	22.2	17.03	6.53551e+07	5.56486e+07	6.27728e+07	7.29647e+07	7.63405e+07	2.23643e+07	4.87643e+07	6.34532e+07	3.36968e+07	2.52017e+07	9.26916e+07	8.16994e+07	6.89302e+07	5.9934e+07	1.15793e+08
Q29RV1	Protein disulfide-isomerase A4 OS=Bos taurus OX=9913 GN=PDIA4 PE=2 SV=1	0	277.67	55	32	445	32	643	72.5	5.12	833.07	32	0	0	1.194	0.998	1.259	0.954	0.694236	0.98816	0.778247	0.992816	64.28	38.77	58.25	49.53	92.8	96.2	100.1	111	6.65	19.99	4	21.77	1.22759e+08	9.24067e+07	1.12526e+08	1.23949e+08	1.295e+08	7.39228e+07	7.07938e+07	9.55931e+07	6.27544e+07	6.35004e+07	1.27409e+08	1.33921e+08	1.43172e+08	1.32531e+08	1.42566e+08
Q29RZ0	Acetyl-CoA acetyltransferase, mitochondrial OS=Bos taurus OX=9913 GN=ACAT1 PE=2 SV=1	0	201.129	55	17	331	17	422	44.9	8.85	794.46	17	0	0	1.136	1.075	1.177	1.17	0.752183	0.811924	0.875043	0.889712	63.04	33.11	52.45	44.56	105	98.2	100.4	96.3	13.68	21.64	13.7	17.78	7.19351e+07	7.18624e+07	8.99035e+07	9.7536e+07	7.92502e+07	2.98125e+07	6.30514e+07	5.5493e+07	6.33967e+07	3.50089e+07	7.34278e+07	8.87329e+07	9.11822e+07	6.91675e+07	1.08607e+08
F1N085	3'-phosphoadenosine-5'-phosphosulfate synthase OS=Bos taurus OX=9913 GN=PAPSS2 PE=3 SV=3	0	140.473	55	23	196	23	609	68.9	6.77	301.98	23	0	0	0.883	1.023	0.841	1.063	0.884133	0.976139	0.932533	0.988169	64.83	54.61	58.05	51.36	95.5	94	105	105.5	25.53	19.69	44.18	26.38	1.17513e+07	1.06071e+07	1.99062e+07	2.43614e+07	1.79398e+07	1.00192e+07	1.13895e+07	1.15045e+07	8.8393e+06	9.52647e+06	1.51889e+07	1.96788e+07	1.4713e+07	3.46166e+07	2.01932e+07
A0A088QMV3	20beta-hydroxysteroid dehydrogenase type 2 OS=Bos taurus OX=9913 GN=hsd20b2 PE=2 SV=1	0	143.481	55	15	220	15	315	34.7	9.22	566.71	15	0	0	0.764	1.219	1.085	0.962	0.614319	0.166235	0.949356	0.99859	83.61	62.06	70.83	72.07	123	79.2	101.4	96.4	35.95	34.73	23.26	41.32	5.31642e+07	2.51601e+07	9.782e+07	8.50399e+07	1.00789e+08	2.89109e+07	7.00147e+07	4.07318e+07	2.96935e+07	1.84322e+07	7.15274e+07	7.41452e+07	4.99164e+07	5.50282e+07	9.61783e+07
A0A3Q1MAU7	S-formylglutathione hydrolase OS=Bos taurus OX=9913 GN=ESD PE=1 SV=1	0	98.568	55	10	196	10	292	32.7	7.65	465.57	10	0	0	0.788	1.008	0.963	0.894	0.686554	0.999419	0.997784	0.988169	42.83	27.53	32.08	34.7	109.8	82.5	106	101.7	12.43	25.27	9.14	26.68	2.99787e+07	2.02387e+07	2.27896e+07	2.91144e+07	2.9868e+07	6.36734e+06	14845380	1.43399e+07	1.48004e+07	1.16091e+07	2.7872e+07	3.22063e+07	2.9456e+07	2.40853e+07	3.2429e+07
G8XUV2	Visfatin (Fragment) OS=Bos taurus OX=9913 PE=3 SV=1	0	5.243	55	2	5	1	42	4.4	8.54	1.63	2	0	0	0.01	1.665	1.826	0.01	2.17045e-16	0.0557282	0.110528	2.94883e-16		14.75	39.57		152.1		91.3	156.6			14	73.92		172140											172168		145206
Q5E9I6	ADP-ribosylation factor 3 OS=Bos taurus OX=9913 GN=ARF3 PE=2 SV=3	0	49.893	55	6	52	3	181	20.6	7.43	129.12	6	0	3	0.688	1.001	0.824	0.831	0.38123	0.999419	0.908162	0.877096	38.8	30.33	35.88	49.63	108	76.5	120	95.5	23.87	40.26	8.04	54.92	6.54907e+06	2.87262e+06	5.90073e+06	7.98886e+06	7.83127e+06	1.28051e+06	5.77912e+06	4.58598e+06	2.7338e+06	1.62692e+06	8.64294e+06	7.03715e+06	8.3752e+06	6.98178e+06	9.14434e+06
Q5E983	Elongation factor 1-beta OS=Bos taurus OX=9913 GN=EEF1B PE=2 SV=3	0	75.184	55	8	84	7	225	24.8	4.67	231.9	8	0	0	1.005	0.934	0.893	0.925	0.956316	0.813174	0.966394	0.988169	58.47	38.09	52.51	43.95	97.8	84.3	116.7	101.3	21.98	44.17	13.35	41.53	8.94131e+06	4792804	6.93894e+06	1.04251e+07	7.25655e+06	4.72987e+06	4.10791e+06	6.37725e+06	1.55693e+06	2.42816e+06	8.40485e+06	7673377	1.0297e+07	9.72153e+06	8.48825e+06
A0A3Q1M0U9	15S Mg(2+)-ATPase p97 subunit OS=Bos taurus OX=9913 GN=VCP PE=3 SV=1	0	282.612	55	29	404	29	796	88.7	5.52	871.56	29	0	0	0.889	1.018	1.021	0.953	0.894934	0.98816	0.981155	0.992816	53.93	30.76	37.78	41.14	89.2	118.7	84.3	107.8	9.26	19.41	7.09	11.29	6.95e+07	5.10714e+07	6.77774e+07	6.08994e+07	6.61241e+07	4.16567e+07	4.78471e+07	4.85678e+07	4.89852e+07	4.31338e+07	6.86574e+07	6.89681e+07	6.24387e+07	5.69053e+07	6.98162e+07
Q95M18	Endoplasmin OS=Bos taurus OX=9913 GN=HSP90B1 PE=2 SV=1	0	397.775	55	38	684	36	804	92.4	4.84	1576.05	38	0	2	1.037	0.915	0.96	1.023	0.933071	0.638124	0.99717	0.992816	53.33	33.11	46.17	37.87	93.7	98	108.6	99.7	7.03	7.4	9.81	8.14	1.93106e+08	1.34758e+08	1.99185e+08	2.25913e+08	2.35649e+08	9.60855e+07	1.53269e+08	1.46099e+08	1.18953e+08	1.01279e+08	2.59221e+08	2.07111e+08	2.435e+08	2.55207e+08	2.65038e+08
Q2NL00	Glutathione S-transferase theta-1 OS=Bos taurus OX=9913 GN=GSTT1 PE=2 SV=3	0	127.825	55	11	144	10	240	27.1	8.41	351.15	11	0	0	0.85	0.728	0.542	1.009	0.802232	0.00177866	0.173058	0.99859	86.45	57.32	82.2	69.39	112.6	64.2	127.8	95.4	43.84	53.73	24.67	26.63	1.38039e+07	2.00866e+07	1.63209e+07	1.12114e+07	1.15906e+07	2.9367e+06	8.18157e+06	1.57736e+07	4.63718e+06	3.09305e+06	1.65588e+07	1.64364e+07	2.35902e+07	2.60974e+07	1.85456e+07
P00727	Cytosol aminopeptidase OS=Bos taurus OX=9913 GN=LAP3 PE=1 SV=3	0	200.209	55	21	274	21	519	56.3	6.48	613.18	21	0	0	0.976	0.94	1.109	0.89	0.99281	0.7837	0.939713	0.988169	59.99	31.69	42.32	43.81	90.5	93.2	106.8	109.5	7.02	14.74	6.74	25.37	3.05713e+07	1.9786e+07	2.95247e+07	3.24764e+07	3.17665e+07	1.34775e+07	1.99258e+07	2.30897e+07	1.43405e+07	1.61238e+07	3.98662e+07	3.93698e+07	3.73341e+07	3.26925e+07	3.81856e+07
A0A3Q1MT05	UTP--glucose-1-phosphate uridylyltransferase OS=Bos taurus OX=9913 GN=UGP2 PE=1 SV=1	0	217.961	54	25	340	25	514	57.5	7.58	598.08	25	0	0	0.74	0.87	0.819	0.784	0.527443	0.355806	0.900791	0.676611	81.82	55.96	71.41	65.4	115.8	57	130.5	96.7	33.37	55.34	28.44	32.63	4.65505e+07	5.43532e+07	1.19026e+08	1.26618e+08	1.2211e+08	6.08838e+07	3.66738e+07	4.17725e+07	1.89078e+07	4.43575e+07	1.24287e+08	1.64692e+08	7.29453e+07	1.35292e+08	1.40988e+08
P35705	Thioredoxin-dependent peroxide reductase, mitochondrial OS=Bos taurus OX=9913 GN=PRDX3 PE=1 SV=2	0	111.892	54	9	182	9	257	28.2	7.58	437.05	9	0	0	0.78	1.188	0.731	1.251	0.668194	0.272711	0.753662	0.662466	60.35	43.36	48.69	52.57	112.6	90.5	115.7	81.2	39.3	38.89	3.04	29.88	3.18142e+07	4.57008e+07	1.0789e+08	6.99542e+07	1.08448e+08	1.25609e+07	4.40319e+07	6.06099e+07	3.06586e+07	1.61162e+07	7.48444e+07	7.20001e+07	7.65455e+07	6.51888e+07	81213766
P28801	Glutathione S-transferase P OS=Bos taurus OX=9913 GN=GSTP1 PE=1 SV=2	0	85.207	54	7	81	7	210	23.6	7.36	215.29	7	0	0	0.626	1.431	1.12	0.74	0.17459	0.00151547	0.930817	0.468918	78.63	85.02	68.11	45.81	106.4	97	83.6	113	79.52	28.02	58.15	39	2.26733e+07	2.40327e+06	8.27418e+06	1.38757e+07	4.69325e+06	1.7686e+06	5.9702e+06	6.47628e+06	4.09849e+06	2.59172e+06	5.1181e+06	8.01549e+06	1.7294e+07	6.1666e+06	5.29266e+06
F1N160	Uncharacterized protein OS=Bos taurus OX=9913 PE=4 SV=3	0	54.738	54	6	148	4	317	33.9	8.63	279.72	6	0	2	1.188	1.183	1.23	1.014	0.708571	0.288178	0.809068	0.99859	54.64	54.26	47.77	49.32	113.4	99.9	83.7	103	19.66	40.77	30.12	17.83	1.75239e+07	1.47483e+07	1.25668e+07	2.03103e+07	1.70328e+07	1.0755e+07	7.60871e+06	1.23975e+07	7.00208e+06	1.20909e+07	1.1251e+07	1.43156e+07	1.36012e+07	2.15948e+07	1.53167e+07
Q2KIB0	Fumarylacetoacetate hydrolase domain-containing protein 2 OS=Bos taurus OX=9913 GN=FAHD2 PE=2 SV=1	0	151.362	54	12	210	12	314	34.5	6.79	608.87	12	0	0	1.038	0.856	0.987	0.933	0.933071	0.274542	0.994588	0.988169	61.52	30.95	41.76	48.71	91.6	98.9	108.9	100.6	9.79	24.05	10.77	27.33	2.46286e+07	2.15158e+07	2.35025e+07	2.57204e+07	2.99466e+07	8.96799e+06	2.15027e+07	2.13721e+07	2.069e+07	9.87505e+06	3.32228e+07	3.16994e+07	3.96961e+07	2.66325e+07	3.32114e+07
Q148I9	AMACR protein (Fragment) OS=Bos taurus OX=9913 GN=AMACR PE=2 SV=1	0	133.985	54	13	169	13	381	42	8.82	381.73	13	0	0	1.127	1.133	0.969	1.264	0.771174	0.537401	0.998323	0.644428	47.81	43.05	38.71	46.12	107.5	119.6	85.7	87.1	22.09	14.61	25.4	12.59	4.92748e+07	3.66846e+07	4.59624e+07	3.29948e+07	3.64068e+07	2.4215e+07	3.66249e+07	3.39427e+07	2.77727e+07	1.56397e+07	3.36877e+07	2.88527e+07	5.78905e+07	4.03738e+07	3.99798e+07
A0A3Q1MCH3	Succinate dehydrogenase [ubiquinone] flavoprotein subunit, mitochondrial OS=Bos taurus OX=9913 GN=SDHA PE=3 SV=1	0	259.093	54	22	304	22	673	73.9	7.61	898.65	22	0	0	0.907	0.998	1.044	0.99	0.92568	0.986963	0.968509	0.99859	61.69	38.7	52.91	58.7	100.7	83.1	119	97.2	8.76	37.26	11.77	24.79	7.04861e+07	4.71193e+07	7.96144e+07	7.16202e+07	8.95848e+07	4.84574e+07	4.33706e+07	6.31804e+07	2.83006e+07	1.90113e+07	9.25847e+07	7.29276e+07	7.82894e+07	8.56529e+07	1.0149e+08
Q8SPX7	Lambda-crystallin homolog OS=Bos taurus OX=9913 GN=CRYL1 PE=2 SV=3	0	88.352	54	11	66	11	321	35	6.61	182	11	0	0	0.936	0.945	0.915	1.009	0.976642	0.853993	0.978885	0.99859	39.09	42.53	53	40.73	116.7	94.3	112.1	76.9	21.98	29.85	13.53	37.7	8.56033e+06	4.17637e+06	7.76841e+06	1.03304e+07	1.11875e+07	2.43016e+06	5.15889e+06	6.73549e+06	3.37847e+06	4.77077e+06	10714791	1.06961e+07	9.31292e+06	7.3534e+06	9.7318e+06
A0A452DIH7	Tubulin alpha chain OS=Bos taurus OX=9913 GN=TUBA4A PE=3 SV=1	0	170.809	54	18	251	6	444	49.4	5.06	549.44	18	0	11	0.951	1.01	0.98	1.037	0.979464	0.999419	0.99615	0.988169	52.68	28.41	40.79	49.57	100.2	100.6	101.5	97.7	13.74	16.53	7.28	19.49	6.96959e+07	4.99984e+07	6.67731e+07	9.36055e+07	8.83736e+07	2.22307e+07	5.36587e+07	5.06133e+07	4.12334e+07	3.24351e+07	7.83562e+07	7.63673e+07	80954296	6.75089e+07	9.4657e+07
P00171	Cytochrome b5 OS=Bos taurus OX=9913 GN=CYB5A PE=1 SV=3	0	122.053	54	8	242	8	134	15.3	5.03	682.38	8	0	0	1.352	0.963	1.003	1.409	0.380437	0.881864	0.988453	0.265303	67.07	26.61	60.13	60.4	105.6	94.4	117.3	82.8	10.31	20.87	12.43	34.18	4.5112e+08	3.10045e+08	4.32484e+08	4.13626e+08	5.66076e+08	1.7297e+08	3.87963e+08	3.68479e+08	1.94005e+08	1.52658e+08	4.97138e+08	5.36841e+08	5.31854e+08	4.00212e+08	4.33522e+08
F1MUP9	Vesicle amine transport 1 OS=Bos taurus OX=9913 GN=VAT1 PE=1 SV=3	0	127.588	54	12	144	12	402	42.8	6.44	418.68	12	0	0	1.12	1.02	1.299	0.949	0.787273	0.986963	0.72926	0.98987	50.28	32.69	46.54	46.32	90	100.8	95.2	114	24.14	23.94	13.13	16.48	1.36799e+07	1.45425e+07	1.83533e+07	1.81279e+07	2.95415e+07	6.0308e+06	1.58832e+07	1.5223e+07	1.30689e+07	6.35709e+06	1.91851e+07	2.20597e+07	2.05822e+07	1.4428e+07	2.18556e+07
A1A4M0	Mitochondrial import inner membrane translocase subunit OS=Bos taurus OX=9913 GN=TIMM13 PE=2 SV=1	0	27.597	54	4	48	4	95	10.5	8.18	98.35	4	0	0	1.104	1.074	1.101	1.003	0.787448	0.729537	0.941514	0.99859	29.04	20.05	30.66	38.63	99.1	108.6	94.9	97.4	11.29	19.33	8.18	27.84	5.87574e+06	4.82743e+06	6.94525e+06	6.08364e+06	8.65859e+06	2.32027e+06	4.13345e+06	5.56772e+06	4.66268e+06	3.28959e+06	5.74682e+06	6.6313e+06	7.32897e+06	6.23074e+06	6.50401e+06
P05980	Prostaglandin F synthase 1 OS=Bos taurus OX=9913 PE=1 SV=3	0	121.035	54	13	167	2	323	36.7	7.49	297.18	13	0	3	0.844	1.07	0.975	0.805	0.83346	0.718898	0.997405	0.76491	40.62	60.11	81.92	68.53	129.5	85	109.6	75.8	19.95	41.13	55.05	57.46	4.88705e+06		4.51664e+06	6.18979e+06	7.66869e+06	2.83217e+06	2.58861e+06	2.3049e+06	1.19038e+06	2.22136e+06	3.61599e+06	7.20587e+06	1.34708e+07	4.53135e+06	5.30104e+06
Q5EA61	Creatine kinase B-type OS=Bos taurus OX=9913 GN=CKB PE=1 SV=1	0	79.141	54	12	102	12	381	42.7	5.78	161.16	12	0	0	0.755	1.073	1.125	0.745	0.575464	0.811924	0.92975	0.495641	61.09	51.46	63.52	45.32	106.9	87	88.6	117.5	11.06	16.03	43.5	21.63	1.15792e+07	6.74485e+06	1.02385e+07	1.17153e+07	1.26383e+07	3.95381e+06	6.58278e+06	5.71956e+06	5.74927e+06	4.93403e+06	1.42529e+07	6.42289e+06	1.03432e+07	1.82611e+07	9.54684e+06
Q5EA79	Galactose mutarotase OS=Bos taurus OX=9913 GN=GALM PE=2 SV=1	0	102.164	54	14	113	14	342	37.6	6.33	246.11	14	0	0	0.842	0.936	0.837	0.938	0.784452	0.75301	0.931224	0.988169	55.46	28.96	53.94	61.17	103.4	80.6	116.9	99.1	27.95	19.9	6.6	20.87	3.18782e+07	1.21635e+07	1.97682e+07	3.01922e+07	2.99328e+07	8.83932e+06	22147601	1.81997e+07	1.18299e+07	9.12114e+06	3.2427e+07	3.1532e+07	3.07804e+07	3.01109e+07	3.8133e+07
F1N2I5	Carboxymethylenebutenolidase homolog OS=Bos taurus OX=9913 GN=CMBL PE=3 SV=1	0	110.349	53	10	176	10	245	28	7.08	373.33	10	0	0	1.065	1.129	1.098	1.043	0.892909	0.559628	0.941785	0.988169	67.59	57.89	80.66	61.56	110.3	87.1	105	97.7	16.42	15.51	8.91	41.84	5.46479e+07	4.31627e+07	4.99041e+07	3.95212e+07	5.50522e+07	1.40494e+07	3.17444e+07	3.02484e+07	2.55143e+07	1.53977e+07	4.68508e+07	5.72515e+07	4.98672e+07	4.66628e+07	5.48073e+07
Q9BGI1	Peroxiredoxin-5, mitochondrial OS=Bos taurus OX=9913 GN=PRDX5 PE=2 SV=2	0	103.753	53	11	136	11	219	23.2	8.07	303.47	11	0	0	1.095	0.995	1.153	0.925	0.837131	0.978422	0.891827	0.988169	48.54	34.71	49.54	44.99	95.3	103.6	91	110	12.41	15.76	13.23	21.46	3.13089e+07	2.66824e+07	2.70758e+07	3.06543e+07	3.3926e+07	1.29434e+07	2.37869e+07	2.41767e+07	2.37548e+07	1.65586e+07	3.08623e+07	3.26052e+07	3.95984e+07	2.69737e+07	2.92017e+07
Q0P5F6	CYB5B protein OS=Bos taurus OX=9913 GN=CYB5B PE=2 SV=2	0	50.24	53	5	94	5	146	16.3	5.17	214.16	5	0	0	0.956	0.979	0.881	1.144	0.986911	0.934861	0.9545	0.947106	41.46	29.92	39.55	45.81	115.3	91	103.5	90.2	4.95	31.56	10.8	37.22	1.52268e+07	1.18566e+07	1.54693e+07	1.49158e+07	1.75267e+07	2.56237e+06	1.07557e+07	1.11349e+07	6.67665e+06	5.40799e+06	17925065	14483561	1.8226e+07	1.32028e+07	1.61232e+07
F1MG20	17-beta-hydroxysteroid dehydrogenase type 6 OS=Bos taurus OX=9913 GN=HSD17B6 PE=3 SV=2	0	175.13	53	15	336	13	317	36.2	8.22	868.89	15	0	0	0.998	0.928	0.757	1.359	0.97516	0.717766	0.803861	0.368999	59.53	33.63	59.32	64.74	98.5	95.7	108.6	97.2	11.66	35.77	24.24	40.7	1.19258e+08	9.48743e+07	1.30349e+08	1.61603e+08	1.71974e+08	4.20829e+07	157449684	1.28027e+08	62246745	5.45555e+07	2.22849e+08	1.62095e+08	1.57624e+08	1.24867e+08	1.34279e+08
G3MYH2	Cytochrome P450 OS=Bos taurus OX=9913 GN=LOC540707 PE=1 SV=2	0	181.691	53	22	294	21	450	51.7	8.94	514.04	22	0	0	1.408	1.062	1.335	1.252	0.280085	0.863717	0.677945	0.658865	56.68	46.26	55.83	51.03	93.8	128.4	89.4	88.3	11.34	22.8	15.09	29.63	1.03223e+08	7.11917e+07	8.86866e+07	8.38878e+07	1.00936e+08	3.19274e+07	8.91085e+07	9.64943e+07	7.77192e+07	5.0167e+07	8.4988e+07	9.74978e+07	1.16903e+08	8.56906e+07	8.07517e+07
P04272	Annexin A2 OS=Bos taurus OX=9913 GN=ANXA2 PE=1 SV=2	0	112.925	53	13	141	13	339	38.6	7.31	317.18	13	0	0	0.759	1.059	0.807	0.997	0.599804	0.870289	0.885489	0.99859	62.26	55.02	65.27	65.49	105.8	82.6	99.9	111.8	34.26	23.11	21.07	24.27	2.49424e+07	1.55723e+07	3.89632e+07	3.29669e+07	1.59343e+07	1.08015e+07	1.45202e+07	1.56059e+07	1.46417e+07	5.75186e+06	2.19088e+07	2.54873e+07	2.60919e+07	2.65778e+07	4.00656e+07
F1MP67	Cytochrome P450 OS=Bos taurus OX=9913 GN=LOC785540 PE=3 SV=2	0	223.078	53	21	226	7	490	55.8	7.52	449.32	21	0	8	1.09	0.831	1.058	1.068	0.843844	0.151915	0.961069	0.988169	117.36	119.69	104.12	121.34	80.7	75.7	94	149.6	99.16	92.69	95.49	78.4	1.21436e+07	7.2311e+06	1.48267e+07	9.62059e+07	5.75126e+07	3.34861e+07	8.67929e+06	1.02903e+07	6.68487e+06	3.49765e+07	8.34923e+07	8.94007e+06	1.12536e+07	4.13969e+07	1.88298e+07
F6QH94	Protein disulfide-isomerase A6 OS=Bos taurus OX=9913 GN=PDIA6 PE=1 SV=1	0	176.046	53	17	265	17	440	48.1	5.1	730.89	17	0	0	1.062	0.893	1.033	0.949	0.897017	0.509809	0.978041	0.988169	57.08	32.31	53.76	44.39	97.4	96.7	106.3	99.6	9.67	8.52	16.04	13.15	4.21222e+07	3.08176e+07	4.12037e+07	5.18071e+07	4.45967e+07	1.8194e+07	2.81059e+07	3.22089e+07	2.54126e+07	2.07886e+07	4.94252e+07	4.76765e+07	5.02355e+07	6.02465e+07	4.60946e+07
Q3SZJ0	Argininosuccinate lyase OS=Bos taurus OX=9913 GN=ASL PE=2 SV=1	0	203.257	53	20	257	20	473	52.7	6.49	512.56	20	0	0	0.982	0.981	1.027	0.907	0.987205	0.942171	0.978885	0.988169	75.7	49.49	67.3	62.47	101.3	101.1	103.7	93.8	31.36	26.45	17.49	26.46	3.52254e+07	1.85866e+07	2.37312e+07	4.35342e+07	5.42033e+07	8.69178e+06	2.61899e+07	2.93358e+07	2.2583e+07	1.25893e+07	3.97194e+07	3.61428e+07	3.19046e+07	3.74422e+07	5.32806e+07
E1BBT0	Aldo-keto reductase family 1 member D1 OS=Bos taurus OX=9913 GN=AKR1D1 PE=3 SV=1	0	117.711	53	11	183	11	326	37.5	6.79	502.2	11	0	0	1.002	1.092	0.931	1.34	0.972157	0.72261	0.984268	0.412652	68.74	42.63	55.81	58.51	106.9	113	101.6	78.4	16.07	34.33	11.64	32.01	3.66001e+07	2.22492e+07	2.84824e+07	2.65299e+07	3.68325e+07	5.43613e+06	2.46995e+07	2.47559e+07	1.97505e+07	1.14518e+07	3.00215e+07	3.05183e+07	38340427	2.49479e+07	3.27994e+07
Q29RK2	Pyruvate carboxylase, mitochondrial OS=Bos taurus OX=9913 GN=PC PE=2 SV=2	0	432.965	53	39	584	39	1178	129.6	6.84	1428.91	39	0	0	0.714	0.863	0.652	1.016	0.427989	0.314223	0.504638	0.998586	48.15	38.86	55.71	51.95	110.3	69.3	138	82.4	6.24	19.35	23.45	23.64	7.21736e+07	6.17068e+07	8.89949e+07	9.23461e+07	9.03772e+07	2.0998e+07	3.74377e+07	5.50808e+07	3.92279e+07	2.29464e+07	7.72655e+07	7.36344e+07	1.16362e+08	1.15376e+08	1.30697e+08
O46415	Ferritin light chain OS=Bos taurus OX=9913 GN=FTL PE=2 SV=3	0	56.674	53	6	36	6	175	20	6.3	84.24	6	0	0	0.571	0.804	0.708	0.631	0.0599072	0.104246	0.690873	0.0820001	85.1	90.75	91.11	57.04	103.8	63	145.3	87.9	80.8	33.82	75.42	37.67	1.76646e+07	3.54339e+06	2.06036e+06	7.07186e+06	7.48591e+06	958903	3.6664e+06	2.22577e+06	2.73398e+06	1.77728e+06	4.11466e+06	2.28753e+06	1.04394e+07	1.37923e+07	2.35969e+07
A0A3Q1MJF5	Solute carrier family 25 member 13 OS=Bos taurus OX=9913 GN=SLC25A13 PE=1 SV=1	0	238.654	53	23	411	23	676	74.3	8.7	921.06	23	0	0	0.978	0.998	0.912	1.149	0.991495	0.986963	0.978885	0.941591	52.01	29.08	42.82	40.75	101.6	108.3	98.8	91.3	10.64	29.25	12.68	17.98	4.8847e+07	4.2331e+07	6.88383e+07	6.30301e+07	7.35664e+07	1.46683e+07	5.05822e+07	5.28194e+07	3.6669e+07	2.04153e+07	5.80595e+07	6.55726e+07	6.52613e+07	5.23034e+07	8.20883e+07
A0A3Q1MVM8	ATP synthase peripheral stalk subunit OSCP OS=Bos taurus OX=9913 GN=ATP5PO PE=1 SV=1	0	88.988	52	7	127	7	202	22.3	9.89	323.04	7	0	0	1.123	1.013	1.117	0.998	0.782345	0.995534	0.931531	0.99859	60.67	24.46	46.8	37.81	94.5	111.6	89.1	104.8	5.06	27.93	9.05	14.38	3.01872e+07	2.1065e+07	31458463	3.29705e+07	3.64184e+07	8.56243e+06	2.54487e+07	3.18657e+07	2.1008e+07	1.91011e+07	3.13523e+07	3.03431e+07	3.24477e+07	3.54356e+07	3.61183e+07
Q17QG8	Histone H2A OS=Bos taurus OX=9913 GN=H2AFX PE=2 SV=1	0	58.733	52	6	134	3	143	15.1	10.74	177.07	6	0	3	1.179	0.95	1.276	0.872	0.718112	0.839713	0.76064	0.979046	82.55	45.68	60.8	59.68	74.7	105	94.9	125.3	15.2	42.65	20.68	51.56	6.47503e+07	5.75549e+07	9.97742e+07	7.36919e+07	7.68246e+07	8.37564e+07	6.27731e+07	1.1036e+08	3.34357e+07	4.33151e+07	7.19616e+07	8.29629e+07	9.97368e+07	1.1663e+08	1.04637e+08
A5D7N2	Histone H2B OS=Bos taurus OX=9913 GN=HIST2H2BE PE=2 SV=1	0	54.673	52	7	201	2	126	13.9	10.32	315.48	7	0	5	1.437	1.067	1.787	1.048	0.233916	0.849039	0.133189	0.988169	73.14	31.55	77.66	43.54	92.2	101.8	91.2	114.8	10.32	12.7	5.9	17.91	1.82675e+08	1.71821e+08	2.64425e+08	2.29439e+08	2.46588e+08	1.11826e+08	1.75689e+08	2.36746e+08	1.27114e+08	1.22483e+08	2.20468e+08	2.46266e+08	2.40377e+08	2.17313e+08	2.71883e+08
Q32L48	Histone H2B type 1-N OS=Bos taurus OX=9913 GN=H2BC15 PE=1 SV=3	0	34.436	52	7	98	2	126	13.9	10.32	21.55	7	0	0	0.854	0.86	0.876	0.863	0.813971	0.295798	0.950643	0.963332	58.31	34.06	30.77	49.41	87	92.5	114	106.5	23.06	87.8	13.7	49.66	2.13912e+07	1.43239e+07	2.86055e+07	3.03941e+07	1.84241e+07	2.55886e+07	1.69638e+07	18937971	4.15364e+06	2.06415e+06	3.08903e+07	2.81494e+07	2.73481e+07	3.02909e+07	4.02887e+07
Q1LZH1	Mitochondrial amidoxime reducing component 2 OS=Bos taurus OX=9913 GN=MTARC2 PE=2 SV=1	0	145.179	52	17	220	17	336	37.3	8.15	438.35	17	0	0	1.278	1.231	1.217	1.332	0.525736	0.131968	0.835443	0.433958	66.6	55.02	56.11	55.6	100.8	103.1	93.2	102.9	22.95	25.07	24.57	31.16	8.04881e+07	5.20449e+07	4.76803e+07	7.59459e+07	9.84021e+07	2.75192e+07	7.47839e+07	7.88248e+07	4.23609e+07	2.88718e+07	7.15778e+07	4.65958e+07	4.76714e+07	7.09581e+07	8.24923e+07
P21752	Thymosin beta-10 OS=Bos taurus OX=9913 GN=TMSB10 PE=1 SV=2	0	8.668	52	2	4	1	42	4.8	6.67	3.62	2	0	0	1.127	0.93	1.247	0.863	0.757099	0.867089	0.792569	0.963332	47.72	24.01	55.29	66.15	86.9	87.5	103.2	122.4	19.94	43.23	19.5	46.53	3664370	3.68403e+06	3437915	4834043	3618631	3.23115e+06	2749484	2834655	1.49356e+06	3.13721e+06	4.85352e+06	5690132	5.00375e+06	3.50421e+06	3907637
A6QPF3	ADH4 protein OS=Bos taurus OX=9913 GN=ADH4 PE=2 SV=1	0	172.746	52	16	346	1	380	40.5	7.84	720.06	16	0	0	0.178	7.45	3.312	0.401	1.5723e-10	4.5223e-16	8.26878e-05	4.77645e-06	102.46	127.93	133.44	126.42	236.9	42.2	31.8	89.1	41.15	100.66	134.08	83.02		1.96017e+06	3.25951e+06	981693	3.17987e+06	383110	353160	1.33368e+06	70723	53701	85652.9	1.02414e+06	410609	94154.8	3.33489e+06
P37980	Inorganic pyrophosphatase OS=Bos taurus OX=9913 GN=PPA1 PE=1 SV=2	0	80.648	52	10	92	10	289	32.8	5.47	167.96	10	0	0	1.155	0.978	0.942	1.111	0.740385	0.933759	0.989647	0.988169	58.71	40.9	39.28	46.37	103.4	102.4	109	85.2	17.81	25.41	12.45	31.97	1.16857e+07	7.79742e+06	7.82583e+06	1.13039e+07	1.01263e+07	3.10926e+06	7.54113e+06	9.37402e+06	7855957	4.1105e+06	1.03209e+07	9.78772e+06	1.24183e+07	1.26564e+07	1.27463e+07
A4FUZ1	Lactoylglutathione lyase OS=Bos taurus OX=9913 GN=GLO1 PE=2 SV=1	0	65.134	52	8	168	8	184	20.8	5.3	296.19	8	0	0	0.887	1.093	1.041	0.926	0.892888	0.718898	0.970902	0.988169	49.99	27.49	32.36	41.79	97	91.8	99	112.2	12.33	23.97	11.84	17.84	4.75323e+07	2.88678e+07	4.71429e+07	5.42425e+07	4.48507e+07	1.50554e+07	3.06348e+07	2.57174e+07	3.15345e+07	2.24095e+07	3.88898e+07	3.99721e+07	5.28857e+07	4.58485e+07	5.24675e+07
Q00361	ATP synthase subunit e, mitochondrial OS=Bos taurus OX=9913 GN=ATP5ME PE=1 SV=2	0	22.536	52	3	43	3	71	8.3	9.52	81.13	3	0	0	1.173	1.105	1.377	0.926	0.729913	0.662554	0.605061	0.988169	43.25	17.44	29.67	34.05	90.4	115.4	81.9	112.3	9.53	24.35	8.82	18.26	2.51165e+07	1.71415e+07	2.31652e+07	2.10028e+07	2.45348e+07	7.29291e+06	1.67991e+07	2.39449e+07	1.60497e+07	1.32548e+07	1.93881e+07	2.09111e+07	2.25621e+07	2.2841e+07	2.19896e+07
Q5KR49	Tropomyosin alpha-1 chain OS=Bos taurus OX=9913 GN=TPM1 PE=2 SV=1	0	101.798	52	20	140	1	284	32.7	4.74	215.62	20	0	19	2.022	1.242	1.858	1.395	0.00161785	0.106906	0.0953407	0.29681	64.66	55.94	69.84	56.42	79.1	134.3	63.2	123.4	19.5	26.04	33.98	14.49	2.93199e+07	1.83768e+07	3.82925e+07	4.39189e+07	3.58507e+07	3.65135e+07	3.92805e+07	6.089e+07	2.9234e+07	1.96146e+07	2.68894e+07	2.27226e+07	5.30283e+07	3.08218e+07	2.93532e+07
P23004	Cytochrome b-c1 complex subunit 2, mitochondrial OS=Bos taurus OX=9913 GN=UQCRC2 PE=1 SV=2	0	168.098	52	16	254	16	453	48.1	8.73	722.89	16	0	0	1.241	0.979	1.168	1.105	0.602124	0.933076	0.881813	0.988169	52.83	28.74	38.36	39.68	90.9	106.3	101.8	101	12.75	21.9	12.46	14.19	3.37759e+07	1.92184e+07	3.44299e+07	3.72061e+07	4.08879e+07	1.37315e+07	2.94503e+07	4.22748e+07	2.72784e+07	1.70881e+07	4.16446e+07	3.42555e+07	3.82822e+07	4.37791e+07	4.78992e+07
Q3ZBE9	Sterol-4-alpha-carboxylate 3-dehydrogenase, decarboxylating OS=Bos taurus OX=9913 GN=NSDHL PE=2 SV=1	0	125.698	52	12	127	12	356	39.9	8.15	274.77	12	0	0	0.747	1.035	0.756	1.072	0.557216	0.942607	0.803537	0.988169	76.09	39.12	67.77	66.88	107.6	92.6	113.2	86.6	13.07	24.25	32.24	37.9	1.46265e+07	8.86983e+06	1.63987e+07	1.74875e+07	1.90516e+07	3.97594e+06	1.22364e+07	1.04495e+07	7.71428e+06	4.8905e+06	1.75142e+07	1.53312e+07	1.17088e+07	2.27341e+07	2.76607e+07
A0A3Q1MI26	Acyl-coenzyme A oxidase OS=Bos taurus OX=9913 GN=ACOX1 PE=1 SV=1	0	250.127	52	19	274	2	660	74.5	7.44	704.29	19	0	0	0.424	1.03	0.406	0.891	0.0323422	0.910122	0.0134107	0.988169	77.48	42.97	69.47	77.69	154	49.3	140.9	55.9	19.42	66.67	22.77	54.13	1.34254e+06	1.40973e+06	1.92337e+06	2.23156e+06	1.5366e+06	32408.7	484383	455389	585734	149063	1.78632e+06	1.24828e+06	2.09579e+06	1.48253e+06	2.52771e+06
Q0P571	Myosin regulatory light chain 2, skeletal muscle isoform OS=Bos taurus OX=9913 GN=MYLPF PE=2 SV=1	0	75.027	52	7	47	7	170	19	5.01	89.27	7	0	0	2.43	0.861	1.088	1.777	2.01425e-05	0.532527	0.943706	0.00928605	81	57.75	78.28	57.12	48.7	223.2	60	68.2	49.4	51.98	58.69	68.67	2.32476e+06	1.16305e+06	2.78004e+06	5.80686e+06	3.38767e+06	8.20621e+06	8.75723e+06	1.40547e+07	5.3063e+06	1.34342e+06	3.74635e+06	2.47058e+06	9.37494e+06	3.13469e+06	3.73738e+06
P48818	Very long-chain specific acyl-CoA dehydrogenase, mitochondrial OS=Bos taurus OX=9913 GN=ACADVL PE=2 SV=3	0	209.947	52	26	250	26	655	70.6	8.54	567.24	26	0	0	1.007	1.075	0.92	1.232	0.967514	0.811924	0.981155	0.703077	62.16	38.83	63.45	51.34	116.6	96.2	99.6	87.6	14.3	23.69	16.08	27.54	3.37039e+07	2.05737e+07	3.34453e+07	4.30166e+07	3.95683e+07	1.18299e+07	2.81136e+07	2.54476e+07	1.6376e+07	9.03108e+06	3.08641e+07	3.10722e+07	3.31186e+07	3.21624e+07	4.75224e+07
F6QEU6	Phosphoglucomutase 2 OS=Bos taurus OX=9913 GN=PGM2 PE=1 SV=1	0	155.086	52	17	192	17	602	67.4	6.73	442.73	17	0	0	0.863	0.916	0.894	0.978	0.837593	0.643804	0.966855	0.99859	47.75	31.09	46.96	47.95	103.5	82.5	112.9	101.2	9.09	12.8	8.68	17.99	3.38834e+07	2.32751e+07	3.11318e+07	3.57352e+07	4.18932e+07	1.03081e+07	2.26718e+07	2.11743e+07	1.40154e+07	1.20364e+07	3.97461e+07	3.63181e+07	4.30683e+07	3.48051e+07	4.89222e+07
A0A3Q1MT24	Dimethylglycine dehydrogenase OS=Bos taurus OX=9913 GN=DMGDH PE=1 SV=1	0	290.649	52	32	360	32	866	97	7.97	765.64	32	0	0	0.892	0.831	0.671	1.12	0.898809	0.153794	0.572791	0.975771	53.65	43.08	49.3	45.83	97.8	99	126.1	77.1	32.54	27.15	10.66	28.97	3.24792e+07	2.66348e+07	6.33329e+07	4.75798e+07	7.93957e+07	2.42438e+07	4.12726e+07	3.58214e+07	1.72983e+07	1.43413e+07	5.78881e+07	7.37917e+07	7.11257e+07	5.62953e+07	6.7259e+07
A0A452DI02	Acyl-protein thioesterase 1 OS=Bos taurus OX=9913 GN=LYPLA1 PE=3 SV=1	0	54.149	52	6	79	6	219	23.6	7.37	127.63	6	0	0	0.646	1.059	0.786	0.879	0.180403	0.863079	0.864358	0.988169	47.63	24.75	50.91	55.51	110.5	84.1	101	104.4	12.44	40.4	6.08	10.02	1.01057e+07	8.55201e+06	9.12736e+06	1.15539e+07	1.00714e+07	2.26476e+06	7.83918e+06	6.17927e+06	6.59833e+06	2.03306e+06	9.13084e+06	9.99418e+06	1.076e+07	9.02225e+06	1.14929e+07
Q3T0D7	GTP-binding protein SAR1a OS=Bos taurus OX=9913 GN=SAR1A PE=2 SV=1	0	33.755	52	5	24	4	198	22.4	6.68	36.17	5	0	0	0.851	0.903	0.679	1.315	0.907956	0.80065	0.598269	0.482998	72.2	43.65	52.16	28.98	143.1	28.4	201	27.5	35.25	36.81	17.26	117.59	1.19324e+06	414799	1.47342e+06	1.85276e+06	1.4017e+06	113435	179586	302282	126430	216526	1.87737e+06	1.49314e+06	1.62914e+06	2009281	2.37638e+06
Q3SZP5	Peroxisomal acyl-coenzyme A oxidase 1 OS=Bos taurus OX=9913 GN=ACOX1 PE=2 SV=1	0	246.692	52	19	256	2	660	74.3	7.75	688.78	19	0	17	0.801	1.111	0.914	0.993	0.718112	0.636939	0.978885	0.99859	54.35	37.11	49.33	49.2	109.9	83.1	109.7	97.3	8.4	24.92	13.11	25.6	5.20532e+07	4.33646e+07	5.42385e+07	5.36552e+07	5.20746e+07	1.49103e+07	4.05571e+07	2.84306e+07	3.1134e+07	1.70834e+07	4.77624e+07	5.39618e+07	6.18312e+07	4.35956e+07	6.78257e+07
A0A3Q1N5G3	Peptide-methionine (S)-S-oxide reductase OS=Bos taurus OX=9913 GN=MSRA PE=1 SV=1	0	130.627	52	10	226	10	266	29.5	7.83	665.63	10	0	0	0.893	1.122	1.189	0.908	0.90095	0.595919	0.869531	0.988169	41.49	39.51	44.87	34.31	101	97.3	87.8	113.8	20.5	19.36	11.99	20.63	6.01859e+07	5.76189e+07	5.53485e+07	4.7261e+07	6.99459e+07	2.64639e+07	3.40854e+07	4.66084e+07	3.89599e+07	34741715	5.92618e+07	6.9053e+07	5.3117e+07	5.38643e+07	6.12573e+07
P05631	ATP synthase subunit gamma, mitochondrial OS=Bos taurus OX=9913 GN=ATP5F1C PE=1 SV=3	0	79.337	51	11	91	11	298	33.1	9.33	130.26	11	0	0	1.352	1.024	1.209	1.295	0.380437	0.974573	0.850827	0.5452	74.09	35.94	73.27	49.77	96.4	113.8	94.9	94.9	5.88	13.67	11.74	26.72	1.37168e+07	9.16459e+06	1.3947e+07	1.42037e+07	1.61495e+07	5.63093e+06	1.26766e+07	1.35631e+07	8.98515e+06	7.01191e+06	1.38657e+07	1.49635e+07	1.2082e+07	1.33251e+07	1.71068e+07
Q3T0D5	60S ribosomal protein L30 OS=Bos taurus OX=9913 GN=RPL30 PE=3 SV=3	0	35.125	51	5	61	5	115	12.8	9.63	133.91	5	0	0	0.96	0.933	0.895	1.055	0.996293	0.877202	0.966855	0.988169	49.95	40.13	46.97	33.77	101.8	84.7	112.3	101.3	25.66	17.72	10.58	35.46	4.31155e+06	1.91161e+06	4.72634e+06	5.93565e+06	5.43243e+06	2.02459e+06	2.7007e+06	3.75798e+06	1.91128e+06	1.4045e+06	5.26329e+06	5.19865e+06	6.15358e+06	4.31638e+06	6.52001e+06
A0A452DHV7	Betaine--homocysteine S-methyltransferase 1 OS=Bos taurus OX=9913 GN=BHMT PE=4 SV=1	0	300.162	51	19	407	19	538	59.2	8.88	1244.25	19	0	0	0.665	0.866	0.762	0.664	0.2587	0.330364	0.807842	0.164184	73.01	58.62	49.21	66.44	104.8	56.3	144.2	94.7	48.15	29.92	24.43	34.44	5.8039e+07	6.17039e+07	5.68339e+07	1.67175e+08	1.57015e+08	2.85136e+07	3.08011e+07	3.48722e+07	2.01561e+07	3.19e+07	1.65327e+08	1.20335e+08	9.54637e+07	1.56836e+08	1.29616e+08
E1BC79	Hydroxyacid oxidase 1 OS=Bos taurus OX=9913 GN=HAO1 PE=1 SV=3	0	131.899	51	15	230	15	387	42.9	7.33	550.15	15	0	0	0.703	1.074	1.133	0.731	0.392006	0.820982	0.916962	0.427042	56.21	38.27	48.88	51.84	107.4	86.6	106	100	9.44	79.03	18.4	36.2	2.245e+07	1.78053e+07	26052689	3.06501e+07	2.9711e+07	2.37362e+07	1.44775e+07	1.55448e+07	4.82217e+06	4.35002e+06	2.90605e+07	2.56265e+07	2.09412e+07	2.41017e+07	3.60902e+07
A0A3Q1MME4	Heterogeneous nuclear ribonucleoproteins A2/B1 OS=Bos taurus OX=9913 GN=HNRNPA2B1 PE=1 SV=1	0	122.613	51	13	143	12	313	33.9	9.03	370.89	13	0	0	1.186	0.998	1.241	0.958	0.711939	0.98816	0.802828	0.995136	72.35	42.59	58.21	50.28	82.4	112.7	82.2	122.7	4.45	25.45	12.55	24.01	2.08459e+07	1.74337e+07	2.33325e+07	2.25026e+07	2.36225e+07	1.59957e+07	1.73948e+07	2.16728e+07	1.68076e+07	1.9823e+07	2.25634e+07	1.95365e+07	2.39388e+07	2.6074e+07	2.65127e+07
F1N0H3	Carbonic anhydrase OS=Bos taurus OX=9913 GN=CA2 PE=1 SV=3	0	46.288	51	8	25	1	260	29.1	6.76	21.48	8	0	0	0.58	3.4	0.01	100	0.551009	1.18421e-11	2.08783e-16	2.94883e-16	47.05	13.91			213.4	123.9	62.8		13.21	46.54				526270	902497			148624				279567					263681
A7E3W4	Transketolase OS=Bos taurus OX=9913 GN=TKT PE=2 SV=1	0	194.884	51	18	237	3	596	64.8	7.14	478.87	18	0	15	0.895	1.007	1.054	0.952	0.903305	0.999419	0.966145	0.992816	74.22	44.23	67.28	41.04	94.6	106.7	85.8	112.8	22.34	19.59	27.65	8.8	3.08503e+07	1.83325e+07	2.17283e+07	2.2759e+07	2.04385e+07	7.58571e+06	1.77057e+07	1.9864e+07	1.67579e+07	1.04793e+07	2.10518e+07	2.01376e+07	2.80048e+07	1.7847e+07	3.82476e+07
P02722	ADP/ATP translocase 1 OS=Bos taurus OX=9913 GN=SLC25A4 PE=1 SV=3	0	96.94	51	14	172	6	298	32.9	9.83	218.96	14	0	8	1.145	0.979	1.043	1.18	0.740385	0.934861	0.970368	0.854998	67.34	40.05	58.83	52.08	95.7	104.2	103.1	97	21.68	22.18	13.87	34.02	2.66772e+07	2.19617e+07	3.1616e+07	3.79336e+07	5.10566e+07	1.07166e+07	2.82601e+07	3.3083e+07	18688171	13609149	3.65851e+07	3.39505e+07	3.11769e+07	2.92506e+07	4.52832e+07
Q2KJE7	Proteasome (Prosome, macropain) activator subunit 1 (PA28 alpha) OS=Bos taurus OX=9913 GN=PSME1 PE=2 SV=1	0	85.704	51	12	124	12	249	28.7	6.04	235.63	12	0	0	0.784	0.981	0.974	0.869	0.677578	0.942171	0.997659	0.968484	53.71	29.44	35.55	43.24	115.9	75.8	112.4	95.9	22.35	17.69	15.25	22.33	2.36235e+07	1.34651e+07	3.10856e+07	3.56968e+07	3.30622e+07	8.09293e+06	1.65937e+07	1.67094e+07	1.1025e+07	6.27414e+06	2.83077e+07	2.84994e+07	4.17476e+07	2.8548e+07	3.84297e+07
P07107	Acyl-CoA-binding protein OS=Bos taurus OX=9913 GN=DBI PE=1 SV=2	0	108.096	51	4	150	4	87	10	6.57	447.04	4	0	0	0.912	1.016	1.219	0.754	0.933821	0.991036	0.829456	0.546236	48.23	34.82	38.47	47.53	91.3	89.9	91.3	127.5	18.79	39.91	8.87	31.83	9.03773e+07	5.98165e+07	5.81768e+07	7.71921e+07	77938139	2.10825e+07	4.53583e+07	5.6499e+07	4.90867e+07	5.66828e+07	8.10313e+07	6.86065e+07	8.95331e+07	6.58977e+07	8.45457e+07
P00921	Carbonic anhydrase 2 OS=Bos taurus OX=9913 GN=CA2 PE=1 SV=3	0	58.723	50	8	33	1	260	29.1	6.92	51.39	8	0	7	1.342	0.961	1.567	0.802	0.439193	0.968253	0.329722	0.746193	75.55	43.32	68.25	65.43	70.8	80.1	84.6	164.5	66.11	78.95	65.71	69.27	5.72221e+06	726880	2.9811e+06	8.19695e+06	3.39467e+06	2.833e+06	494266	1.4354e+06	5.04148e+06	1.50262e+06	8.47511e+06	4.19515e+06	2.17115e+06	3.61257e+06	1.87581e+06
Q9XSK7	Hepatoma-derived growth factor OS=Bos taurus OX=9913 GN=HDGF PE=2 SV=1	0	78.187	50	8	78	8	239	26.6	4.73	197.32	8	0	0	1.065	0.905	1.007	0.923	0.868018	0.636939	0.984583	0.988169	58.56	42.08	46.96	48.83	87.7	90.6	109.2	112.5	29.59	34.11	23.57	22.58	9582419	8.05595e+06	7.06159e+06	7.84705e+06	5.66788e+06	6.50244e+06	4.92296e+06	6.02828e+06	3.92221e+06	4.77203e+06	8.21361e+06	9.78547e+06	1.16461e+07	5453733	1.14023e+07
P68432	Histone H3.1 OS=Bos taurus OX=9913 PE=1 SV=2	0	58.946	50	8	98	1	136	15.4	11.12	109.59	8	0	0	0.94	0.958	0.824	0.902	0.987205	0.969673	0.908162	0.988169	73.13	79.19	26.86	59.68	102.7	95	105.9	96.4	44.07	57.93	24.43	18.38	519655	670010	1.19942e+06	1.59588e+06	641616	121894	654606	1.13693e+06	478597	210323	962993	889223	1.04137e+06	1.4194e+06	1.5113e+06
E1BGN3	Histone H3 OS=Bos taurus OX=9913 GN=HIST2H3D PE=3 SV=1	0	33.5	50	8	72	1	136	15.4	11.27	58.7	8	0	7	2.4	1.029	2.418	1.07	3.01747e-05	0.886374	0.00774915	0.988169	47.23	41.7	36.21	50.03	49.1	144.5	54.5	151.9	20.3	21.48	23.5	23.39	4.45411e+06	2.85875e+06	5.68934e+06	3.31333e+06	4.37175e+06	3.23683e+06	9.23854e+06	8.77502e+06	6.56505e+06	5.61302e+06	4.65945e+06	5.63258e+06	3.32589e+06	3.27448e+06	4.9719e+06
Q5E9F8	Histone H3.3 OS=Bos taurus OX=9913 GN=H3-3A PE=1 SV=3	0	44.075	50	8	101	1	136	15.3	11.27	115.07	8	0	0	1.334	0.605	0.86	0.848	0.645041	0.000241832	0.941785	0.932989	80.28	72.05	68.29	46.08	79.6	79.4	132.9	108	64.02	42.02	52.65	27.15	403445	115532	1.50875e+06	1.06761e+06	1.39765e+06	404595	982463	791623	1.05182e+06	262726	924907	394579	1.89807e+06	1.90599e+06	2.36656e+06
A0A3Q1LMV9	Epiplakin 1 OS=Bos taurus OX=9913 GN=EPPK1 PE=1 SV=1	0	746.932	50	79	785	73	3449	375.4	5.83	1796.26	79	0	6	0.853	0.98	0.994	0.889	0.813206	0.935929	0.989647	0.988169	66.55	48.77	59.23	60.08	106.7	85	110.1	98.2	21.81	25.5	31.58	40.11	7.52926e+07	5.87382e+07	1.2425e+08	1.31916e+08	1.14508e+08	4.6042e+07	8.23835e+07	4.53047e+07	4.24975e+07	3.56768e+07	1.12645e+08	1.36838e+08	9.01267e+07	8.16197e+07	1.89277e+08
P56965	N(G),N(G)-dimethylarginine dimethylaminohydrolase 1 OS=Bos taurus OX=9913 GN=DDAH1 PE=1 SV=3	0	92.742	50	14	156	14	285	31.3	6.01	293.31	14	0	0	0.9	1.014	1.163	0.874	0.915389	0.992166	0.88441	0.983107	37.79	30.06	34.4	37.75	97.6	88	97.1	117.2	8.04	14.1	6.88	17.31	1.93641e+07	1.46496e+07	1.89049e+07	2.01156e+07	1.83505e+07	7.99248e+06	1.152e+07	1.20388e+07	1.09953e+07	9.45353e+06	2.08456e+07	2.07726e+07	1.84773e+07	1.90671e+07	2.18731e+07
P52897	Prostaglandin F synthase 2 OS=Bos taurus OX=9913 PE=2 SV=1	0	120.972	50	12	174	1	323	36.7	7.24	310.38	12	0	0	1.077	0.902	0.91	1.026	0.932959	0.894874	0.978041	0.991991	37.35	51.73	83.64	79.84	93.5	100.7	107.8	98.1	24.29	52.02	48.38	84.84		267628			573356	210917	106502	365737		313444	230922	520350		647630
Q148D3	Fumarate hydratase, mitochondrial OS=Bos taurus OX=9913 GN=FH PE=1 SV=1	0	156.034	49	15	219	15	510	54.7	9	560.1	15	0	0	0.874	0.989	0.93	0.889	0.86144	0.967925	0.98374	0.988169	48.86	28.34	46.94	46.63	106.7	84.1	109.9	99.3	15.67	22.62	14.19	33.02	2.55631e+07	1.98116e+07	4.01334e+07	3.12484e+07	3.58778e+07	9.06612e+06	1.70002e+07	2.14604e+07	1.98448e+07	9.98763e+06	3.0457e+07	3.22322e+07	3.07761e+07	3.35352e+07	4.45115e+07
A5PJQ6	PGRMC2 protein OS=Bos taurus OX=9913 GN=PGRMC2 PE=2 SV=1	0	71.779	49	11	93	9	223	23.7	4.87	142.5	11	0	2	1.565	0.903	0.987	1.432	0.098384	0.573785	0.994588	0.219214	73.08	37.89	58.38	65.85	92.7	131.9	99.8	75.6	12.48	32.73	10.68	27.61	1.38221e+07	8.353e+06	1.69397e+07	1.54765e+07	1.63404e+07	9.57031e+06	1.67184e+07	1.79942e+07	5.67848e+06	6.09795e+06	1.90083e+07	1.63491e+07	1.8926e+07	1.56544e+07	1.52937e+07
P00376	Dihydrofolate reductase OS=Bos taurus OX=9913 GN=DHFR PE=1 SV=3	0	45.505	49	6	68	6	187	21.6	6.6	115.62	6	0	0	1.028	1.025	1.177	0.878	0.933071	0.894874	0.874915	0.988169	49.71	31.08	37.87	30.32	99.5	95.4	97.9	107.2	23.81	19.2	11.1	9.73	3.70638e+06	3.50902e+06	2.86602e+06	5.09427e+06	3.66441e+06	1.61939e+06	2.49882e+06	3.07662e+06	2.09414e+06	2.32083e+06	4.35915e+06	4.48818e+06	3.81374e+06	3.75301e+06	3.78872e+06
Q3T0Z7	Dihydropteridine reductase OS=Bos taurus OX=9913 GN=QDPR PE=2 SV=1	0	115.479	49	8	149	8	242	25.5	7.37	477.11	8	0	0	0.964	1.026	1.009	1.012	0.989433	0.969673	0.98374	0.99859	44.71	39.86	27.74	31.08	160.6	81.6	78.2	79.6	8.53	26.91	14.62	4.91	5.44096e+07	3.80242e+07	6.71635e+07	5.63151e+07	6.63184e+07	8.99879e+06	2.14753e+07	2.21929e+07	2.01088e+07	8.16267e+06	2.39015e+07	2.85662e+07	3.76545e+07	2.72381e+07	3.3278e+07
A0A3S5ZPD5	Glutathione transferase OS=Bos taurus OX=9913 GN=GSTT2 PE=1 SV=1	0	167.13	49	13	257	1	281	31.6	7.08	697.63	13	0	0	0.917	0.785	0.8	1.199	0.989433	0.507108	0.878502	0.809217	124.15	108.1	106.22	90.72	129.3	85.8	110.3	74.7	80.91	74.25	91.87	46.31	627500	14956.7	228669	1.19473e+06	1229696	68458.8	756044	275287	297961		716863	356294	506474		2.41576e+06
Q3MHX5	Succinate--CoA ligase [GDP-forming] subunit beta, mitochondrial OS=Bos taurus OX=9913 GN=SUCLG2 PE=2 SV=1	0	124.353	49	16	172	1	432	46.7	7.62	381.15	16	0	0	0.9	0.627	0.829	0.68	0.948701	2.15917e-05	0.92169	0.216196	61.6	23.02	27.64	56.36	81.1	74.7	134.4	109.8	26.29	79.46	10.48	20.12	3.46369e+06	3.08567e+06	3.37416e+06	3298912	6344525	1.3592e+06	4.88487e+06	2.86326e+06	112570		5587140	6.81679e+06		5.50939e+06	7.28447e+06
A5D9G3	Succinate-CoA ligase subunit beta (Fragment) OS=Bos taurus OX=9913 GN=LOC283398 PE=2 SV=1	0	123.473	49	16	169	1	432	46.6	7.62	365.14	16	0	16	0.984	1.022	0.977	1.067	0.987205	0.97763	0.99702	0.988169	49	26.77	41.49	43.7	92.2	97.5	104.8	105.5	15.83	14.54	14.92	14.26	3.70732e+07	2.71836e+07	5.30237e+07	4.97632e+07	4.0642e+07	1.48516e+07	2.64401e+07	3.15075e+07	2.71226e+07	1.85733e+07	3.43526e+07	4.56267e+07	4.63579e+07	4.70536e+07	5.50717e+07
A0A3Q1M0C0	40S ribosomal protein S12 OS=Bos taurus OX=9913 GN=RPS12 PE=3 SV=1	0	58.05	49	6	63	6	155	16.8	5.6	139.34	6	0	0	1.459	0.913	1.331	1.049	0.179793	0.683694	0.681044	0.988169	62.84	52.46	56.39	50.75	96.9	95.3	112.7	95.1	19.44	44.78	32.96	21.11	8.47898e+06	4.46474e+06	6.39695e+06	9.57686e+06	9218634	3.73479e+06	4.60502e+06	1.13932e+07	3.53733e+06	6.7849e+06	7.01172e+06	1.00356e+07	6.51449e+06	12685349	1.35807e+07
Q0VCX2	Endoplasmic reticulum chaperone BiP OS=Bos taurus OX=9913 GN=HSPA5 PE=2 SV=1	0	323.977	49	32	615	30	655	72.4	5.16	1491.09	32	0	2	1.116	0.943	1.13	0.988	0.792833	0.808786	0.922269	0.999121	44.17	24.34	38.81	40.7	92.4	98.8	103.4	105.4	3.53	15.21	9.56	12.74	1.58022e+08	1.18776e+08	1.5834e+08	1.73106e+08	1.80185e+08	7.49698e+07	1.3044e+08	1.19142e+08	9.83046e+07	9.77003e+07	1.93838e+08	1.70288e+08	1.88183e+08	2.06727e+08	2.06568e+08
A6QM10	SLC27A5 protein OS=Bos taurus OX=9913 GN=SLC27A5 PE=1 SV=1	0	223.763	49	24	280	24	690	75.6	8.73	614.83	24	0	0	0.928	1.037	0.82	1.216	0.960559	0.934861	0.902869	0.751777	57.17	34.59	47.34	55.67	107	111.1	104	77.8	7.85	36.49	10.88	46.77	5.12164e+07	3.53889e+07	4.59783e+07	4.60701e+07	5.26247e+07	2.25003e+07	4.13375e+07	4.21167e+07	1.57338e+07	1.05289e+07	5.3393e+07	5.22881e+07	5.09462e+07	4.01529e+07	4.58936e+07
Q5KR47	Tropomyosin alpha-3 chain OS=Bos taurus OX=9913 GN=TPM3 PE=2 SV=1	0	98.144	49	18	148	5	284	32.8	4.72	238.82	18	0	1	2.094	1.097	2.085	1.138	0.000774349	0.626412	0.0384907	0.950848	57.6	39.29	76.03	52.32	29.3	172.8	33.5	164.5	53	54.46	16.61	48.82	1.98634e+06	4.79897e+06	3.44415e+06	2.50997e+06	3.03227e+06	7.92205e+06	4.16891e+06	1.57259e+07	2.83167e+06	7.00068e+06	3.31068e+06	2.59333e+06	4.06669e+06	3.82852e+06	3.55019e+06
Q3ZC84	Cytosolic non-specific dipeptidase OS=Bos taurus OX=9913 GN=CNDP2 PE=2 SV=1	0	140.951	49	16	186	16	475	52.6	5.87	346.4	16	0	0	0.895	0.952	1.069	0.861	0.903305	0.846998	0.951456	0.962496	42.71	33.3	42.34	38.54	95.8	91.9	102.9	109.4	13.61	21.48	5.67	45.44	1.20091e+07	1.03982e+07	1.13853e+07	1.61436e+07	1.38e+07	4.03203e+06	8.53826e+06	1.01135e+07	6.78682e+06	7.04795e+06	1.37955e+07	1.39429e+07	1.61771e+07	1.24828e+07	1.56716e+07
Q2KHW4	Solute carrier family 25 (Mitochondrial carrier; ornithine transporter) member 15 OS=Bos taurus OX=9913 GN=SLC25A15 PE=2 SV=1	0	52.207	49	8	59	8	301	32.7	9.04	112.83	8	0	0	1.084	1.058	0.861	1.316	0.828576	0.826996	0.941785	0.47725	64.75	29.53	52.32	69.5	99.5	125.4	98.3	76.9	11.74	53.54	8.12	46.22	6258946	5.49614e+06	6.80143e+06	6.36226e+06	6.01296e+06	1.03357e+06	7.79941e+06	6.33684e+06	5.08657e+06	1.63194e+06	7.62664e+06	6.68999e+06	6.54086e+06	5.91841e+06	7.50403e+06
P19858	L-lactate dehydrogenase A chain OS=Bos taurus OX=9913 GN=LDHA PE=2 SV=2	0	110.443	49	11	139	9	332	36.6	8	302.47	11	0	0	0.569	1.257	0.859	0.841	0.0468068	0.077988	0.941785	0.911715	63.43	62.42	67.94	68.48	136.8	70.1	103.3	89.8	37.28	43.24	54.62	37.11	6.37257e+06	1.59468e+07	1.67286e+07	2.14582e+07	2.44503e+07	6.94871e+06	7.58427e+06	1.32701e+07	3.99243e+06	2.68704e+06	1.40322e+07	6.39135e+06	1.73853e+07	1.54226e+07	3.47049e+07
E1BCE2	UDP-glucuronosyltransferase OS=Bos taurus OX=9913 GN=MGC152010 PE=1 SV=2	0	181.78	49	19	268	8	529	60.9	8.25	532.49	19	0	11	0.874	1.266	0.97	1.249	0.862469	0.0629192	0.998323	0.670347	65.72	42.21	58.49	66.9	114.5	104.2	91.4	89.9	10.29	22.85	20.61	29.68	8.91948e+07	7.6965e+07	9.79848e+07	8.23377e+07	9.67907e+07	3.06737e+07	7.68708e+07	8.05104e+07	3.75201e+07	3.66556e+07	9.37168e+07	9.05247e+07	6.42099e+07	5.67758e+07	8.43072e+07
Q5E9F5	Transgelin-2 OS=Bos taurus OX=9913 GN=TAGLN2 PE=2 SV=3	0	49.192	49	8	92	8	199	22.4	8.24	137.95	8	0	0	0.881	1.033	1.008	0.954	0.878781	0.950119	0.98374	0.992816	52.23	24.55	42.86	44.52	98.2	99.4	91.7	110.8	12.74	25.21	4.35	14.27	1.59555e+07	1.33977e+07	1.40845e+07	1.86431e+07	1.63189e+07	3.98208e+06	1.24528e+07	1.21333e+07	9.51939e+06	8.03698e+06	1.61087e+07	1.68207e+07	1.71574e+07	1.60795e+07	1.66609e+07
F1MNA6	Formimidoyltetrahydrofolate cyclodeaminase OS=Bos taurus OX=9913 GN=FTCD PE=1 SV=2	0	125.453	49	16	147	16	548	60	5.87	348.7	16	0	0	0.815	0.944	0.9	0.897	0.740385	0.811588	0.970368	0.988169	44.18	39.81	44.7	42.19	100	87.6	116.3	96	26.5	27.54	13.67	29.43	1.51693e+07	9.92893e+06	1.09039e+07	2.12716e+07	2.20996e+07	3.44019e+06	1.18363e+07	1.09913e+07	7.82958e+06	4.73969e+06	1.94298e+07	1.53735e+07	2.24975e+07	1.56358e+07	2.25003e+07
Q0VCU1	Cytoplasmic aconitate hydratase OS=Bos taurus OX=9913 GN=ACO1 PE=2 SV=1	0	295.469	49	29	405	1	889	98.1	7.97	840.4	29	0	0	0.823	1.307	1.19	0.853	0.843844	0.0837935	0.867851	0.947106	71.99	68.13	37.39	36.13	126.2	87.6	80.4	105.8	54.85	34.32	23.18	34.2	3.04709e+06		965026	2797224	1.35281e+06	539655	900964	1.01665e+06	565724	966278	1.22108e+06	1857830	1.58203e+06	1062422	1.24672e+06
F1MS05	Citrate hydro-lyase OS=Bos taurus OX=9913 GN=ACO1 PE=3 SV=2	0	295.043	49	29	402	1	889	98.2	7.97	821.19	29	0	28	0.828	0.943	0.822	0.98	0.740385	0.804256	0.906646	0.99859	53.68	32.84	40.7	44.06	133.3	62.2	131.4	73.1	15.48	17.83	10.8	25.49	1.15968e+08	9.35295e+07	1.4905e+08	1.66651e+08	1.94006e+08	3.04685e+07	6.32344e+07	6.75324e+07	3.72223e+07	2.62501e+07	1.7491e+08	1.29993e+08	1.55742e+08	1.31264e+08	1.67762e+08
Q76LV2	Heat shock protein HSP 90-alpha OS=Bos taurus OX=9913 GN=HSP90AA1 PE=1 SV=3	0	265.172	49	32	337	21	733	84.7	5.01	730.71	32	0	11	1.115	0.974	1.118	1.013	0.79524	0.916286	0.931531	0.99859	51.96	32.65	48.3	39.24	88	107.5	96.6	107.9	10.6	19.52	10.28	13.21	8.39844e+07	4.92627e+07	7.39637e+07	8.0979e+07	7.93445e+07	3.13165e+07	5.75777e+07	6.73518e+07	4.97671e+07	4.99878e+07	8.29795e+07	7.15724e+07	9.33307e+07	8.72504e+07	8.23405e+07
F1MRG0	Glutathione S-transferase kappa OS=Bos taurus OX=9913 GN=GSTK1 PE=3 SV=1	0	71.257	49	7	106	7	226	25.6	6.95	129.93	7	0	0	0.648	1.008	0.739	0.97	0.20083	0.999419	0.770953	0.99859	55.77	38.61	62.36	49.11	124.5	74.1	135.3	66.2	44.5	20.15	20.38	38.84	1.77945e+07	1.17592e+07	2.18355e+07	1.81424e+07	4.49278e+07	4.00413e+06	8.80686e+06	9.17751e+06	6.24159e+06	3.25884e+06	2.05633e+07	2.10496e+07	2.22562e+07	1.38576e+07	2.8915e+07
Q0VCZ8	Acyl-CoA synthetase long-chain family member 1 OS=Bos taurus OX=9913 GN=ACSL1 PE=1 SV=1	0	202.655	48	26	278	25	699	78.2	7.21	508.9	26	0	0	0.941	1.059	0.865	1.16	0.972157	0.871483	0.949808	0.911715	44.57	29.08	41	46.24	108.2	104	95.4	92.4	9.94	28.02	8.28	11.07	4.51272e+07	3.40435e+07	5.66972e+07	4.65571e+07	4.63511e+07	1.57762e+07	3.05263e+07	5.41157e+07	3.24439e+07	1.93904e+07	3.97187e+07	4.06055e+07	4.67631e+07	4.04795e+07	5.28095e+07
M5FHM7	(S)-3-amino-2-methylpropionate transaminase OS=Bos taurus OX=9913 GN=ABAT PE=3 SV=1	0	119.645	48	15	170	15	500	56.5	7.83	337.42	15	0	0	0.949	0.888	0.868	1.08	0.977415	0.476619	0.950343	0.988169	59.46	43.02	40.59	47.67	102.8	95.4	117	84.8	18.08	42.8	17.74	15.6	1.17079e+07	1.04825e+07	1.51397e+07	2.02171e+07	1.5846e+07	2.7565e+06	1.15841e+07	1.02381e+07	9.44002e+06	3.00099e+06	1.7219e+07	2.20034e+07	1.53415e+07	1.56239e+07	2.30111e+07
Q3T0F7	Myotrophin OS=Bos taurus OX=9913 GN=MTPN PE=1 SV=3	0	38.289	48	3	34	3	118	12.9	5.52	110.16	3	0	0	0.925	1.026	1.022	0.832	0.972635	0.895697	0.981155	0.880017	33	32.43	36.68	31.03	109.4	87	104.4	99.2	14.53	29.35	13.5	21.96	2.64265e+06	2.71088e+06	3.48572e+06	3.55452e+06	2.91271e+06	780988	1.9035e+06	1.84092e+06	1.99059e+06	1.60103e+06	3.78905e+06	3.31702e+06	3.68131e+06	2.42902e+06	3.44643e+06
Q2UVX4	Complement C3 OS=Bos taurus OX=9913 GN=C3 PE=1 SV=2	0	492.554	48	58	713	58	1661	187.1	6.84	1623.87	58	0	0	0.902	0.959	0.87	1.042	0.918363	0.869835	0.950343	0.988169	56.61	34.91	46.05	43.37	105.9	95.3	107.4	91.3	11.53	13.79	9.8	9.45	1.37225e+08	9.77057e+07	1.52147e+08	1.59452e+08	1.99008e+08	5.06768e+07	9.41338e+07	1.01319e+08	6.38907e+07	6.70705e+07	1.45157e+08	1.83189e+08	1.63635e+08	1.5287e+08	1.64282e+08
G5E5M5	Membrane-associated progesterone receptor component 1 OS=Bos taurus OX=9913 GN=PGRMC1 PE=4 SV=2	0	84.033	48	10	102	8	230	25.6	4.83	276.93	10	0	0	1.161	1.057	1.099	1.172	0.740385	0.877202	0.941785	0.881946	75.22	44.59	59.95	46.38	98.4	118.8	92.5	90.3	8.47	15.22	26.28	11.39	2.064e+07	1.36209e+07	1.84956e+07	1.88644e+07	2.28814e+07	8.57188e+06	1.66401e+07	1.73112e+07	9.10021e+06	9.95588e+06	1.99172e+07	2.20396e+07	1.93132e+07	9.3833e+06	1.89647e+07
P61585	Transforming protein RhoA OS=Bos taurus OX=9913 GN=RHOA PE=1 SV=1	0	60.453	48	6	69	6	193	21.8	6.1	137.51	6	0	0	1.3	1.011	1.159	0.973	0.444416	0.942171	0.885489	0.99859	45.42	36.83	32.71	30.35	94.1	123.9	83.7	98.3	14.37	64.55	12.21	20.9	4.11249e+06	4.1182e+06	4.19678e+06	4.3068e+06	4.83943e+06	2.08475e+06	3.75357e+06	5.21871e+06	3.19306e+06	7.21145e+06	4.00917e+06	4.36003e+06	5.25675e+06	3.76597e+06	3.96007e+06
F8UZU9	40S ribosomal protein SA OS=Bos taurus OX=9913 GN=RPSA PE=2 SV=1	0	73.826	48	9	84	9	295	32.9	4.87	231.78	9	0	0	0.948	0.916	0.967	0.928	0.987205	0.681195	0.998323	0.988169	50.2	27.4	49.43	37.47	90.6	91	114.1	104.4	18.99	38.51	10.32	7.25	5.95495e+06	5.7471e+06	8.80746e+06	1.02672e+07	1.12807e+07	7.43964e+06	6.07644e+06	5.71161e+06	4.29166e+06	3.7575e+06	1.12651e+07	8.81728e+06	1.083e+07	1.10021e+07	1.21435e+07
Q6EWQ7	Eukaryotic translation initiation factor 5A-1 OS=Bos taurus OX=9913 GN=EIF5A PE=2 SV=3	0	69.068	48	8	106	8	154	16.8	5.24	215.88	8	0	0	0.988	0.994	0.984	1.05	0.986911	0.97763	0.99615	0.988169	45.93	34.39	53.66	52.04	103	101.9	102.7	92.4	11.23	19.48	9.19	19.24	1.52208e+07	1.04261e+07	1.21334e+07	1.52864e+07	1.67877e+07	5.31616e+06	8.57678e+06	1.12467e+07	8.38596e+06	8.05924e+06	1.53524e+07	1.52715e+07	1.4542e+07	1.63732e+07	1.8427e+07
A0A452DJE5	Methylmalonyl-CoA epimerase, mitochondrial OS=Bos taurus OX=9913 GN=MCEE PE=3 SV=1	0	61.204	48	4	53	4	179	19	9.09	119.12	4	0	0	0.996	0.788	0.658	1.238	0.967514	0.121704	0.522277	0.686939	82.64	66.71	67.66	57.06	66.8	123.2	128.2	81.9	58.21	37.22	28.58	17.19	1.63534e+06	1.92842e+06	7.0041e+06	2.37593e+06	4.16905e+06	919133	2.13194e+06	3.74604e+06	2.96369e+06	2.37425e+06	5.79519e+06	2.86368e+06	5.58312e+06	6.06977e+06	4.49361e+06
A0A3S5ZP98	Aldehyde dehydrogenase (NAD(+)) OS=Bos taurus OX=9913 GN=ALDH7A1 PE=3 SV=1	0	214.343	48	18	227	2	539	58.6	7.09	586.63	18	0	15	0.708	1.087	0.816	0.881	0.415327	0.748017	0.895827	0.988169	55.44	34.26	58.03	50.46	114	80.4	113.8	91.8	14.39	12.62	18.47	13.06	3.79343e+07	3.11101e+07	4.63006e+07	5.5777e+07	6.02153e+07	1.2961e+07	2.51088e+07	2.07439e+07	2.03183e+07	1.3606e+07	4.69247e+07	6.03557e+07	4.20881e+07	3.80826e+07	5.74357e+07
Q2KJC9	Alpha-aminoadipic semialdehyde dehydrogenase OS=Bos taurus OX=9913 GN=ALDH7A1 PE=2 SV=4	0	211.691	48	18	222	2	539	58.5	7.09	579.84	18	0	0	0.699	1.451	1.203	1.126	0.720002	0.0896798	0.852563	0.966416	50.52	45.02	53.32	52.76	129.5	111.8	81	77.6	35.58	60.41	50.38	76.14	495260	694010	812336	1410445	1.39744e+06	170647	761629	135616	462696	516824	626795	1.20739e+06	664106	492617	350506
A4FUZ6	Hydroxysteroid dehydrogenase-like protein 2 OS=Bos taurus OX=9913 GN=HSDL2 PE=2 SV=1	0	123.757	48	15	144	15	418	45.1	8.25	310.02	15	0	0	0.866	1.072	1.012	0.92	0.843844	0.832624	0.98374	0.988169	57.4	41.82	46.29	38.76	101	99.2	92	107.9	9.75	19.59	19.87	21.01	1.78472e+07	1.75393e+07	2.19818e+07	2.06011e+07	2.22039e+07	7.89717e+06	1.2527e+07	1.51663e+07	1.13131e+07	1.17436e+07	1.55668e+07	2.07138e+07	1.95861e+07	1.80168e+07	2.84599e+07
A0A3Q1LRZ4	Prohibitin OS=Bos taurus OX=9913 GN=PHB2 PE=1 SV=1	0	103.922	48	11	144	11	299	33.4	9.85	272.12	11	0	0	0.779	0.929	0.662	1.071	0.659858	0.718898	0.537831	0.988169	59.29	29.49	44.67	48.62	118.6	83.6	119.7	78.1	11.53	31.77	15.91	27.9	1.81974e+07	1.18159e+07	2.13576e+07	2.3067e+07	2.18558e+07	4.51773e+06	1.43472e+07	1.34459e+07	7.85311e+06	4.29725e+06	1.95131e+07	2.06434e+07	1.92259e+07	2.06018e+07	2.93269e+07
Q5E947	Peroxiredoxin-1 OS=Bos taurus OX=9913 GN=PRDX1 PE=2 SV=1	0	53.756	48	7	65	4	199	22.2	8.4	156.96	7	0	0	1.012	0.906	1.246	0.687	0.948701	0.760706	0.795401	0.237897	38.17	50.69	50.6	57.82	64.6	107.8	58.4	169.2	76.13	62.33	65.34	47.85	2.34028e+06	2.0208e+06	4.41911e+06	4.36115e+06	1.32198e+07	3.20332e+06	9.01127e+06	2.28481e+06	1.59772e+06	4.99198e+06	4.01755e+06	1.00191e+07	2.0485e+06	3.49812e+06	4.41282e+06
P48034	Aldehyde oxidase 1 OS=Bos taurus OX=9913 GN=AOX1 PE=1 SV=2	0	560.384	48	47	697	6	1339	147.5	7.28	1650.62	47	0	43	1.01	1.019	1.168	0.882	0.966588	0.986963	0.881813	0.988169	65.17	49.98	64.84	57.5	89.8	102	104.3	103.9	16.27	15.01	19.15	20.36	9.89625e+07	7.12016e+07	9.96768e+07	1.27192e+08	1.52174e+08	4.74217e+07	6.27722e+07	9.03598e+07	6.75261e+07	5.71835e+07	1.2826e+08	1.24389e+08	9.39264e+07	1.35502e+08	1.07055e+08
Q28852	ATP synthase subunit g, mitochondrial OS=Bos taurus OX=9913 GN=ATP5MG PE=1 SV=3	0	57.06	48	5	83	5	103	11.4	9.44	183.43	5	0	0	0.938	1.041	1.07	1.117	0.967514	0.9187	0.950343	0.983107	63.84	20.29	53.77	58.25	112.7	97.4	105	84.9	6.4	24.94	9.23	36.34	2.11955e+07	1.6568e+07	20346016	2.11248e+07	2.48618e+07	5.00439e+06	1.5959e+07	1.57989e+07	1.07917e+07	6.9948e+06	2.17383e+07	2.30875e+07	2.13174e+07	2.01166e+07	2.7667e+07
Q3SYU2	Elongation factor 2 OS=Bos taurus OX=9913 GN=EEF2 PE=2 SV=3	0	233.449	48	31	284	31	858	95.3	6.83	516.43	31	0	0	0.905	0.923	0.914	0.93	0.923933	0.681195	0.978885	0.988169	56.96	44.01	42.33	41.35	93.4	97	112.7	97	10.37	7.9	17.46	19.33	2.59505e+07	2.05298e+07	2.82296e+07	3.44976e+07	2.85523e+07	1.4408e+07	1.82904e+07	2.1657e+07	1.70282e+07	1.22087e+07	3.96642e+07	2.62059e+07	3.61313e+07	3.16951e+07	4.6185e+07
Q3T0V9	Deoxyribose-phosphate aldolase OS=Bos taurus OX=9913 GN=DERA PE=2 SV=1	0	63.156	47	10	74	10	318	35.2	8.97	175.36	10	0	0	0.97	0.981	0.896	1.009	0.987205	0.992868	0.967159	0.99859	45.97	27.7	32.74	36.48	87.1	96.4	116.3	100.3	6.75	24.14	10.06	19.74	5.08436e+06	3.83972e+06	5.19679e+06	5.98366e+06	6.48584e+06	2.04578e+06	4.12021e+06	5.11282e+06	3.31633e+06	3.72507e+06	6.70681e+06	6.81183e+06	8.94431e+06	6987354	8.57031e+06
A6H768	Galactokinase OS=Bos taurus OX=9913 GN=GALK1 PE=2 SV=2	0	99.861	47	13	102	13	392	42.2	6.15	262.74	13	0	0	0.953	1.015	0.897	1.14	0.987205	0.984044	0.968509	0.950656	42.47	42.94	52.64	41.44	108.2	110.6	93.2	88	40.97	28.34	43.2	29.53	1.11337e+07	3.27707e+06	1.00636e+07	1.17759e+07	5.54039e+06	5.18381e+06	3.57395e+06	7.61571e+06	6.05171e+06	3.50898e+06	8.79595e+06	4.37835e+06	7.7007e+06	1.00722e+07	1.63887e+07
Q0VD18	Phospholysine phosphohistidine inorganic pyrophosphate phosphatase OS=Bos taurus OX=9913 GN=LHPP PE=1 SV=1	0	37.341	47	7	32	7	270	29.2	5.54	63.95	7	0	0	1.047	0.841	0.967	0.941	0.920464	0.44768	0.998323	0.988169	63.75	52.38	46.43	51.71	92.5	95.3	116.1	96.2	19.03	30.77	12.7	30.75	3.13846e+06	1.60145e+06	2.29997e+06	2.8019e+06	3.53202e+06	1.50887e+06	1.99138e+06	2.55135e+06	856244	880255	3.14822e+06	3.69764e+06	4.33129e+06	3.34955e+06	3.2835e+06
Q58DK4	Triokinase/FMN cyclase OS=Bos taurus OX=9913 GN=TKFC PE=2 SV=1	0	213.067	47	18	285	18	578	59.1	6.86	738.89	18	0	0	0.977	1.173	1.032	1.215	0.99281	0.329563	0.978041	0.758282	64.85	41.9	48.79	47.69	109.8	103.4	89.8	97	11.61	21.41	23.21	23.14	6.41265e+07	4.38501e+07	6.15513e+07	5.03983e+07	7.09289e+07	1.6423e+07	3.98286e+07	4.3464e+07	3.79276e+07	2.70918e+07	5.71636e+07	8.00669e+07	5.40511e+07	4.53299e+07	5.522e+07
A0A3Q1MQF2	NADPH--cytochrome P450 reductase OS=Bos taurus OX=9913 GN=POR PE=3 SV=1	0	241.417	47	22	330	22	633	71.9	5.96	722.25	22	0	0	1.155	1.015	0.896	1.239	0.740385	0.991477	0.967159	0.684979	51.31	35.04	45.69	47.63	102.9	102.5	102.2	92.4	5.04	20.81	11.56	20.16	2.839e+07	2.31927e+07	3.46074e+07	3.26792e+07	3.27385e+07	1.16185e+07	2.93985e+07	3.08647e+07	1.77709e+07	1.24445e+07	3.86238e+07	3.07463e+07	3.93751e+07	3.09195e+07	3.18549e+07
Q3SZ20	Serine hydroxymethyltransferase, mitochondrial OS=Bos taurus OX=9913 GN=SHMT2 PE=2 SV=1	0	128.758	47	14	176	13	504	55.6	7.71	305.5	14	0	0	1.179	0.944	1.067	1.039	0.718112	0.810009	0.952295	0.988169	55.05	40.08	41.19	45.41	93.6	98.1	104.2	104.1	24.52	22.65	24.56	18.34	7.47528e+06	7.67502e+06	1.54348e+07	1.44903e+07	1.56125e+07	4.78511e+06	1.07334e+07	9.98691e+06	1.09899e+07	6.3496e+06	1.45224e+07	1.65132e+07	9.949e+06	1.53494e+07	2.1223e+07
E1BKY9	Coproporphyrinogen oxidase OS=Bos taurus OX=9913 GN=CPOX PE=1 SV=1	0	165.965	47	18	250	18	449	50.3	8.35	591.81	18	0	0	0.87	1.027	0.662	1.282	0.850269	0.968013	0.536511	0.587617	44.81	26.69	47.14	48.61	116.5	95.2	118.8	69.4	8.74	17.15	9.46	25.9	3.97995e+07	2.40934e+07	3.94694e+07	4.18688e+07	4.14902e+07	1.27883e+07	2.81263e+07	2.94437e+07	1.7528e+07	1.19028e+07	3.66198e+07	3.86344e+07	4.57278e+07	38180526	5.02323e+07
P11181	Lipoamide acyltransferase component of branched-chain alpha-keto acid dehydrogenase complex, mitochondrial OS=Bos taurus OX=9913 GN=DBT PE=1 SV=2	0	185.592	47	18	221	18	482	53.4	8.25	454.07	18	0	0	1.035	0.847	0.838	1.054	0.936441	0.236597	0.931531	0.988169	53.76	31.42	43.75	45	86.4	100.6	116.3	96.7	18.3	28.02	8.65	14.05	3.5479e+07	2.72356e+07	5.7297e+07	3.92337e+07	4.75326e+07	1.08346e+07	3.44315e+07	4.13829e+07	2.49267e+07	1.59992e+07	5.23228e+07	5.29213e+07	6.05666e+07	5.27027e+07	4.95169e+07
Q3SZA4	Solute carrier family 25 (Carnitine/acylcarnitine translocase), member 20 OS=Bos taurus OX=9913 GN=SLC25A20 PE=2 SV=1	0	61.67	47	9	90	9	301	32.9	9.38	188.73	9	0	0	1.126	0.978	0.872	1.312	0.771836	0.930084	0.950343	0.488414	59.15	37.62	42.29	37.86	96.9	107.7	100.3	95.2	16.6	29.11	12.22	15.55	1.48024e+07	1.08679e+07	2.24104e+07	1.83222e+07	2.28085e+07	8.96611e+06	1.88928e+07	2.08697e+07	9.32121e+06	5.84906e+06	1.93268e+07	1.94996e+07	1.76892e+07	1.40635e+07	2.18586e+07
A0A3Q1LRN7	Hexose-6-phosphate dehydrogenase/glucose 1-dehydrogenase OS=Bos taurus OX=9913 GN=H6PD PE=1 SV=1	0	308.978	47	26	368	26	792	88.9	6.74	976.84	26	0	0	0.822	0.91	0.73	1.031	0.740385	0.609085	0.74902	0.988169	56.11	31.52	55.32	60.24	108.4	83.6	124.1	84	16.19	18.81	7.33	22.3	5.07292e+07	2.92899e+07	5.169e+07	5.19156e+07	7.00087e+07	1.76161e+07	3.45341e+07	3.2045e+07	2.18386e+07	1.21173e+07	5.55448e+07	5.28268e+07	6.46401e+07	5.98358e+07	6.50977e+07
Q17QF0	Alanine--glyoxylate aminotransferase 2, mitochondrial OS=Bos taurus OX=9913 GN=AGXT2 PE=2 SV=1	0	131.347	46	14	119	14	514	57.2	7.88	210.71	14	0	0	0.597	1.072	0.869	0.773	0.0855226	0.832152	0.950343	0.646236	71.9	52.99	49.71	50.83	136.2	60.3	110.3	93.2	34.31	36.9	29.41	39.38	8.3776e+06	1.57076e+07	1.72912e+07	1.17639e+07	2.11022e+07	2.17878e+06	7.7711e+06	5.66942e+06	5.267e+06	2.03964e+06	1.42215e+07	1.34831e+07	1.73318e+07	7.57777e+06	2.11156e+07
F1MLV5	Uncharacterized protein OS=Bos taurus OX=9913 GN=LOC511498 PE=1 SV=1	0	163.921	46	19	266	17	495	56.7	8.62	620.09	19	0	0	1.069	1.098	0.895	1.316	0.886492	0.697795	0.967159	0.478978	61.8	47.32	60.27	52.04	111.5	104.3	92.5	91.7	31.02	15.39	23.63	42.95	4.17379e+07	3.00134e+07	2.09412e+07	2.64155e+07	4.50858e+07	1.73769e+07	2.84677e+07	3.60055e+07	1.96115e+07	1.34918e+07	3.56596e+07	2.20816e+07	3.97909e+07	4.16282e+07	3.43113e+07
A7MBE6	ACSM2A protein OS=Bos taurus OX=9913 GN=ACSM2A PE=1 SV=1	0	205.351	46	19	283	18	550	61.5	7.52	617.89	19	0	0	0.982	1.142	1.089	1.006	0.987205	0.489595	0.941785	0.99859	51.66	37.59	49.58	37.08	102.2	99.4	94.4	103.9	11.09	27.49	11.03	11.21	9.88825e+07	1.00668e+08	1.23955e+08	1.39036e+08	1.35869e+08	2.70976e+07	8.61895e+07	8.94377e+07	6.74106e+07	6.10112e+07	119642583	1.41738e+08	1.19229e+08	1.03266e+08	1.39624e+08
A0A3Q1M119	14-3-3 protein epsilon OS=Bos taurus OX=9913 GN=YWHAE PE=1 SV=1	0	64.834	46	9	82	7	240	27.4	4.89	146.67	9	0	2	0.93	1.014	0.98	0.905	0.961776	0.992526	0.99615	0.988169	67.39	32.18	66.28	42.54	106.8	86.8	116.5	89.9	10.35	14.44	7.22	13.87	2.41203e+07	1.79823e+07	2.49257e+07	3.1593e+07	2.74304e+07	1.08483e+07	1.53851e+07	1.54968e+07	9.43843e+06	7.6301e+06	2.96053e+07	2.80175e+07	2.86371e+07	2.53592e+07	3.47325e+07
P62992	Ubiquitin-40S ribosomal protein S27a OS=Bos taurus OX=9913 GN=RPS27A PE=1 SV=2	0	37.165	46	5	47	5	156	18	9.64	144.25	5	0	0	0.871	0.808	0.919	0.876	0.898809	0.201707	0.981155	0.986816	60.99	48.58	37.43	48.5	102.5	77.1	137.1	83.3	17.77	83.69	26.44	32.01	3.72554e+06	2.09636e+06	3.11271e+06	4.35903e+06	4.59028e+06	3.5757e+06	2.09041e+06	2.43375e+06	860846	375554	5.49093e+06	3.07302e+06	4.35947e+06	5.35449e+06	6.89059e+06
Q2KIX6	Biphenyl hydrolase-like (Serine hydrolase) OS=Bos taurus OX=9913 GN=BPHL PE=2 SV=1	0	76.07	46	8	100	8	291	32.4	9.22	174.99	8	0	0	0.896	1.051	0.789	1.161	0.918363	0.887244	0.870473	0.911715	65.2	55.04	58.55	56.89	108.1	98.5	108.8	84.6	23.3	41.28	24.15	31.83	9.28888e+06	9.79629e+06	1.05836e+07	1.42451e+07	8.6158e+06	1.40605e+06	7.81594e+06	7.13736e+06	6.78227e+06	3.17471e+06	8.94146e+06	1.59686e+07	1.12859e+07	9.61067e+06	1.23378e+07
P11116	Galectin-1 OS=Bos taurus OX=9913 GN=LGALS1 PE=1 SV=2	0	61.085	46	4	74	4	135	14.7	5.5	187.75	4	0	0	0.701	0.882	0.707	0.853	0.391984	0.438736	0.685495	0.947106	53.51	40.3	51.01	43.3	105.8	79.7	129.3	85.2	33.5	22.02	16.86	19.22	6.61627e+06	5.19915e+06	1.33649e+07	1.53112e+07	1.13379e+07	3.87323e+06	5.51269e+06	6.35751e+06	2.64727e+06	2.8092e+06	9.49944e+06	1.05638e+07	1.38849e+07	1.35901e+07	1.41957e+07
Q0III1	Methylmalonyl-CoA isomerase OS=Bos taurus OX=9913 GN=MMUT PE=2 SV=1	0	168.75	46	22	202	22	750	83.2	7.34	442.49	22	0	0	1.039	0.954	0.994	1.023	0.931064	0.853993	0.989647	0.992963	48.84	34.51	33.1	36.2	92.2	106.7	100.5	100.5	11.56	34.36	28.64	21.23	3.43311e+07	3.42746e+07	4.12835e+07	4.01547e+07	3.95037e+07	1.36802e+07	5.25171e+07	2.99979e+07	2.97384e+07	1.94376e+07	3.99166e+07	4.01307e+07	4.76855e+07	4.1688e+07	7.91285e+07
A0A3Q1LFG8	F-actin-capping protein subunit alpha OS=Bos taurus OX=9913 GN=CAPZA1 PE=1 SV=1	0	66.101	46	8	95	6	295	33.8	6.54	264.41	8	0	2	1.17	0.914	1.003	1.058	0.714217	0.636059	0.988453	0.988169	54.41	28.77	36.05	34.25	87.9	100.5	107.2	104.4	16.04	14.01	7.54	15.27	8.69042e+06	6.81272e+06	1.01952e+07	1.23957e+07	1.42287e+07	4.31475e+06	8.80354e+06	9.45896e+06	5.14972e+06	4.85622e+06	1.18761e+07	1.14454e+07	1.44041e+07	1.17917e+07	1.45462e+07
A6H7E3	PDZ and LIM domain 1 OS=Bos taurus OX=9913 GN=PDLIM1 PE=1 SV=1	0	52.568	46	10	61	10	328	35.8	7.2	93.44	10	0	0	1.051	0.927	1.206	0.819	0.887152	0.787628	0.852381	0.831717	67.16	37.01	56.23	45.4	104.3	88.4	106.5	100.8	9.75	12.81	18.66	31.8	6.42094e+06	5.18317e+06	8.10722e+06	8.61009e+06	7.42465e+06	2.26649e+06	3.69893e+06	4.75553e+06	3.83163e+06	2.60011e+06	6.76504e+06	7.97802e+06	1.0294e+07	5.70045e+06	8.20298e+06
P56658	Adenosine deaminase OS=Bos taurus OX=9913 GN=ADA PE=1 SV=3	0	72.658	46	11	63	1	363	40.9	5.5	115.67	11	0	0	1.079	0.41	0.299	1.968	0.929604	4.01524e-13	0.000201011	0.00128388	58.82	58.6	101.8	91.38	70.1	98.9	180.8	50.2	60.05	59.36	26.99	84.98	581798	1.32008e+06	832601						997689	312574	2.06037e+06	2.93264e+06	2.71499e+06	2.03599e+06	1.48191e+06
Q3ZC42	Alcohol dehydrogenase class-3 OS=Bos taurus OX=9913 GN=ADH5 PE=2 SV=1	0	111.996	46	8	135	8	374	39.7	7.5	291.15	8	0	0	0.763	1.009	0.89	0.938	0.605335	0.999419	0.966394	0.988169	52.58	32.44	47.13	35.94	124.5	71.1	118.7	85.7	21.01	36.39	20.72	36.6	4.37369e+07	3.12779e+07	3.7947e+07	6.29453e+07	4.36931e+07	6.33073e+06	2.73548e+07	2.33965e+07	1.37952e+07	8.99765e+06	3.97217e+07	5.81328e+07	4.55343e+07	3.25694e+07	4.62367e+07
A6QP36	LMAN2 protein OS=Bos taurus OX=9913 GN=LMAN2 PE=2 SV=1	0	93.406	46	13	123	13	359	40.4	7.58	234.95	13	0	0	1.071	0.871	0.734	1.275	0.884133	0.362029	0.756742	0.608108	56.09	35.84	53.59	57.78	101.6	116.3	104.4	77.6	16.07	46.33	9.45	30.08	2.98098e+07	1.81332e+07	3.60273e+07	3.99485e+07	3.95791e+07	1.98718e+07	2.83234e+07	3.53026e+07	9.96188e+06	6.31673e+06	4.05097e+07	3.42022e+07	3.90502e+07	41533166	4.03732e+07
Q1LZF6	Acyl-CoA synthetase long-chain family member 5 OS=Bos taurus OX=9913 GN=ACSL5 PE=1 SV=1	0	241.081	46	27	385	26	683	76	7.8	624.98	27	0	1	1.081	1.107	0.948	1.211	0.86144	0.654991	0.993826	0.768841	63.82	32.76	63.64	62.02	102.8	109.9	99.4	88	13.95	22.46	18.05	34.56	4.80237e+07	4.4559e+07	7.56985e+07	7.22861e+07	6.98596e+07	2.90328e+07	6.21335e+07	7.0319e+07	2.97885e+07	2.91924e+07	7.75821e+07	5.44787e+07	6.72818e+07	6.26552e+07	5.16679e+07
P79105	Protein S100-A12 OS=Bos taurus OX=9913 GN=S100A12 PE=1 SV=3	0	17.045	46	2	29	2	92	10.7	6.38	44.91	2	0	0	0.736	0.978	0.753	0.952	0.739034	0.991477	0.795779	0.992816	68.77	58.95	66.71	60.8	122	76	113.6	88.4	41.48	44.47	50.89	48.43	477508	1.26819e+06	1.17843e+06	1.33278e+06	983026	504578	504065	462659	272634	605196	1.11372e+06	869514	807892	2.20403e+06	1.21304e+06
A0A3Q1MF55	ADP/ATP translocase OS=Bos taurus OX=9913 GN=SLC25A5 PE=3 SV=1	0	75.259	46	12	127	1	296	32.7	9.89	142.29	12	0	3	1.024	0.962	1.161	0.884	0.934249	0.968253	0.885489	0.988169	80.61	49.35	64.64	65.58	105.2	95.4	122.3	77.1	30.84	35.22	33.36	58.94	2.23205e+06	2.05383e+06	3.8902e+06	5.27012e+06	4.91706e+06	2.54097e+06	2.42458e+06	4.48628e+06	1.68523e+06	1.23527e+06	5.76968e+06	2.82458e+06	6.04733e+06	2.67288e+06	4.93595e+06
Q5E9G3	Proteasome activator complex subunit 2 OS=Bos taurus OX=9913 GN=PSME2 PE=1 SV=3	0	74.106	46	7	85	7	239	27.4	5.43	168.55	7	0	0	0.726	0.939	0.702	0.996	0.538683	0.869835	0.677685	0.99859	54.9	40.13	53.44	48.1	99.7	83.1	125.4	91.9	28.45	35.5	10.97	33.24	5.2571e+06	2.48261e+06	7.11059e+06	7.99088e+06	5.99843e+06	2.29302e+06	3.39373e+06	3.52026e+06	1.40289e+06	951984	7.53991e+06	6.29402e+06	7.3141e+06	6.80411e+06	9.24352e+06
Q3ZBD7	Glucose-6-phosphate isomerase OS=Bos taurus OX=9913 GN=GPI PE=2 SV=4	0	186.769	46	16	224	16	557	62.8	7.71	457.99	16	0	0	0.868	0.887	0.741	1.003	0.844503	0.465849	0.773187	0.99859	57.76	49.51	60.56	47.28	116.1	85.5	113.7	84.7	7.28	17.48	38.36	52.91	3.67626e+07	2.42474e+07	3.53299e+07	3.94126e+07	4.28259e+07	8.96359e+06	2.04385e+07	2.15821e+07	1.78494e+07	1.04499e+07	4.08947e+07	3.86712e+07	3.62921e+07	3.18132e+07	8.07945e+07
A0A3Q1MDT7	Histone H4 OS=Bos taurus OX=9913 PE=3 SV=1	0	144.046	46	12	320	12	136	15	10.98	568.6	12	0	0	1.182	0.927	1.178	0.95	0.718112	0.707758	0.87285	0.990834	82.05	37.69	59.29	70.53	98.6	97.4	105.2	98.8	12.02	24.76	13.77	27.09	2.66304e+08	1.98165e+08	3.64352e+08	3.59918e+08	3.58561e+08	1.93118e+08	2.28417e+08	2.63058e+08	1.30944e+08	1.07049e+08	3.79417e+08	3.43345e+08	3.52822e+08	3.40616e+08	5.04589e+08
Q3ZBG1	Ras-related protein Rab-14 OS=Bos taurus OX=9913 GN=RAB14 PE=1 SV=2	0	47.483	46	7	42	6	215	23.9	6.21	86.09	7	0	1	0.954	0.892	0.753	1.13	0.999244	0.636364	0.795779	0.964125	60.97	29.14	34.47	50.19	108.5	108.1	105.3	78	21.06	36.52	15.49	29.46	7.42437e+06	6.6193e+06	6.28199e+06	7344467	5.80343e+06	2.54647e+06	5.04606e+06	7.92912e+06	2027317	3.44836e+06	7.55518e+06	9.20583e+06	6.77607e+06	6.78618e+06	7.12418e+06
P19120	Heat shock cognate 71 kDa protein OS=Bos taurus OX=9913 GN=HSPA8 PE=1 SV=2	0	241.618	46	25	439	20	650	71.2	5.52	1029.01	25	0	2	1.081	1.016	1.114	0.987	0.862376	0.991036	0.933096	0.99859	34.77	26.87	36.29	35.01	94.4	104.2	94.2	107.3	8.64	8.18	9.08	12.26	7.12157e+07	4.88465e+07	7.35172e+07	8.64569e+07	7.84819e+07	3.61183e+07	5.29207e+07	6.02085e+07	3.95043e+07	3.76553e+07	7.46263e+07	7.26454e+07	8.21464e+07	8.37439e+07	7.73926e+07
Q2HJD7	3-hydroxyisobutyrate dehydrogenase, mitochondrial OS=Bos taurus OX=9913 GN=HIBADH PE=2 SV=1	0	173.687	46	12	192	12	336	35.4	8.13	594.93	12	0	0	1.061	0.997	0.973	0.984	0.898809	0.986963	0.997784	0.99859	51.87	30.81	47.59	41.69	103.1	91.5	106	99.3	13.28	23.39	11.04	14.89	2.49769e+07	2.66335e+07	2.86202e+07	3.09096e+07	3.48251e+07	8.14192e+06	1.87078e+07	2.125e+07	2.00297e+07	1.14649e+07	3.23964e+07	3.03096e+07	3.98046e+07	2.80905e+07	4.01334e+07
E1BEK0	Uncharacterized protein OS=Bos taurus OX=9913 GN=LOC511161 PE=1 SV=2	0	105.103	46	11	119	11	347	39.4	6.87	190.04	11	0	0	0.787	0.883	0.672	1.144	0.680642	0.442805	0.574181	0.947106	72.09	50.66	68.28	56.44	104.1	90.3	136.2	69.4	46.83	53.27	40.51	48.04	2.32081e+07	1.23399e+07	6.39959e+06	3.05273e+07	1.90598e+07	7.15285e+06	4.98568e+06	4.39369e+06	8.43172e+06	9.94402e+06	2.5928e+07	2.33355e+07	2.22007e+07	4.33585e+07	2.02938e+07
P00426	Cytochrome c oxidase subunit 5A, mitochondrial OS=Bos taurus OX=9913 GN=COX5A PE=1 SV=2	0	29.556	45	4	49	4	152	16.7	6.92	97.75	4	0	0	1.358	1.038	1.495	1.13	0.343953	0.876713	0.426632	0.964125	77.72	38.75	67.78	51.32	81.1	123.5	85.8	109.6	22.19	31.68	24.35	17.4	4.79352e+06	6.20008e+06	5.6332e+06	6.9764e+06	6.32514e+06	1.8678e+06	4.70202e+06	6.69751e+06	4.93712e+06	4.5245e+06	6.38213e+06	4.07357e+06	6.00698e+06	7.78604e+06	7.38274e+06
F1MM10	Cytochrome P450 1A OS=Bos taurus OX=9913 GN=CYP1A1 PE=3 SV=3	0	194.672	45	20	216	15	516	58.8	8.29	489.95	20	0	0	1.068	0.899	0.725	1.274	0.887152	0.550668	0.734371	0.611743	53.02	52.15	70.93	62.66	91.5	106.3	127.9	74.3	12.73	12.41	36.27	50.62	22823244	1.43253e+07	2.91438e+07	2.66099e+07	2.69637e+07	9.92513e+06	1.99143e+07	2.33863e+07	1.68047e+07	1.22532e+07	3.5919e+07	3.54558e+07	1.97325e+07	3.62106e+07	1.78013e+07
Q3MHX0	Sulfite oxidase OS=Bos taurus OX=9913 GN=SUOX PE=1 SV=1	0	114.095	45	15	102	15	547	60.5	6.3	231.74	15	0	0	0.955	1.034	0.922	0.941	0.985805	0.946205	0.98248	0.988169	38.79	31.79	41.58	40.38	102.1	100.2	96.1	101.6	7.57	11.94	3.96	19.12	1.61064e+07	1.09216e+07	1.55615e+07	1.44707e+07	1.56084e+07	5.38586e+06	1.04651e+07	1.06966e+07	8.87651e+06	7.00498e+06	1.51208e+07	1.45672e+07	1.49061e+07	1.37198e+07	1.70429e+07
Q3T0P6	Phosphoglycerate kinase 1 OS=Bos taurus OX=9913 GN=PGK1 PE=2 SV=3	0	173.225	45	13	223	13	417	44.5	8.27	624.49	13	0	0	1.084	0.983	1.197	0.918	0.853947	0.94654	0.854777	0.988169	33.79	20.76	26.3	29.43	91.4	100.8	92.9	114.9	11.1	23.24	5.25	10.02	55342397	4.15895e+07	4.76305e+07	5.2228e+07	5.1077e+07	1.59998e+07	3.97529e+07	3.95379e+07	3.62985e+07	2.91376e+07	5.04962e+07	5.31683e+07	5.9373e+07	4.88668e+07	6.13068e+07
Q2KIS4	Dehydrogenase/reductase (SDR family) member 1 OS=Bos taurus OX=9913 GN=DHRS1 PE=2 SV=1	0	97.278	45	9	102	9	312	34	8.37	265.93	9	0	0	0.974	0.996	0.852	1.194	0.997172	0.982001	0.941514	0.826094	51.7	39.7	46.68	54.68	111.7	92.4	120.2	75.6	19.98	41.2	10.62	41.82	1.1267e+07	5.83804e+06	1.32698e+07	1.41734e+07	1.53251e+07	4.81289e+06	7.95107e+06	1.21569e+07	5.12396e+06	1.80569e+06	1.68164e+07	1.42325e+07	1.70307e+07	1.2139e+07	1.51506e+07
A0A3Q1MPS4	Alpha-actinin-1 OS=Bos taurus OX=9913 GN=ACTN1 PE=1 SV=1	0	244.188	45	32	353	16	914	105.4	5.41	720.64	32	0	2	1.128	1.031	1.102	1.024	0.770125	0.954123	0.941514	0.992816	36.39	24.71	33.51	29.77	101.4	94.1	104.6	99.9	8.75	19.22	16.54	10.88	1.95951e+07	1.19193e+07	2.10859e+07	2.00544e+07	2.09957e+07	6.59544e+06	1.57289e+07	18287538	1.00648e+07	7.7877e+06	1.62999e+07	2.07215e+07	2.47395e+07	2.2024e+07	1.89555e+07
A0A3Q1M6K6	Aconitate hydratase, mitochondrial OS=Bos taurus OX=9913 GN=ACO2 PE=1 SV=1	0	260.522	45	27	346	27	776	84.7	7.71	823.37	27	0	0	0.886	1	0.954	0.96	0.888078	0.991474	0.99615	0.998513	35.17	25.72	51.02	45.25	107	96.2	106.9	90	9.55	17.39	7.69	49.16	5.79008e+07	5.29598e+07	5.89808e+07	7.02851e+07	7.16898e+07	1.88228e+07	4.24357e+07	4.48314e+07	3.81028e+07	2.27487e+07	6.74658e+07	6.96199e+07	6.27764e+07	6.37738e+07	7.97777e+07
A0A3Q1M0K2	Receptor of-activated protein C kinase 1 OS=Bos taurus OX=9913 GN=RACK1 PE=1 SV=1	0	89.65	45	8	62	8	289	32.1	7.65	184.09	8	0	0	1.009	0.981	0.919	1.054	0.949602	0.991036	0.981155	0.988169	42.07	35.35	42.06	41.06	106.2	106.5	101	86.3	14.49	15.88	15.55	27.39	6.18257e+06	4.76407e+06	5.03594e+06	7.52312e+06	6.5485e+06	3.58326e+06	4.08563e+06	3.99327e+06	3.65301e+06	2.8286e+06	6.06807e+06	6.35791e+06	6.74971e+06	8.18852e+06	8.09202e+06
Q3T047	Cytochrome P450 3A OS=Bos taurus OX=9913 GN=CYP3A5 PE=1 SV=1	0	201.146	45	25	422	7	503	57.2	8.78	901.09	25	0	18	1.032	0.981	0.887	1.063	0.940822	0.941415	0.962929	0.988169	69.44	54.88	65.86	68.25	92.2	111.7	104.7	91.5	20.51	19.81	21.61	45.01	9.10441e+07	6.23269e+07	83803059	8.04916e+07	1.37867e+08	5.35574e+07	7.5207e+07	7.94643e+07	3.80049e+07	3.8768e+07	1.18878e+08	1.00321e+08	9.45955e+07	1.06548e+08	7.0689e+07
Q3MHW4	SQRDL protein OS=Bos taurus OX=9913 GN=SQRDL PE=2 SV=1	0	108.384	45	13	156	13	450	49.9	9.26	357.5	13	0	0	0.905	0.903	0.724	1.089	0.923933	0.573785	0.732756	0.988169	45.37	28.61	47.28	55.65	111.9	89.7	111.9	86.4	13.35	16.47	10.77	23.98	1.78983e+07	1.08116e+07	2.14729e+07	2.15423e+07	2.26468e+07	7.47482e+06	1.13397e+07	1.68648e+07	9.83816e+06	6.25805e+06	2.10272e+07	2.10064e+07	2.25452e+07	2.31972e+07	2.85752e+07
Q3MHF7	S-methyl-5'-thioadenosine phosphorylase OS=Bos taurus OX=9913 GN=MTAP PE=1 SV=1	0	64.308	45	8	95	8	283	31.2	7.43	201.86	8	0	0	0.87	1.055	1.115	0.862	0.88734	0.863717	0.932533	0.962496	53.95	34.68	44.24	40.85	105.2	95	97.6	102.2	11.84	31.52	22.07	21.14	6.78802e+06	6372856	7.45767e+06	7.13964e+06	7.13236e+06	1.26577e+06	5.41979e+06	4.92756e+06	4.01515e+06	2.66037e+06	5.13884e+06	7.73229e+06	7.24576e+06	4.96948e+06	9.0928e+06
Q5EAD2	D-3-phosphoglycerate dehydrogenase OS=Bos taurus OX=9913 GN=PHGDH PE=2 SV=3	0	143.024	45	17	207	17	533	56.4	6.89	487.39	17	0	0	0.9	1.102	1.114	0.888	0.915389	0.679718	0.933096	0.988169	54.19	41.49	53.43	54.71	104.1	88.8	95	112.1	18.07	25.44	34.9	17.51	1.9955e+07	2.46049e+07	3.14863e+07	3.55927e+07	3.40209e+07	1.74353e+07	1.87374e+07	1.56317e+07	1.60707e+07	9.85643e+06	2.97645e+07	2.90685e+07	2.48415e+07	2.12398e+07	5.33512e+07
Q0VCK0	Bifunctional purine biosynthesis protein ATIC OS=Bos taurus OX=9913 GN=ATIC PE=2 SV=1	0	134.459	45	17	171	17	592	64.4	6.84	378.64	17	0	0	0.739	1.002	0.914	0.786	0.524822	0.992526	0.978885	0.683893	49.31	27.52	38.43	43.73	109.1	82.4	117.7	90.7	11.11	7.13	10.62	19.55	1.55049e+07	1.16123e+07	1.26044e+07	1.5864e+07	1.58305e+07	5.27459e+06	9.03634e+06	8.27719e+06	6.44839e+06	5.49967e+06	1.74496e+07	1.54087e+07	1.90072e+07	1.3211e+07	1.95772e+07
M1ZMP2	Aldehyde oxidase 1 OS=Bos taurus OX=9913 PE=2 SV=1	0	507.954	45	45	614	4	1338	147.2	7.34	1488.49	45	0	0	1.486	1.268	1.798	0.906	0.557216	0.42647	0.126876	0.988169	70.26	50.65	64.39	61.88	76	173.5	46.3	104.2	143.56	150.93	149.9	178.96	659791	409786	6.42545e+06	810446	504762	716657	142698	403676	6.66326e+06	858981	443012	632670	5.59815e+06	407076	431223
G3N3N1	ADP-ribosylation factor 6 OS=Bos taurus OX=9913 GN=ARF6 PE=3 SV=1	0	49.673	45	5	63	5	175	20.1	8.95	130.62	5	0	0	0.98	0.999	0.98	0.965	0.986525	0.988573	0.99615	0.99859	37	30.12	38.85	36.87	109.9	75.1	124.8	90.2	12.15	46.5	10.15	35.07	1.12528e+07	6.87755e+06	1.22817e+07	1.29182e+07	1.46088e+07	3.67889e+06	9.12554e+06	1.01686e+07	1.85847e+06	3.11716e+06	1.42867e+07	1.1001e+07	1.47224e+07	1.36105e+07	1.52054e+07
P13272	Cytochrome b-c1 complex subunit Rieske, mitochondrial OS=Bos taurus OX=9913 GN=UQCRFS1 PE=1 SV=3	0	79.631	45	8	65	8	274	29.5	8.87	219.92	8	0	0	1.013	0.964	1.041	0.978	0.948701	0.894874	0.970902	0.99859	59.4	34.27	48.05	42.31	79.5	118.7	98	103.8	14.38	34.27	11.98	18.2	9.73373e+06	5.35473e+06	8.8979e+06	8.75147e+06	1.15433e+07	3.33762e+06	5.05879e+06	9.83567e+06	8.60016e+06	6.21151e+06	9.63579e+06	1.03465e+07	1.21671e+07	1.23688e+07	1.19742e+07
Q2HJH3	Ester hydrolase C11orf54 homolog OS=Bos taurus OX=9913 PE=2 SV=1	0	73.906	44	9	80	9	315	35.1	6.47	152.92	9	0	0	0.714	0.942	0.691	0.927	0.430581	0.796174	0.640321	0.988169	60.72	31.17	50.73	53.42	108.8	80.3	117.5	93.4	17.21	10.51	12.84	28.37	1.00221e+07	9.8873e+06	1.16863e+07	1.65241e+07	1.32985e+07	3.8855e+06	6.36207e+06	7.2724e+06	5.00704e+06	3.0588e+06	1.40398e+07	1.34545e+07	1.2944e+07	1.15572e+07	1.79751e+07
A7YWE4	Delta-1-pyrroline-5-carboxylate dehydrogenase, mitochondrial OS=Bos taurus OX=9913 GN=ALDH4A1 PE=2 SV=1	0	152.853	44	17	160	17	563	61.5	8.1	370.39	17	0	0	1.179	1.069	1.317	1.15	0.718112	0.842373	0.692407	0.936355	56.81	46.53	56.03	47.66	106.3	99.3	99	95.3	15.9	13.98	37.77	37.24	1.65722e+07	1.33611e+07	2.59991e+07	2.24008e+07	2.02691e+07	7.79858e+06	1.54017e+07	1.30194e+07	1.02702e+07	6.40962e+06	1.80505e+07	2.34805e+07	7.41284e+06	1.35397e+07	1.93414e+07
G3MZK7	Troponin C2, fast skeletal type OS=Bos taurus OX=9913 GN=TNNC2 PE=4 SV=2	0	41.317	44	5	19	5	162	18.3	4.2	41.97	5	0	0	3.786	1.299	2.014	2.068	3.97537e-07	0.36914	0.046566	0.000406425	84.05	103.39	82.58	67.06	27.5	257.5	17.8	97.2	51.53	34.96	121.07	34.79	446383	665377	484363	1.39479e+06	593807	2.6544e+06	3.58553e+06	3.98277e+06	2.43317e+06	793373	364252	359629	2.43013e+06	73293.5	635453
Q1JQD3	Paraoxonase OS=Bos taurus OX=9913 GN=PON3 PE=1 SV=1	0	89.4	44	10	142	10	354	39.9	5.35	330.63	10	0	0	0.776	0.983	0.892	0.961	0.648776	0.94654	0.966394	0.998586	56.96	30.42	45.72	54.88	115.4	87.2	113.3	84.1	13.49	10.89	10.57	30.19	2.25912e+07	1.72457e+07	2.01747e+07	1.88811e+07	2.77337e+07	9.18484e+06	1.27211e+07	1.55827e+07	8.77913e+06	7.53549e+06	2.44205e+07	2.48608e+07	2.09671e+07	2.07901e+07	2.82472e+07
Q2TBV4	Cytochrome P450 2E1 OS=Bos taurus OX=9913 GN=CYP2E1 PE=2 SV=1	0	174.098	44	20	217	18	495	56.8	8.92	397.3	20	0	0	1.794	0.835	0.802	1.963	0.0143867	0.173541	0.881813	0.00133911	131.1	105.83	112.93	106.61	121	151.5	77	50.5	78.27	80.19	90.71	93.52	6.31937e+07	2.80609e+07	5.25079e+07	6.74863e+06	7.98101e+06	2.70143e+06	6.00629e+07	4.52445e+07	2.71216e+07	4.37743e+06	2.29157e+07	2.19915e+06	1.03185e+08	2.40729e+07	6.27078e+07
Q3T057	60S ribosomal protein L23 OS=Bos taurus OX=9913 GN=RPL23 PE=2 SV=2	0	28.403	44	4	48	4	140	14.9	10.51	98.9	4	0	0	0.925	1.001	0.917	1.022	0.972157	0.967925	0.981155	0.992963	39.03	18.27	36.87	37.63	101.3	93.9	104.6	100.2	36.46	11.07	10.73	14.88	2.69506e+06	1.75976e+06	5.35151e+06	5.57475e+06	6.38844e+06	2.17377e+06	3.45039e+06	4.57768e+06	2.67726e+06	1.98569e+06	5.60532e+06	4.69916e+06	6.1637e+06	5.44456e+06	5.0609e+06
F6QQ60	Tropomyosin 4 OS=Bos taurus OX=9913 GN=TPM4 PE=1 SV=1	0	82.718	44	14	139	4	248	28.5	4.69	234.63	14	0	0	1.31	1.211	1.694	0.823	0.599867	0.24431	0.200536	0.838835	48.57	38.2	47.63	46.16	72.6	117.2	79.2	131	33.12	26.93	33.61	41.07	1670190	2.34363e+06	2.18795e+06	1.86936e+06	1.5951e+06	1.8796e+06	1.64405e+06	2.24211e+06	1.44585e+06	1.77797e+06	1.4674e+06	1.61864e+06	2.17091e+06	3.10275e+06	2.52025e+06
G3N0K3	40S ribosomal protein S4 OS=Bos taurus OX=9913 PE=3 SV=1	0	48.521	44	9	77	9	262	29.5	10.08	100.34	9	0	0	1.037	0.939	0.937	1.075	0.933071	0.77638	0.989647	0.988169	61.44	41.36	51.76	45.85	96.2	98.6	105	100.3	22.74	10.45	18.15	26.99	13225172	7.26625e+06	1.2908e+07	1.36745e+07	2.0367e+07	6.17297e+06	1.03891e+07	1.05043e+07	6.27265e+06	5.26625e+06	1.71077e+07	1.16937e+07	1.32339e+07	1.42125e+07	1.95592e+07
F1MDN4	60S acidic ribosomal protein P0 OS=Bos taurus OX=9913 GN=RPLP0 PE=3 SV=2	0	72.977	43	9	83	1	318	34.4	5.97	159.23	9	0	7	0.806	0.884	0.743	0.956	0.732998	0.444694	0.778247	0.994684	44.52	26.95	53.59	43.49	111.2	78.6	124.8	85.4	10.86	11.78	7.66	35.1	9.80159e+06	6.56531e+06	1.10258e+07	1.25957e+07	1.19563e+07	3.40148e+06	4.77705e+06	6.88655e+06	4.23168e+06	3.72933e+06	1.24314e+07	1.05721e+07	1.3297e+07	1.2411e+07	1.34974e+07
Q95140	60S acidic ribosomal protein P0 OS=Bos taurus OX=9913 GN=RPLP0 PE=2 SV=3	0	88.93	43	9	98	1	318	34.3	5.97	215.68	9	0	0	0.783	1.086	0.774	1.181	0.800419	0.820053	0.848753	0.849823	28.19	20.32	32.74	39.1	112.3	98.4	106.7	82.6	40.54	15.76	9.23	40.7	968389	1.43955e+06		1.08086e+06		327458	663275	818933		389558	982241	1.15495e+06		977823
Q27965	Heat shock 70 kDa protein 1B OS=Bos taurus OX=9913 GN=HSPA1B PE=2 SV=1	0	169.28	43	22	329	11	641	70.2	5.92	748.48	22	0	8	0.867	1.074	1.03	0.974	0.843844	0.822547	0.978041	0.99859	43.53	35.18	38.82	32.01	106.2	100.3	88.5	104.9	21.26	16.8	29.76	13.29	7.29963e+07	5.0234e+07	73078406	4.42216e+07	6.2409e+07	2.54809e+07	4.63309e+07	4.05072e+07	4.51176e+07	2.95883e+07	7.23641e+07	5.93609e+07	3.91205e+07	3.86232e+07	7.9181e+07
A0A3Q1LZU8	Glucosidase II alpha subunit OS=Bos taurus OX=9913 GN=GANAB PE=1 SV=1	0	260.055	43	25	283	1	944	106.9	6.15	579.88	25	0	0	0.594	0.963	0.873	0.603	0.344141	0.968728	0.950343	0.0414575	26.42	33.98	122.04	132.5	104.1	64.9	123.3	107.7	28.4	13.92	25.33	99.32	2.37435e+06			1.54117e+06	1.82297e+06				525001	490355		2420813		1.603e+06
G3MZL8	Histone domain-containing protein OS=Bos taurus OX=9913 PE=3 SV=2	0	7.527	43	3	27	1	67	7.4	9.31	3.28	3	0	0	0.953	0.884	0.93	0.907	0.996362	0.681195	0.98374	0.988169	30.58	34.92	18.03	18.84	94.9	90.4	112	102.8	32.18	13.98	12.43	15.67	1.60199e+06	2.36995e+06	2.01128e+06	2.73408e+06	1.73715e+06	759897	1.31629e+06	1.78732e+06	1.01495e+06	938050	1872385	2.61706e+06	2.51731e+06	2.24897e+06	2.639e+06
G3X6L7	Peroxisomal trans-2-enoyl-CoA reductase OS=Bos taurus OX=9913 GN=PECR PE=1 SV=1	0	118.269	43	8	147	8	305	32.9	8.47	457.42	8	0	0	0.883	1.105	1.044	1.022	0.884133	0.666382	0.968509	0.992963	59.59	32.95	56.37	45.81	112.2	92.4	104.5	90.9	17.58	21.73	15.69	20.09	1.16072e+07	1.05932e+07	1.95984e+07	1.35229e+07	1.64978e+07	3.75361e+06	8.52593e+06	1.11638e+07	8.24741e+06	4.88129e+06	1.42455e+07	1.49432e+07	1.38724e+07	1.08141e+07	1.89527e+07
F1MTR1	IQ motif containing GTPase activating protein 2 OS=Bos taurus OX=9913 GN=IQGAP2 PE=1 SV=3	0	347.941	43	50	467	49	1575	181.5	5.81	859.76	50	0	1	0.905	1.038	0.959	1.004	0.923933	0.934861	0.99615	0.99859	62.13	34.65	51.5	46.99	101.3	103.3	99.9	95.4	7.54	14.71	8.38	21.93	5.15585e+07	4.01173e+07	5.28611e+07	5.42399e+07	6.81575e+07	2.02623e+07	3.77635e+07	4.25987e+07	3.09823e+07	2.90219e+07	5.60075e+07	5.03927e+07	6.1886e+07	5.87606e+07	5.67162e+07
P13182	Cytochrome c oxidase subunit 6A1, mitochondrial OS=Bos taurus OX=9913 GN=COX6A1 PE=1 SV=3	0	29.405	43	2	65	2	109	12.1	8.27	217.54	2	0	0	1.178	0.95	1.246	1.031	0.718817	0.837109	0.794516	0.988169	49.7	49.44	61.86	45.46	89.3	102.6	112.4	95.7	27.37	33.75	17.64	35.16	3.57338e+07	2.50472e+07	5.62656e+07	4.80672e+07	7.35334e+07	1.13734e+07	4.15289e+07	4.92589e+07	30131639	1.61775e+07	6.57129e+07	4.358e+07	5.34761e+07	5.76071e+07	7.41051e+07
Q9XSA7	Chloride intracellular channel protein 4 OS=Bos taurus OX=9913 GN=CLIC4 PE=2 SV=3	0	36.299	43	6	43	6	253	28.7	5.78	48.58	6	0	0	0.994	0.946	1.09	0.904	0.972157	0.925636	0.941785	0.988169	58.32	36.81	46.18	47.76	97.3	94.8	90.9	117	45.46	44.69	11.74	41.26	2.236e+06	1.25613e+06	5.36127e+06	2.95156e+06	2.74569e+06	1.10162e+06	1.3479e+06	1.10967e+06	1.9276e+06	1.93045e+06	2.64047e+06	2.34957e+06	2.43803e+06	2.87621e+06	2.62818e+06
Q6B855	Transketolase OS=Bos taurus OX=9913 GN=TKT PE=2 SV=1	0	174.933	43	16	192	1	623	67.9	7.65	365.69	16	0	0	1.622	0.824	1.903	0.714	0.535736	0.699358	0.0800587	0.352408	23.82	0	30.64	36.45	65.1	105.6	79	150.4		39.05		28.62					359255	168661	366997	695349	304419		415692
A7MBF1	Serine--pyruvate aminotransferase OS=Bos taurus OX=9913 GN=AGXT PE=1 SV=1	0	132.314	43	10	157	10	414	45.3	8.73	439.09	10	0	0	0.732	1.027	0.872	0.945	0.498877	0.968253	0.950343	0.988169	69.55	27.79	63.64	65.86	111.1	89	115.5	84.3	12.51	33.31	15.79	51.77	3.21284e+07	2.20588e+07	3.16114e+07	3.664e+07	4.48681e+07	7.31935e+06	2.55197e+07	2.06773e+07	1.74175e+07	7.61859e+06	3.68094e+07	3.6138e+07	3.5743e+07	2.69282e+07	4.80417e+07
F1MTT7	Enoyl-CoA delta isomerase 1 OS=Bos taurus OX=9913 GN=ECI1 PE=1 SV=1	0	87.948	43	9	120	9	303	33.2	8.4	281.4	9	0	0	1.028	1.043	1.12	1.016	0.948701	0.916286	0.930761	0.998586	53.89	37.76	42.6	43.25	108.5	95.5	103.4	92.5	8.07	14.71	21.58	12.39	4.18572e+07	2.60638e+07	4.02278e+07	4.19892e+07	4.74388e+07	1.51615e+07	2.8079e+07	2.62677e+07	2.64949e+07	1.54541e+07	4.08018e+07	4.28122e+07	5.53786e+07	2.7831e+07	3.81177e+07
F1N4U6	Gamma-butyrobetaine hydroxylase OS=Bos taurus OX=9913 GN=BBOX1 PE=1 SV=1	0	80.685	43	11	131	11	387	44.9	6.93	237.96	11	0	0	0.868	1.144	0.934	1.06	0.84487	0.479822	0.988453	0.988169	38.07	32.15	36.3	43.95	110.1	96	96.9	96.9	15.29	13.64	17.29	18.34	3.10132e+07	2.5233e+07	2.91271e+07	2.38734e+07	3.61133e+07	1.19471e+07	2.01541e+07	2.25889e+07	1.69652e+07	9.05063e+06	2.40116e+07	2.95133e+07	3.32121e+07	2.15734e+07	3.70771e+07
V6F832	Alpha(B)-crystallin OS=Bos taurus OX=9913 GN=CRYAB PE=3 SV=1	0	89.215	43	8	43	8	175	20	7.33	101.73	8	0	0	0.611	1.158	0.736	0.928	0.108262	0.383415	0.762961	0.988169	86.53	85.53	83.66	67.98	112.7	106.2	113	68.1	39.6	49.45	33.42	82.94	1.06296e+07	6.73085e+06	1.51477e+07	2.08425e+07	8.50686e+06	7.71516e+06	7.46656e+06	5.30756e+06	6.10203e+06	1.73147e+06	1.38624e+07	1.15236e+07	2.00234e+07	8.06887e+06	1.02187e+07
P61283	Barrier-to-autointegration factor OS=Bos taurus OX=9913 GN=BANF1 PE=3 SV=1	0	9.387	43	2	13	2	89	10.1	6.09	12.03	2	0	0	0.985	0.769	0.659	1.061	0.987205	0.257787	0.528714	0.988169	81.71	32.53	56.78	39.07	98.4	108	101.2	92.3	26.66	16.6	46.5	26	780500	828221	1.53569e+06	1.16578e+06	861861	502834	897747	951783	562659	665345	1.22309e+06	1.04616e+06	1.22442e+06	2.59028e+06	1.48376e+06
Q3SZ18	Hypoxanthine-guanine phosphoribosyltransferase OS=Bos taurus OX=9913 GN=HPRT1 PE=2 SV=3	0	44.6	43	6	62	6	218	24.5	7.81	54.19	6	0	0	0.886	1.018	0.778	1.151	0.903305	0.965808	0.852563	0.933764	46.61	28.97	42.27	49.58	105.7	126	92.5	75.8	25.34	30.94	35.29	37.92	7940095	4.87663e+06	1.19352e+07	1.19994e+07	8.22727e+06	2.68444e+06	9.15254e+06	7.60284e+06	7.206e+06	3.39068e+06	7.49668e+06	4.85248e+06	1.35318e+07	7.14917e+06	8.87646e+06
F1MUX5	Glutathione transferase OS=Bos taurus OX=9913 GN=LOC100295687 PE=3 SV=3	0	54.288	43	9	113	1	218	25.6	8.57	213.47	9	0	0
Q1JPG7	Pyruvate kinase OS=Bos taurus OX=9913 GN=PKLR PE=2 SV=1	0	118.851	43	14	147	13	526	56.8	5.68	347.82	14	0	1	0.782	0.951	0.977	0.764	0.673828	0.843869	0.99717	0.602477	54.38	39.22	49.95	45.5	93.6	76.3	132.7	97.4	27.09	21.69	23.68	26.07	2.11918e+07	1.62272e+07	2.73644e+07	1.73865e+07	3.82564e+07	6.6384e+06	9.68266e+06	1.39144e+07	1.10488e+07	9.98523e+06	2.32549e+07	3.38633e+07	3.46861e+07	1.90481e+07	3.78028e+07
A0A3Q1N858	Agmatinase OS=Bos taurus OX=9913 GN=AGMAT PE=1 SV=1	0	137.081	43	11	165	11	400	43.3	8.37	543.7	11	0	0	1.148	1.048	0.926	1.308	0.740385	0.9039	0.98374	0.503819	47.38	38.47	55.23	53.28	102.9	120.8	86.9	89.5	11.59	29.89	12.62	35.98	3.9557e+07	2.36373e+07	4.59228e+07	3.84953e+07	4.49548e+07	1.11875e+07	3.28151e+07	4.10967e+07	3.51994e+07	2.0629e+07	3.56054e+07	3.73344e+07	3.68581e+07	3.38076e+07	5.03408e+07
A5D989	Elongation factor 1-delta OS=Bos taurus OX=9913 GN=EEF1D PE=2 SV=2	0	62.723	43	9	103	8	280	31.1	5.06	170.15	9	0	1	0.979	0.989	0.996	1.015	0.991274	0.967925	0.989647	0.99859	34.94	27.51	44.43	45.09	111.9	105.5	103.9	78.8	23.12	32.48	26.42	27.91	2.76525e+07	1.94389e+07	3.25316e+07	4.39107e+07	2.67406e+07	1.53382e+07	2.45652e+07	2.09413e+07	8.25835e+06	8.96201e+06	2.8275e+07	2.63015e+07	4.47135e+07	3.83638e+07	2.61063e+07
P00435	Glutathione peroxidase 1 OS=Bos taurus OX=9913 GN=GPX1 PE=1 SV=3	0	36.443	42	6	53	6	205	22.6	7.18	59.83	6	0	0	0.953	0.942	1.373	0.664	0.997425	0.900078	0.613422	0.164184	38.98	15.93	28.86	41.95	86.1	80.2	96.5	137.2	5.37	7.6	9.97	20.71	4.85349e+06	3.38009e+06	5.16196e+06	4.5859e+06	5.2769e+06	1.77985e+06	3.31095e+06	3.39714e+06	2.70918e+06	1.92153e+06	5.13866e+06	4.5659e+06	5.88749e+06	5.64846e+06	6.07972e+06
A6QNJ8	GANAB protein (Fragment) OS=Bos taurus OX=9913 GN=GANAB PE=2 SV=1	0	254.593	42	25	280	1	962	109	6.25	560.12	25	0	24	0.787	0.853	0.765	0.967	0.680386	0.257787	0.820083	0.99859	69.91	41.23	61.31	60.85	99.9	88.7	130.7	80.7	17.6	28.73	22.54	36.6	2.35668e+07	1.34756e+07	3.15283e+07	2.68496e+07	3.0933e+07	1.14613e+07	2.12027e+07	1.77182e+07	1.24919e+07	5.26272e+06	3.88318e+07	22863168	3.44264e+07	3.34379e+07	4.80161e+07
Q76I82	40S ribosomal protein S15a OS=Bos taurus OX=9913 GN=RPS15A PE=2 SV=1	0	30.369	42	5	33	5	130	14.8	10.13	93.47	5	0	0	0.954	0.947	0.859	1.029	0.995527	0.903899	0.941785	0.988169	39.26	23.21	34.56	49.52	100.5	85.8	117.2	96.4	6.82	12.56	10.55	27.92	5.42526e+06	3.90747e+06	5.60551e+06	5.75343e+06	6.97765e+06	2.16001e+06	3.38909e+06	4.72165e+06	2.79667e+06	1.98106e+06	5.77901e+06	5.52171e+06	7.14407e+06	6.56027e+06	7.45008e+06
A4IFA7	3-oxoacyl-[acyl-carrier-protein] reductase OS=Bos taurus OX=9913 GN=CBR4 PE=2 SV=1	0	50.39	42	6	55	6	237	25.3	9.39	133.75	6	0	0	1.045	0.942	0.912	0.892	0.898657	0.887244	0.978885	0.988169	55.8	54.84	62.06	64.64	110	87.6	100.6	101.7	34.38	33.72	28.15	58.58	3.41751e+06	5.7072e+06	7.40611e+06	4.11605e+06	8.41638e+06	2.40973e+06	4.70608e+06	2.42616e+06	4.84106e+06	2.45658e+06	6.8755e+06	7.8302e+06	4.67939e+06	5.38509e+06	1.02374e+07
F1ME58	Cytochrome P450, family 4, subfamily A, polypeptide 11 OS=Bos taurus OX=9913 GN=CYP4A11 PE=3 SV=1	0	102.481	42	16	160	5	514	58.7	9.03	270.11	16	0	11	0.81	1.031	0.91	0.968	0.730927	0.954738	0.978041	0.99859	65.52	46.43	62.22	66.19	109.4	78.3	120.2	92.1	24.44	26.69	21.08	45.74	2.21562e+07	2.19148e+07	2.95838e+07	3.34277e+07	4.86888e+07	8.35142e+06	2.44846e+07	1.57734e+07	1.21074e+07	9.87715e+06	3.11103e+07	3.59646e+07	4.09528e+07	2.00997e+07	3.73536e+07
P22226	Cathelicidin-1 OS=Bos taurus OX=9913 GN=CATHL1 PE=1 SV=2	0	35.13	42	4	37	4	155	17.6	7.65	118.79	4	0	0	0.863	1.126	0.953	1.092	0.869525	0.474942	0.99615	0.988169	62.77	65.35	60.66	61.33	117.2	89.6	91.6	101.5	45.99	127.44	69.25	53.47	1.78675e+06	7.01741e+06	6.2938e+06	7.03812e+06	6.43477e+06	17268638	3305390	3241794	2.31854e+06	3.05404e+06	4.53653e+06	7.89501e+06	5.06757e+06	16423036	5364952
F1MWQ2	Annexin OS=Bos taurus OX=9913 GN=ANXA3 PE=3 SV=1	0	63.2	42	10	68	9	323	36.1	6.6	75.12	10	0	1	0.617	0.888	0.785	0.761	0.126081	0.476681	0.860167	0.585708	50.6	28.47	45.69	45.42	105	83.9	111.4	99.7	26.64	39.86	23.41	17.64	1.08441e+07	1.59611e+07	1.3608e+07	1.55257e+07	1.56745e+07	2.46699e+06	9.08285e+06	4.07155e+06	6.38348e+06	5.36981e+06	1.58392e+07	2.31467e+07	1.62736e+07	1.20058e+07	1.94554e+07
G3N2L2	Reticulocalbin 1 OS=Bos taurus OX=9913 GN=RCN1 PE=1 SV=2	0	94.681	42	11	97	11	331	38.8	4.88	242.18	11	0	0	1.293	1.024	1.288	1.081	0.496701	0.974573	0.742339	0.988169	43.85	28.39	43.3	45.93	80.8	120.4	89.9	108.9	13.65	22.88	25.4	17.78	1.51869e+07	9.60734e+06	1.15339e+07	1.34379e+07	1.65637e+07	6.11897e+06	1.07777e+07	1.57069e+07	1.10534e+07	1.03523e+07	1.54089e+07	1.51437e+07	2.43866e+07	1.25742e+07	2.43399e+07
A1XEA0	Elongation factor 1 alpha (Fragment) OS=Bos taurus OX=9913 GN=EEF1A1 PE=2 SV=1	0	23.572	42	1	27	1	60	6.6	5.19	55.7	1	0	0	0.314	0.845	0.28	0.906	0.000218917	0.489726	7.08894e-05	0.988169	25.61	28.69	44.55	38.45	136.5	46.8	162.6	54.1	40.75	16.32	31.51	42.14	1.82461e+06	1.59844e+06	2.30199e+06	4.80512e+06	2.92583e+06	290971	593198	691165	429080	265520	3.30173e+06	2.73402e+06	2.52318e+06	2.29276e+06	5.1745e+06
Q24K16	Prostaglandin reductase-3 OS=Bos taurus OX=9913 GN=ZADH2 PE=2 SV=1	0	110.059	42	10	173	10	377	40.1	8.9	457.59	10	0	0	0.815	1.094	0.935	1.032	0.740385	0.718898	0.989195	0.988169	50.15	26.11	37.52	52.49	121.5	80.2	105.2	93.1	11.89	41.19	14.9	38.54	4.07127e+07	2.72877e+07	3.58575e+07	4.15057e+07	5.19743e+07	6.55395e+06	2.45313e+07	2.03887e+07	2.2545e+07	7.44543e+06	3.66431e+07	4.67693e+07	3.67075e+07	3.24676e+07	4.78017e+07
A0A3Q1M722	Aldehyde dehydrogenase OS=Bos taurus OX=9913 GN=ALDH3A2 PE=1 SV=1	0	143.847	42	14	244	14	502	55.7	7.4	551.41	14	0	0	1.173	1.008	0.931	1.369	0.729913	0.999419	0.98374	0.346466	42.34	28.34	34.24	44.36	95.6	113.6	98.4	92.4	11.6	19.93	12.89	34.88	5.08069e+07	3.25783e+07	4.71689e+07	3.97083e+07	4.8924e+07	2.00304e+07	4.77661e+07	5.45506e+07	2.98815e+07	2.19466e+07	4.83812e+07	4.00651e+07	5.88765e+07	5.20053e+07	5.1324e+07
F1MLH6	Calmodulin OS=Bos taurus OX=9913 GN=CALM PE=4 SV=3	0	50.375	42	6	83	1	149	16.8	4.25	158.09	6	0	0	5.829	0.809	3.406	1.46	0.000219558	0.731437	5.47873e-05	0.17565	103.04	51.35	122.89	134.13	33.4	194.4	39.1	133.1	48.14	79.93	30.56	128.67	17380		39527		58780.9	101035			38167.4	202234	58584.5			35274.4
A0A452DI43	Peroxiredoxin-4 OS=Bos taurus OX=9913 GN=PRDX4 PE=4 SV=1	0	79.978	42	8	93	5	274	30.9	6.24	246.72	8	0	3	0.859	1.033	1.011	0.877	0.827579	0.948915	0.98374	0.988169	40.63	25.83	37.02	37.31	106.9	86.5	104.8	101.8	6.69	18.22	8.98	13.19	1.70832e+07	1.21125e+07	1.80124e+07	1.64903e+07	1.66521e+07	5.02839e+06	9.57702e+06	8.96201e+06	9.57179e+06	6.66063e+06	1.79541e+07	1.69138e+07	1.5405e+07	1.39007e+07	1.84134e+07
F1MRC2	Myosin-2 OS=Bos taurus OX=9913 GN=MYH2 PE=3 SV=1	0	648.933	42	72	372	14	1940	223.2	5.8	945.3	72	0	56	4.285	0.98	1.482	1.626	2.99503e-13	0.934861	0.445379	0.0385346	90.77	89.88	97.79	80.81	39.6	281.9	26.2	52.3	64.3	55.48	133.53	111.95	9.15188e+06	1.39513e+07	2.24748e+07	5.37882e+07	2.43813e+07	9.57303e+07	1.09813e+08	1.58979e+08	6.67532e+07	8.18124e+06	1.33577e+07	1.87043e+07	1.32753e+08	1.22537e+07	1.61802e+07
A0A3Q1N8A3	F-actin-capping protein subunit beta OS=Bos taurus OX=9913 GN=CAPZB PE=3 SV=1	0	53.224	42	8	89	8	277	31.3	5.58	186.47	8	0	0	0.884	1.005	0.98	0.92	0.90095	0.999419	0.99615	0.988169	42.06	28.77	36.64	26.72	104.7	85.8	108	101.5	6.29	12.22	13.77	8.35	9.37342e+06	7.23317e+06	1.08336e+07	1.15681e+07	1.23193e+07	3.16366e+06	6.38921e+06	6.78399e+06	4.8243e+06	3.04901e+06	8.5868e+06	1.22735e+07	1.24498e+07	9.93004e+06	1.21971e+07
P10575	Glutaredoxin-1 OS=Bos taurus OX=9913 GN=GLRX PE=1 SV=3	0	30.946	42	3	36	3	106	11.8	8.18	77.74	3	0	0	0.851	1.023	0.979	0.92	0.841888	0.943254	0.99615	0.988169	36	28.7	24.84	36.15	102.3	90.1	107.5	100.1	27.96	19.6	25.07	18.79	4.4786e+06	5.60933e+06	8.48103e+06	5.94427e+06	1.08106e+07	2.61639e+06	5.55918e+06	5.198e+06	2873706	3.54575e+06	5.53661e+06	5.41104e+06	9.13761e+06	7.94419e+06	1.02107e+07
Q9BE40	Myosin-1 OS=Bos taurus OX=9913 GN=MYH1 PE=2 SV=2	0	598.01	41	69	317	7	1938	222.9	5.72	828.47	69	0	7	1.487	1.036	1.966	0.759	0.328456	0.916286	0.0590685	0.576155	65.44	83.44	83.95	88.54	88.3	124.4	55.2	132	30.12	86.21	75.1	161.72	1.82487e+06	1.87735e+06	1.74677e+06	1.68065e+06	1.21028e+06	453938	1.69019e+06	2.62003e+06	4.75649e+06	798267	986129	1.17884e+06	3.48517e+06	546539	1.19146e+06
A7YWD3	UDP-glucuronosyltransferase OS=Bos taurus OX=9913 GN=UGT1A1 PE=1 SV=1	0	153.969	41	16	211	9	533	59.6	8.44	466.17	16	0	6	1.037	1.012	0.869	1.323	0.933071	0.999419	0.950343	0.459048	59.89	32.3	55.26	58.85	104.1	92.6	112.4	90.9	12.39	31.03	4.61	41.11	2.81078e+07	2.14684e+07	3.88846e+07	3.06836e+07	3.08065e+07	1.19068e+07	3.16146e+07	3.02043e+07	1.3928e+07	9.75703e+06	3.63205e+07	3.17139e+07	3.5236e+07	3.12684e+07	3.52678e+07
A0A3Q1M5R4	L-lactate dehydrogenase OS=Bos taurus OX=9913 GN=LDHB PE=1 SV=1	0	118.583	41	13	178	11	341	37.4	6.25	351.12	13	0	2	0.862	0.868	0.748	1.092	0.83346	0.338107	0.782237	0.988169	72.27	55.19	82.17	51.2	109.6	88.8	114.4	87.2	29.97	9.2	27.67	29.01	3.88287e+07	3.54102e+07	2.73685e+07	3.85874e+07	2.51744e+07	1.31543e+07	2.14774e+07	2.78557e+07	1.73188e+07	1.3074e+07	3.78396e+07	2.62083e+07	6.11782e+07	4.05777e+07	4.41722e+07
P49410	Elongation factor Tu, mitochondrial OS=Bos taurus OX=9913 GN=TUFM PE=1 SV=1	0	145.502	41	15	170	15	452	49.4	7.2	368.34	15	0	0	0.891	0.971	0.857	0.98	0.898809	0.906985	0.941785	0.99859	40.69	24.84	32.52	44.55	104.6	96.2	109.1	90.2	5.85	13.8	7.04	13.34	2.69557e+07	2.18287e+07	3.34805e+07	2.89635e+07	3.35519e+07	1.01526e+07	1.99383e+07	2.18765e+07	1.54997e+07	9.07603e+06	2.94469e+07	3.22863e+07	3.26095e+07	3.17509e+07	37907026
F1MQ37	Myosin heavy chain 9 OS=Bos taurus OX=9913 GN=MYH9 PE=1 SV=3	0	631.77	41	71	802	57	1965	227.1	5.59	1865.93	71	0	14	0.96	1.016	0.953	1.055	0.987205	0.991477	0.99615	0.988169	53.77	34.12	50.55	42.38	100.1	98.5	104.6	96.8	9.9	10.12	14.51	7.7	1.00577e+08	7.69728e+07	1.37727e+08	1.15673e+08	1.29349e+08	4.93889e+07	7.85452e+07	9.72678e+07	5.44015e+07	5.13578e+07	1.07164e+08	1.2113e+08	1.14877e+08	1.38929e+08	1.50538e+08
P32007	ADP/ATP translocase 3 OS=Bos taurus OX=9913 GN=SLC25A6 PE=1 SV=3	0	71.622	41	11	109	1	298	32.9	9.8	118.14	11	0	0	6.718	0.185	1.059	1.12	4.96603e-08	4.5223e-16	0.960168	0.975771	46.23	97.53	57.53	41.4	19.4	130.2	134.2	116.2	42.57	1.73	60.27	30.81		243116		184906		737426		1.2758e+06				431765		1.66296e+06	2.1715e+06
A0A3Q1MS29	Uncharacterized protein OS=Bos taurus OX=9913 GN=LOC530653 PE=3 SV=1	0	64.941	41	10	68	10	419	46.5	7.59	108.61	10	0	0	0.774	1.094	1.08	0.888	0.684926	0.682655	0.950343	0.988169	55.58	30.58	45.84	52.19	105	87.9	98.9	108.2	5.62	20.11	5.83	17.64	7.34888e+06	6.12906e+06	8.26736e+06	7.69275e+06	8.07465e+06	3.07593e+06	4.58182e+06	4.77917e+06	3.574e+06	4.14072e+06	7.18599e+06	7.48414e+06	7.59184e+06	7.76035e+06	8.22765e+06
A0A3Q1MUI7	NAD kinase 2, mitochondrial OS=Bos taurus OX=9913 GN=NADK2 PE=1 SV=1	0	103.302	41	14	111	14	442	49.7	7.88	226.55	14	0	0	0.9	0.911	0.873	0.974	0.915389	0.619726	0.950343	0.99859	53.18	37.76	45.89	40.89	98	88.4	127.4	86.2	16.53	17.12	12.58	16.41	1.33841e+07	9.18395e+06	1.8284e+07	1.81297e+07	1.4307e+07	5.7402e+06	8.13801e+06	1.14462e+07	8.54657e+06	4.35622e+06	2.15158e+07	1.73629e+07	2.00117e+07	1.47849e+07	2.28076e+07
Q5MYB8	Carboxylic ester hydrolase OS=Bos taurus OX=9913 GN=BREH1 PE=1 SV=1	0	100.214	41	15	102	11	565	61.7	6.8	136.65	15	0	0	1.885	0.863	1.49	1.255	0.00617808	0.31324	0.434402	0.651261	78.84	72.39	72.25	73.21	87.6	118.1	77.1	117.2	48.91	38.26	32.21	22.84	3.40875e+07	3.45241e+07	2.8013e+07	1.77809e+07	1.49581e+07	5.7735e+06	2.51105e+07	3.17578e+07	2.69806e+07	1.57288e+07	2.50342e+07	2.20946e+07	4.27984e+07	2.55082e+07	1.9485e+07
G1K1X0	Cytochrome b-c1 complex subunit 1, mitochondrial OS=Bos taurus OX=9913 GN=UQCRC1 PE=4 SV=1	0	128.063	41	13	146	13	480	52.7	6.38	379.15	13	0	0	1.13	0.963	1.027	1.113	0.764491	0.881864	0.978885	0.988169	41.1	45.27	52.72	50.86	90.3	109.5	98.8	101.5	12.83	22.36	9.37	36.69	1.43315e+07	1.02832e+07	1.54401e+07	1.81494e+07	2.09445e+07	1.25758e+07	1.29526e+07	1.62615e+07	9.57052e+06	7.31324e+06	1.81738e+07	1.68343e+07	1.73242e+07	1.61327e+07	2.23989e+07
O97764	Zeta-crystallin OS=Bos taurus OX=9913 GN=CRYZ PE=2 SV=2	0	75.075	41	8	117	8	330	35.4	8.22	332.55	8	0	0	1.133	1.049	1.332	0.87	0.757253	0.899508	0.680029	0.974346	41.11	30.92	35.75	33.22	96.1	103.2	90.3	110.4	14.86	25.73	15.66	18.09	3.53281e+07	2.74363e+07	3.0322e+07	3.62746e+07	2.93601e+07	8.5295e+06	2.54486e+07	2.89515e+07	2.20328e+07	1.72605e+07	3.47648e+07	3.79181e+07	3.90977e+07	2.68978e+07	2.89014e+07
A0A3Q1LMK8	15-oxoprostaglandin 13-reductase OS=Bos taurus OX=9913 GN=PTGR2 PE=1 SV=1	0	60.289	41	9	85	9	348	38.4	5.67	101.96	9	0	0	0.666	0.984	0.86	0.823	0.261111	0.950119	0.941785	0.838835	44.6	35.58	31.15	33.07	115.5	79.6	118.1	86.8	14.95	23.27	8.65	23.92	1.56961e+07	8.74791e+06	1.52928e+07	1.41143e+07	1.94876e+07	3.15872e+06	7.53668e+06	1.01165e+07	4.92539e+06	4.38666e+06	1.62957e+07	1.44228e+07	1.65702e+07	1.55922e+07	1.44311e+07
E1BDP3	Succinate-semialdehyde dehydrogenase OS=Bos taurus OX=9913 GN=ALDH5A1 PE=3 SV=1	0	116.649	40	17	159	17	526	56.1	8.41	301.67	17	0	0	0.951	0.909	1.027	0.934	0.980036	0.607074	0.978885	0.988169	59.08	42.49	52.7	56.19	99.5	81.6	117.5	101.4	23.26	24.95	9.76	35.03	1.98593e+07	1.01317e+07	2.11468e+07	2.54926e+07	2.96648e+07	7.01884e+06	1.21348e+07	1.52562e+07	1.46925e+07	6.30096e+06	2.46771e+07	2.75119e+07	2.69668e+07	2.0567e+07	3.00653e+07
Q02373	NADH dehydrogenase [ubiquinone] 1 beta subcomplex subunit 10 OS=Bos taurus OX=9913 GN=NDUFB10 PE=1 SV=2	0	36.148	40	5	64	5	176	21	8.51	112.88	5	0	0	0.93	1.124	1.305	0.835	0.97516	0.467637	0.718714	0.890586	28.99	24.37	35.25	31.58	92.9	100.5	90.7	115.8	20.52	19.52	12.46	13.06	5.07197e+06	2.45615e+06	4.73411e+06	4.47561e+06	6.50488e+06	1.46636e+06	3.24373e+06	4.37867e+06	2804387	2.1315e+06	4.68888e+06	4.30564e+06	3.98021e+06	4.75226e+06	5.65218e+06
Q58DT1	60S ribosomal protein L7 OS=Bos taurus OX=9913 GN=RPL7 PE=2 SV=1	0	56.496	40	9	98	9	248	29.2	10.68	153.5	9	0	0	0.938	0.889	0.874	1.084	0.972635	0.480417	0.950343	0.988169	79.17	40.76	73.14	67.69	95	92.4	121.5	91.1	12.78	32.16	18.47	16.39	9.06131e+06	5.69296e+06	1.06616e+07	1.14865e+07	1.04165e+07	7.07958e+06	6.27374e+06	1.01605e+07	4.03981e+06	3.98437e+06	1.27632e+07	9.35431e+06	1.16915e+07	1.39571e+07	1.59136e+07
A7MB45	Acyl-CoA synthetase short-chain family member 3, mitochondrial OS=Bos taurus OX=9913 GN=ACSS3 PE=2 SV=1	0	170.219	40	19	194	19	686	74.8	8.82	354.23	19	0	0	0.929	0.916	0.823	1.11	0.961363	0.643074	0.908162	0.988169	63.71	43.23	59.57	53.11	107.6	77.6	116.3	98.5	10.06	40.65	14.73	14.8	2.6983e+07	2.16103e+07	2.88826e+07	3.33057e+07	3.88745e+07	5.55568e+06	1.52308e+07	2.80285e+07	1.8656e+07	8.57752e+06	3.20264e+07	3.31003e+07	3.59382e+07	3.11884e+07	4.83411e+07
A0A3Q1LPQ6	Tropomyosin alpha-1 chain OS=Bos taurus OX=9913 GN=TPM1 PE=1 SV=1	0	102.303	40	19	135	1	336	38.5	4.75	222.75	19	0	0	1.325	0.752	0.88	1.207	0.718112	0.253343	0.952708	0.788089	52.14	55.14	19.24	22.74	79.4	115.9	108.7	96	54.57	18.68	37.26	11.06	645672	385822	1.26862e+06	1.92421e+06	800031	590088	637740	811862			823143	1.02592e+06	1999425	1004858	1016549
Q5KR48	Tropomyosin beta chain OS=Bos taurus OX=9913 GN=TPM2 PE=2 SV=1	0	91.344	40	16	131	3	284	32.8	4.7	220.83	16	0	1	2.625	1.03	1.568	1.346	3.14268e-06	0.883719	0.329722	0.394696	60.89	45.86	45.95	42.64	76	160.1	73.5	90.4	35.14	39.87	48.94	35.63	2.53707e+06	1.51003e+06	5347314	4.54224e+06	3.93354e+06	5.54678e+06	5.34342e+06	7.32066e+06	3.65131e+06	1.65816e+06	2.82481e+06	3.99911e+06	8.49845e+06	3054965	3.89367e+06
A7Z066	Calnexin OS=Bos taurus OX=9913 GN=CANX PE=1 SV=1	0	163.722	40	19	212	19	593	67.7	4.63	344.23	19	0	0	1.113	0.919	0.938	1.254	0.800419	0.65836	0.989647	0.652874	72.55	38.33	50.51	67.24	103.4	87.5	123.7	85.3	20.13	29.35	16.7	35.29	3.19351e+07	2.29517e+07	3.58491e+07	5.16627e+07	3.91375e+07	1.11403e+07	3.48055e+07	3.02832e+07	1.57886e+07	1.26352e+07	5.35724e+07	4.80804e+07	4.15806e+07	4.06744e+07	3.74627e+07
A0JNJ5	Myosin light chain 1/3, skeletal muscle isoform OS=Bos taurus OX=9913 GN=MYL1 PE=2 SV=1	0	87.226	40	6	76	6	192	20.9	5.02	201.51	6	0	0	6.83	2.063	4.432	2.374	2.17045e-16	5.98188e-14	3.47672e-07	9.99903e-06	77.75	134.99	131.4	59.22	26.4	270	3.1	100.5	105.89	35.98	195.33	75.08	307671	451038	9.65424e+06	2.01559e+07	8.07261e+06	3.27755e+07	5.51685e+07	7.96661e+07	2.23028e+07		4.16445e+06	886610	5.6682e+07	323221	849777
A6QPX6	AKR7A2 protein (Fragment) OS=Bos taurus OX=9913 GN=AKR7A2 PE=2 SV=1	0	84.941	40	9	84	3	352	39	7.12	248.79	9	0	6	0.901	1.063	0.882	0.997	0.918363	0.862067	0.955672	0.99859	48.93	41.34	53.27	66.88	101	102.7	116.1	80.2	16.91	31.9	39.35	50.92	1.71522e+07	1.34509e+07	2.43105e+07	1.59785e+07	2.47432e+07	4.88205e+06	1.33532e+07	1.73726e+07	13693278	5.94761e+06	1.30349e+07	2.30773e+07	2.33104e+07	7.62586e+06	2.56707e+07
P62894	Cytochrome c OS=Bos taurus OX=9913 GN=CYCS PE=1 SV=2	0	36.681	40	6	62	6	105	11.7	9.5	99.98	6	0	0	0.873	0.888	1.013	0.782	0.886785	0.472775	0.98374	0.67137	65.14	30.93	66.2	51.94	86.5	87.8	113	112.8	3.29	11.55	12.02	17.31	8.42284e+06	6.64629e+06	9.47459e+06	9.85195e+06	9.7412e+06	4.25232e+06	7.34096e+06	6.00682e+06	5.20844e+06	3.45103e+06	1.25323e+07	1.0277e+07	1.12976e+07	1.2611e+07	1.45683e+07
A0A3Q1LZ03	Cytochrome P450 3A OS=Bos taurus OX=9913 GN=CYP3A24 PE=3 SV=1	0	194.907	40	22	343	9	503	57.3	9.25	695.04	22	0	1	0.705	0.907	0.422	1.305	0.401583	0.603576	0.0205054	0.510306	112.13	70.73	79.06	75.14	104.4	114.2	122.2	59.2	81.07	64.42	54.07	77.88	5.87613e+06	2.28311e+07	2.82094e+07	2.99915e+07	9.23765e+07	1.87764e+07	8.20772e+06	2.43875e+07	1.36645e+07	3.19008e+07	7.9914e+07	3.51334e+07	2.19922e+07	5.10076e+07	3.01366e+07
F1MVP8	2-hydroxyacyl-CoA lyase 1 OS=Bos taurus OX=9913 GN=HACL1 PE=1 SV=3	0	165.665	40	17	205	17	581	63.5	7.37	435.52	17	0	0	0.932	1.245	1.015	1.136	0.964597	0.102463	0.982483	0.959437	56.97	31.48	45.25	51.46	121.3	97.2	92.8	88.8	17.25	27.86	20.15	24.24	3.0853e+07	2.57523e+07	3.37526e+07	3.63144e+07	2.44095e+07	9.89346e+06	2.46761e+07	1.45559e+07	2.04152e+07	1.12639e+07	2.62083e+07	3.13587e+07	2.49672e+07	2.49849e+07	1.91931e+07
Q0II75	Ketohexokinase OS=Bos taurus OX=9913 GN=KHK PE=1 SV=1	0	73.521	40	8	97	8	343	37.8	6.77	224.27	8	0	0	0.713	1.005	0.871	0.893	0.422959	0.999419	0.950343	0.988169	58.81	56.74	53.45	49.16	120.4	64.9	137	77.7	24.73	43.35	23.28	43.46	9.88204e+06	1.04295e+07	1.24558e+07	1.81027e+07	2.09083e+07	5.48611e+06	6.55684e+06	5.32285e+06	1.61708e+06	3.32598e+06	1.81324e+07	1.68233e+07	1.41138e+07	1.07143e+07	2.25675e+07
A0A3Q1NGN7	Glyoxylate and hydroxypyruvate reductase OS=Bos taurus OX=9913 GN=GRHPR PE=1 SV=1	0	93.628	40	10	124	10	328	35.8	8.46	236.73	10	0	0	0.663	0.909	0.859	0.79	0.269731	0.603576	0.941785	0.69173	60.29	38.8	53.35	46.14	106.5	84.2	121.2	88.1	9.36	9.57	11.02	31.22	1.07786e+07	8.1289e+06	1.05e+07	1.18957e+07	1.44601e+07	4.42795e+06	5.45229e+06	7.38388e+06	5.02281e+06	3.68684e+06	1.35186e+07	1.29816e+07	1.29045e+07	1.2819e+07	1.76335e+07
Q7M2V3	Endonexin (Fragments) OS=Bos taurus OX=9913 PE=3 SV=1	0	24.122	40	3	42	1	86	9.2	4.32	125.16	3	0	0	0.368	0.865	0.49	0.691	0.146389	0.830308	0.0763681	0.255996	51.68	45.03	50.25	55.54	135.2	38.4	156.4	70	35.3	50.94	14.43	35.63	404552	331314	328021	198165	259026	40810.3	63590.5	177429	63214.7	37282.3	405569	378222		285566
P00428	Cytochrome c oxidase subunit 5B, mitochondrial OS=Bos taurus OX=9913 GN=COX5B PE=1 SV=2	0	26.855	40	5	50	5	129	13.8	8.51	83.96	5	0	0	1.398	1.033	1.382	0.937	0.2587	0.926107	0.596692	0.988169	68.19	63.93	47.79	61.03	72.8	106.9	96.3	124	16.48	47.35	25.7	31.53	7.02545e+06	6.85641e+06	8.25548e+06	6.97388e+06	6.81867e+06	8.67665e+06	7.68502e+06	1.08851e+07	3.61232e+06	2.79308e+06	1.02272e+07	6.07771e+06	7.91807e+06	1.02927e+07	1.28105e+07
A5PKH5	SDSL protein OS=Bos taurus OX=9913 GN=SDSL PE=2 SV=1	0	68.074	40	7	8	7	329	34.4	6.52	27.23	7	0	0	1.653	0.723	7.406	0.213	0.487854	0.257787	1.06725e-12	2.94883e-16	0	38.63	56.84	331.45	68.4	41.7	128.7	161.2	91.64	126.54	63.63	139.33			199618	930373		490490		45986.6			886093	275141		1.55253e+06	826173
E1BJA2	Apoptosis inducing factor mitochondria associated 1 OS=Bos taurus OX=9913 GN=AIFM1 PE=1 SV=1	0	174.783	39	17	235	17	613	66.8	9.19	621.8	17	0	0	1.172	1.077	1.13	1.068	0.72993	0.810007	0.922158	0.988169	41.07	24.07	34.41	37.35	94.7	106.8	95.8	102.7	12.13	9.62	14.79	9.6	2.46929e+07	1.78235e+07	3.32665e+07	3.13058e+07	3.4969e+07	1.29011e+07	2.52255e+07	2.83711e+07	1.92455e+07	1.47345e+07	3.68952e+07	2.54347e+07	3.13546e+07	3.01576e+07	4.01088e+07
F1MSB7	Plastin-3 OS=Bos taurus OX=9913 GN=PLS3 PE=1 SV=1	0	134.412	39	19	148	13	639	71.8	5.62	257.03	19	0	7	0.98	0.967	1.06	0.935	0.989433	0.894874	0.957564	0.988169	50.6	33.47	47.55	42.94	92.8	109.5	101.6	96.1	20.82	21.1	11.97	10.95	2.62848e+07	1.5752e+07	2.46486e+07	3.71929e+07	2.77712e+07	1.09075e+07	2.19929e+07	2.27882e+07	1.11138e+07	1.48859e+07	3.17583e+07	2.84823e+07	2.40245e+07	2.5805e+07	3.28636e+07
A0A3Q1NCY0	S-adenosylmethionine synthase OS=Bos taurus OX=9913 GN=MAT1A PE=3 SV=1	0	126.499	39	12	158	9	377	41.9	6.74	353.06	12	0	3	0.932	0.907	0.92	0.91	0.964597	0.60151	0.981155	0.988169	49.58	31.49	48.61	51.76	88.1	99.1	113.6	99.2	13.39	15.05	18.26	20.49	4.27868e+07	2.46287e+07	4.06055e+07	3.54073e+07	3.6519e+07	1.5303e+07	2.31363e+07	2.96746e+07	2.64807e+07	1.66611e+07	4.76009e+07	3.08305e+07	4.86382e+07	4.97249e+07	4.66134e+07
P61356	60S ribosomal protein L27 OS=Bos taurus OX=9913 GN=RPL27 PE=2 SV=2	0	55.443	39	6	69	6	136	15.8	10.56	146.87	6	0	0	1.171	0.927	1.122	0.951	0.708571	0.776428	0.929842	0.992012	38.9	44.69	54.51	53.42	93	101.1	99.2	106.8	9.11	29.97	8.04	34.31	7.88122e+06	6.17291e+06	7.55972e+06	9.36385e+06	1.01917e+07	4.18368e+06	4.4073e+06	6.22982e+06	6.5861e+06	5.86861e+06	9.5622e+06	8.85606e+06	8.33679e+06	9.21434e+06	1.02112e+07
P49951	Clathrin heavy chain 1 OS=Bos taurus OX=9913 GN=CLTC PE=1 SV=1	0	397.249	39	47	369	47	1675	191.5	5.69	774.44	47	0	0	0.906	0.912	0.879	0.937	0.923933	0.62691	0.952708	0.988169	50.23	33.76	51.1	46.97	108.4	77.6	113.5	100.6	15.92	23.45	6.5	32.48	4.26567e+07	2.8161e+07	5.38104e+07	5.94457e+07	6.13752e+07	1.68873e+07	4.0205e+07	4.11357e+07	2.03458e+07	1.54722e+07	5.66256e+07	6.00586e+07	5.54578e+07	5.34198e+07	6.71929e+07
Q2KIR8	L-threonine 3-dehydrogenase, mitochondrial OS=Bos taurus OX=9913 GN=TDH PE=2 SV=1	0	74.23	39	8	36	8	373	41.8	7.03	76.24	8	0	0	0.941	1.144	0.821	1.388	0.987205	0.476619	0.904384	0.31263	54.05	63.9	63.23	55.97	123.2	89.2	125.1	62.4	27.11	73.22	45.37	76.77	2.24402e+06	1.76637e+06	3.09385e+06	4.07975e+06	2.28464e+06	797085	1.76644e+06	2417874	427223	74124.2	2.58873e+06	4.66189e+06	1.94556e+06	3.44194e+06	1.71395e+06
F1MJ59	Omega-amidase NIT2 OS=Bos taurus OX=9913 GN=NIT2 PE=4 SV=2	0	53.548	39	8	43	8	283	31.1	7.28	71.65	8	0	0	1.05	0.929	0.956	0.995	0.915389	0.71802	0.99615	0.99859	75.4	35.31	61.16	57.06	95.3	154.1	76.2	74.4	35.03	43.08	49.27	51.6	1.2251e+07	7.23275e+06	2.04195e+07	1.89592e+07	9.8384e+06	1.53648e+07	2.26724e+07	1.1209e+07	1.16671e+07	5.36107e+06	8.46717e+06	9.09942e+06	2.28712e+07	2.18984e+07	11595395
Q29448	Hydroxymethylglutaryl-CoA lyase, mitochondrial OS=Bos taurus OX=9913 GN=HMGCL PE=2 SV=2	0	74.586	39	11	90	11	325	34.1	8.68	130.43	11	0	0	1.001	0.964	0.821	1.169	0.972157	0.883719	0.904384	0.890586	57.99	34.22	53.75	50.8	105.2	96.4	111.9	86.4	23.73	35.11	26.6	40.32	8.81729e+06	1.24544e+07	1.25115e+07	1.22901e+07	1.70839e+07	2.00509e+06	7.66063e+06	8495010	8.00049e+06	5.41822e+06	1.771e+07	1.34757e+07	1.22232e+07	7.66704e+06	1.45282e+07
A0A3Q1LR67	Ribosomal protein L22 OS=Bos taurus OX=9913 GN=RPL22 PE=1 SV=1	0	23.782	39	3	36	3	129	14.9	9.19	106.3	3	0	0	1.092	0.83	0.913	0.945	0.813971	0.236597	0.978885	0.988169	27.47	27.5	27.76	27.66	94.9	88.1	118.3	98.8	13.04	32.92	14.37	21.06	6.77739e+06	3.87321e+06	7.51383e+06	7.36467e+06	8.38827e+06	4.52165e+06	4.71804e+06	6.2907e+06	2.42811e+06	2.26777e+06	9.36067e+06	6.77836e+06	8.679e+06	9.38348e+06	1.04178e+07
Q3T0K2	T-complex protein 1 subunit gamma OS=Bos taurus OX=9913 GN=CCT3 PE=1 SV=1	0	100.782	39	14	113	14	545	60.5	6.8	226.74	14	0	0	1.011	1.045	1.061	0.999	0.965861	0.910122	0.957564	0.99859	44.51	30.03	32.02	38.66	96.4	105.3	98.1	100.2	6.15	29.07	11.84	15.28	1.48631e+07	9.67051e+06	1.43086e+07	1.42319e+07	1.56501e+07	3.8761e+06	1.07303e+07	1.08423e+07	8.93146e+06	8.88082e+06	1.30275e+07	1.451e+07	1.40704e+07	1.62762e+07	1.67243e+07
Q0NXR6	Isobutyryl-CoA dehydrogenase, mitochondrial OS=Bos taurus OX=9913 GN=ACAD8 PE=2 SV=1	0	96.997	39	10	56	10	416	45.3	8.02	140.72	10	0	0	1.044	1.421	1.261	1.107	0.898809	0.000967869	0.778247	0.988169	50.1	46.37	55.42	66.82	113.8	112.6	79	94.6	46.54	34.88	25.38	36.95	1.11707e+07	5.56782e+06	5116951	3.25491e+06	1.06344e+07	5.13435e+06	5.38485e+06	6.42448e+06	4.18158e+06	1.63528e+06	3.05202e+06	6.007e+06	6.0336e+06	4.07604e+06	5.99852e+06
Q9BGI3	Peroxiredoxin-2 OS=Bos taurus OX=9913 GN=PRDX2 PE=2 SV=1	0	71.302	39	6	67	6	199	21.9	5.6	152.4	6	0	0	0.728	1.075	1.18	0.721	0.556376	0.770412	0.87285	0.37987	71.37	42.66	73.56	56.22	89.7	84.4	94.9	130.9	23.42	26.39	11.12	39.09	7.10695e+06	5155602	1.17161e+07	9.68248e+06	7.27978e+06	4.19447e+06	4.81781e+06	4.1943e+06	3.94048e+06	4.57142e+06	9.71449e+06	7.78595e+06	8.64902e+06	9.35241e+06	8.69948e+06
Q28851	ATP synthase subunit f, mitochondrial OS=Bos taurus OX=9913 GN=ATP5MF PE=1 SV=3	0	15.018	39	3	39	3	88	10.3	9.86	59.57	3	0	0	0.818	1.177	0.891	1.033	0.740385	0.304702	0.966394	0.988169	34.57	17.16	38.74	51.48	113.8	105	90.2	91.1	12.9	21.49	10.87	33.78	9.36736e+06	6.75516e+06	7.77163e+06	9607079	8.19025e+06	4.4412e+06	6.08892e+06	7381381	4.28177e+06	2.35905e+06	7.72801e+06	9.2315e+06	7.62451e+06	7.76877e+06	7.90609e+06
G5E507	Heat shock protein HSP 90-beta OS=Bos taurus OX=9913 GN=HSP90AB1 PE=1 SV=2	0	174.731	39	24	255	11	712	81.7	5	582.83	24	0	0	0.966	0.948	0.984	0.932	0.991675	0.829244	0.99615	0.988169	38.94	40.04	32.32	31.68	103.6	95	103.7	97.6	14.07	19	11.72	19.94	2.53556e+07	1.73459e+07	2.05661e+07	2.69873e+07	2.19057e+07	7.09248e+06	1.27051e+07	1.73218e+07	1.22934e+07	1.09925e+07	2.52874e+07	1.85003e+07	2.61964e+07	2.36917e+07	2.57283e+07
A5PJR3	Dicarbonyl/L-xylulose reductase OS=Bos taurus OX=9913 GN=DCXR PE=2 SV=1	0	72.823	39	8	105	8	244	25.7	7.9	220.34	8	0	0	1.004	0.895	1.088	0.896	0.972157	0.525717	0.943081	0.988169	67.16	45.73	97.15	48	96.2	89.2	118.6	96	31.44	13.71	8.21	17.64	3.96033e+07	2.05502e+07	3.45061e+07	3.22142e+07	6.43086e+07	1.33748e+07	2.4658e+07	2.57981e+07	1.73835e+07	1.03692e+07	4.3196e+07	4.15002e+07	5.25389e+07	3.9264e+07	5.12705e+07
P00126	Cytochrome b-c1 complex subunit 6, mitochondrial OS=Bos taurus OX=9913 GN=UQCRH PE=1 SV=2	0	31.626	38	2	42	2	91	10.6	4.5	119.67	2	0	0	0.975	0.879	0.829	0.999	0.986911	0.629649	0.921657	0.99859	59.15	28.45	60.34	43.59	106.7	88.5	124.3	80.5	12.15	34.92	9.62	32.68	2.54291e+06	2.18666e+06	3.06961e+06	3.20916e+06	4.06693e+06	524349	1.77168e+06	2.41417e+06	1.16777e+06	1.37126e+06	3.67567e+06	3.10216e+06	3.802e+06	3.88002e+06	3.98278e+06
Q32PA4	14 kDa phosphohistidine phosphatase OS=Bos taurus OX=9913 GN=PHPT1 PE=2 SV=1	0	28.272	38	3	43	3	125	13.9	5.82	97.35	3	0	0	0.759	0.924	1.067	0.722	0.657735	0.851111	0.952295	0.384892	55.24	40.58	34.05	45.18	96.6	72.4	126.4	104.6	15.47	27.02	10.37	32.77	6.28721e+06	3.45774e+06	4.80239e+06	5.19293e+06	5.39252e+06	2.24949e+06	2.66302e+06	2.81029e+06	1.65944e+06	1.04105e+06	6.79851e+06	5.25933e+06	6.12582e+06	6.28016e+06	7.24666e+06
Q3ZBG0	Proteasome subunit alpha type-7 OS=Bos taurus OX=9913 GN=PSMA7 PE=1 SV=1	0	46.231	38	8	63	8	248	27.9	8.46	141.09	8	0	0	0.787	1.01	0.958	0.909	0.720002	0.986963	0.99615	0.988169	40.31	31.03	43.33	43.08	95	96.3	106.5	102.1	16.75	18.59	13.41	25.66	7.1249e+06	5.65141e+06	1.02114e+07	7.14885e+06	7206067	4.28373e+06	5.04747e+06	4.35962e+06	4.79578e+06	3.26171e+06	8.79766e+06	7.79533e+06	8.16397e+06	1.00466e+07	1.00089e+07
Q04467	Isocitrate dehydrogenase [NADP], mitochondrial OS=Bos taurus OX=9913 GN=IDH2 PE=1 SV=2	0	137.946	38	14	203	13	452	50.7	8.69	348.63	14	0	0	0.794	0.855	0.999	0.768	0.706187	0.27123	0.989647	0.625828	57.19	37.35	74.65	61.2	106.2	76.8	125.9	91	15.78	25.73	17.97	84.54	1.60857e+07	1.18069e+07	2.29567e+07	2.37811e+07	2.10537e+07	5.15703e+06	9.82584e+06	1.3913e+07	10643026	4.67347e+06	2.61402e+07	2.33733e+07	2.3431e+07	2.05595e+07	3.56713e+07
F1MZP0	1,4-alpha-glucan branching enzyme OS=Bos taurus OX=9913 GN=GBE1 PE=1 SV=3	0	141.429	38	16	104	16	663	75.9	6.18	264.13	16	0	0	1.048	0.921	0.99	1.023	0.918363	0.669929	0.992625	0.992816	56.21	48.33	53.96	53.3	93.5	108.6	114.6	83.3	6.41	23.32	24.11	38.7	1.12956e+07	8.58844e+06	1.35987e+07	1.17067e+07	1.42889e+07	6.24428e+06	1.03094e+07	1.16788e+07	7.21621e+06	3.32199e+06	1.76081e+07	1.43583e+07	1.59231e+07	1.04721e+07	2.32813e+07
F1MHT1	4-alpha-glucanotransferase OS=Bos taurus OX=9913 GN=AGL PE=1 SV=2	0	293.146	38	43	326	43	1532	174	6.77	609.29	43	0	0	0.776	0.817	0.805	0.87	0.649861	0.10335	0.881813	0.973967	53.41	38.94	52	52.18	94.4	72.8	137.6	95.1	13.36	10.37	16.63	38.5	3.52347e+07	2.37268e+07	3.88442e+07	4.33893e+07	5.09311e+07	1.46957e+07	2.01283e+07	2.21714e+07	1.51201e+07	1.4865e+07	4.74304e+07	6.16538e+07	4.28712e+07	5.36789e+07	6.24722e+07
A7YY28	Protein ABHD14B OS=Bos taurus OX=9913 GN=ABHD14B PE=2 SV=1	0	55.237	38	6	108	6	210	22.4	6.52	244.81	6	0	0	1.054	1.049	1.18	0.96	0.907956	0.898279	0.87285	0.998513	43.09	38.73	28.4	29.22	97.6	100.8	97	104.5	19.85	20.1	13.28	9.98	3.23782e+07	1.97736e+07	2.02404e+07	2.98623e+07	3.57755e+07	8.74e+06	2.12888e+07	1.94444e+07	1.89432e+07	1.3007e+07	3.31454e+07	3.00814e+07	3.10475e+07	2.82841e+07	2.44472e+07
A0A3Q1MJK1	Serpin B6 OS=Bos taurus OX=9913 GN=SERPINB6 PE=3 SV=1	0	90.633	38	10	131	9	378	42.6	5.62	287.83	10	0	1	0.996	0.928	1.028	0.856	0.977277	0.716658	0.978885	0.950656	56.03	37.19	31.74	31.03	86.6	102.7	104.2	106.5	10.02	13.64	14.09	12.91	1.45534e+07	9.67384e+06	1.6218e+07	1.81764e+07	1.68588e+07	6.36835e+06	1.28922e+07	1.39109e+07	9.17286e+06	8.78602e+06	1.87907e+07	1.4563e+07	2.14024e+07	1.80574e+07	2.36874e+07
O19094	Peroxisomal carnitine O-octanoyltransferase OS=Bos taurus OX=9913 GN=CROT PE=1 SV=1	0	221.44	38	17	227	17	612	70.2	6.74	590.23	17	0	0	0.811	0.952	0.754	0.99	0.735756	0.848624	0.800621	0.99859	59.27	53.73	67.32	51.34	102.8	94.5	106.6	96.1	18.54	14.36	24.32	20.26	2.01418e+07	2.34446e+07	3.18998e+07	3.73097e+07	3.24321e+07	1.4933e+07	2.04118e+07	1.75902e+07	1.59249e+07	1.04793e+07	3.35677e+07	3.94349e+07	2.10732e+07	3.73494e+07	3.56315e+07
P61223	Ras-related protein Rap-1b OS=Bos taurus OX=9913 GN=RAP1B PE=2 SV=1	0	22.466	38	5	10	1	184	20.8	5.78	11.32	5	0	4	0.584	1.24	0.789	1.088	0.195989	0.131354	0.870473	0.988169	50.67	37.01	55.87	57.26	133	91.3	106.5	69.1	34.84	31.45	23.13	41.18	1.1955e+06	2661491	2.85068e+06	3.87606e+06	3.36396e+06	1.50795e+06	1.48996e+06	1.35436e+06	856863	1.0483e+06	2.56713e+06	2.28573e+06	2.42461e+06	3.42584e+06	3.81346e+06
P62833	Ras-related protein Rap-1A OS=Bos taurus OX=9913 GN=RAP1A PE=1 SV=1	0	24.966	38	5	10	1	184	21	6.67	13.82	5	0	0
Q3SZE5	Myosin regulatory light chain 2, ventricular/cardiac muscle isoform OS=Bos taurus OX=9913 GN=MYL2 PE=1 SV=1	0	25.91	38	5	19	5	166	19	4.93	29.92	5	0	0	2.638	0.564	0.642	1.785	0.00149521	4.28864e-05	0.474001	0.00842138	93.14	23.47	69.94	92.33	17.4	198.2	152.9	31.5	133.44	108.19		86.53			42946.4	1.4722e+06		4.41201e+06	1.96637e+06	2.72101e+06	571842	103688			2.34187e+06
Q0P5I5	4-hydroxy-2-oxoglutarate aldolase, mitochondrial OS=Bos taurus OX=9913 GN=HOGA1 PE=1 SV=1	0	71.291	38	6	73	6	327	35.2	8.02	201.53	6	0	0	1.137	1.14	0.957	1.236	0.740385	0.396804	0.99615	0.69173	49.4	33.7	49.8	57.26	103.7	120.6	93.6	82	15.69	47.04	14.3	44.71	6.60334e+06	3.98298e+06	5.06686e+06	5.85237e+06	5.2052e+06	1.28795e+06	4.76232e+06	4.87542e+06	4.26762e+06	977127	5.8541e+06	5.96087e+06	5.14629e+06	4.84728e+06	4.5106e+06
F1MHS5	Protein S100-A9 OS=Bos taurus OX=9913 GN=S100A9 PE=3 SV=3	0	17.497	38	3	8	1	156	17.1	6.8	13.54	3	0	0	9.259	0.868	0.68	10.03	1.07033e-07	0.863079	0.599427	2.94883e-16	0	45.33	39.06	12.76	32.4	300.3	37.4	29.9			34.95	25.02				66891.4		272789					61179.1	99189.2		102741	56882.6
A0A3Q8WRY0	S100 calcium binding protein A9 OS=Bos taurus OX=9913 GN=S100A9 PE=3 SV=1	0	16.597	38	3	9	1	156	17.1	6.8	13.54	3	0	2	1.15	0.565	0.514	1.385	0.872357	0.0276625	0.11152	0.31694	59.9	82.65	87.03	32.58	67.4	148	162.6	21.9	60.25	60.29	80.73	144.26	110566	262175	261191	112970	117118	130535	20815	172428		136641	23677.8	288391	99101.4	534039	497964
Q56K14	60S acidic ribosomal protein P1 OS=Bos taurus OX=9913 GN=RPLP1 PE=3 SV=1	0	37.122	38	2	53	2	114	11.5	4.32	111.89	2	0	0	1.359	0.974	1.177	1.049	0.388978	0.992166	0.875043	0.988169	71.29	44.41	42.36	44.92	99.5	108.2	87.7	104.6	29.34	37.69	8.89	24.19	3.9193e+06	4.3845e+06	3.07235e+06	4.02506e+06	3.62258e+06	934115	2.4078e+06	3.36461e+06	2.38796e+06	2.69269e+06	3.45794e+06	4.08304e+06	3.78122e+06	3.88471e+06	3.84573e+06
E1BFB0	Spectrin alpha, non-erythrocytic 1 OS=Bos taurus OX=9913 GN=SPTAN1 PE=1 SV=2	0	515.058	38	63	492	1	2472	284.4	5.33	1091.23	63	0	0	1.63	0.755	0.914	1.368	0.179793	0.0914057	0.978885	0.349384	44.68	41.71	39.08	33.75	75	131.1	99.9	94	40.45	32.29	24.5	34.4	1.61837e+06	372179	2.16497e+06	2.1402e+06	1.75912e+06	1.53673e+06	1.22016e+06	2271358			2.90906e+06	1.53847e+06	2.06666e+06	2.65666e+06	2.55111e+06
A0A3Q1MB49	Cytochrome c oxidase subunit 6B1 OS=Bos taurus OX=9913 GN=COX6B1 PE=4 SV=1	0	47.135	38	5	85	5	146	16.3	9.33	183.65	5	0	0	1.473	1.033	1.471	1.044	0.173291	0.87502	0.456987	0.988169	47.1	32.87	28.71	39.6	73.7	134.1	72.1	120.1	30.41	41.07	29.27	25.71	4.49025e+06	5.97538e+06	4.65261e+06	5.0101e+06	4.82091e+06	2.13846e+06	4128229	6.56018e+06	6.94869e+06	5.38658e+06	4.56667e+06	2.624e+06	5.05163e+06	6.10949e+06	5.61727e+06
A0A1K0FUF3	Myoglobin OS=Bos taurus OX=9913 GN=GLNG PE=3 SV=1	0	51.033	38	5	24	5	154	17.1	7.46	62.17	5	0	0	3.794	0.727	0.81	3.164	3.3449e-11	0.0358268	0.886527	6.00667e-10	86.42	89.32	95.24	93.92	50.6	265.4	45.9	38.1	84.01	70.82	118.82	102.71	289524		1.19273e+06	4.36394e+06	2.717e+06	7.97122e+06	6.27868e+06	1.2217e+07	4.02918e+06	81005.2		464434	5.68842e+06
F1MS25	Complex I-30kD OS=Bos taurus OX=9913 GN=NDUFS3 PE=3 SV=3	0	57.779	38	10	72	10	266	30.2	7.46	122.94	10	0	0	0.909	1.035	1.02	0.991	0.951479	0.869835	0.981155	0.99859	45.47	27.04	44.44	43.67	90.8	114.5	90.4	104.3	11.47	27.63	17.04	17.78	5615813	3.44296e+06	4.57701e+06	5.47912e+06	6.07779e+06	1.51771e+06	3.72311e+06	5.13813e+06	3.78073e+06	3.19161e+06	4.57081e+06	5.81653e+06	4.57532e+06	5.19702e+06	7.05596e+06
F1MES1	Acyl-CoA synthetase medium chain family member 3 OS=Bos taurus OX=9913 GN=ACSM3 PE=3 SV=2	0	112.172	38	15	164	15	581	65.8	8.73	344.21	15	0	0	0.939	1.118	1.034	1.008	0.968797	0.607074	0.97722	0.99859	49.75	35.15	44.48	47.84	92.7	123.6	83.9	99.8	15.9	40.8	17.57	25.8	1.50424e+07	1.43805e+07	1.48077e+07	1.50049e+07	2.15281e+07	4.47477e+06	1.51845e+07	1.02949e+07	1.68207e+07	9.05724e+06	1.24234e+07	1.38983e+07	2.05617e+07	1.40133e+07	1.63571e+07
Q3SYV4	Adenylyl cyclase-associated protein 1 OS=Bos taurus OX=9913 GN=CAP1 PE=2 SV=3	0	72.157	38	10	95	1	472	51.2	7.52	89.44	10	0	0	1.221	1.223	0.01	100	0.814218	0.688356	2.08783e-16	2.94883e-16	32.68	23.71			133.3	152	114.7		26.21	26.66	16.81		116373	119556	140719	148007	82245.1		77251.9	107913	95914.6	88984.5	100705	129691	89946.5	114865	132624
Q3T0Q4	Nucleoside diphosphate kinase B OS=Bos taurus OX=9913 GN=NME2 PE=1 SV=1	0	57.963	38	5	111	3	152	17.3	7.97	252.55	5	0	3	0.801	0.935	0.802	0.947	0.718112	0.746729	0.881813	0.988169	41.12	29.26	45.61	47.77	118.1	79.7	121.2	81.1	14.6	27.35	19.37	31.48	3.62091e+07	1.91852e+07	3.88799e+07	3.37879e+07	3.41424e+07	1.00414e+07	2.00416e+07	2.37818e+07	1.07238e+07	6.75016e+06	3.24153e+07	3.47101e+07	4.27365e+07	2.66598e+07	5.01032e+07
O02775	Enteric beta-defensin OS=Bos taurus OX=9913 GN=EBD PE=2 SV=1	0	6.44	38	2	2	2	64	7.1	10.58	1.95	2	0	0	1.466	0.635	1.536	0.606	0.657735	0.124313	0.372177	0.0451496	0	51.17	67.52	94.73	61.9	90.8	97.5	149.8			46.14	76.15			207163							126435			246486		499137
A0A3Q1LNC8	Spectrin alpha, non-erythrocytic 1 OS=Bos taurus OX=9913 GN=SPTAN1 PE=1 SV=1	0	506.856	37	63	476	1	2489	286.5	5.39	1038.97	63	0	61	1.056	0.983	1.068	1.022	0.903305	0.94654	0.951932	0.992963	47.68	31.34	46.39	48.42	98.2	99.9	101.1	100.9	8.55	27.06	12.94	16.36	4.84725e+07	3.57284e+07	5.81071e+07	5.64965e+07	6.71036e+07	2.89128e+07	3.96484e+07	6.82813e+07	2.69169e+07	2.17942e+07	5.5179e+07	5.53434e+07	6.19456e+07	7.0064e+07	6.7073e+07
A0A3Q1M5M9	Adenosine deaminase OS=Bos taurus OX=9913 GN=ADA PE=3 SV=1	0	67.468	37	11	73	1	443	49.7	6.38	141.13	11	0	10	0.919	0.978	1.03	0.786	0.966588	0.968013	0.978041	0.683893	72	44.88	45.57	44.94	108.2	82.5	108.3	100.9	21.23	19.98	13.21	36.12	5.07537e+06	4.32506e+06	7.70579e+06	9.36069e+06	8.70124e+06	2.44677e+06	4.7319e+06	4.60831e+06	2.09088e+06	2.44834e+06	7.24816e+06	7.0668e+06	9.61649e+06	7.31813e+06	1.01806e+07
E1BAJ4	Starch binding domain 1 OS=Bos taurus OX=9913 GN=STBD1 PE=1 SV=2	0	74.156	37	9	58	9	334	36	5.8	140.89	9	0	0	1.204	1.054	1.189	1.142	0.64171	0.796308	0.870415	0.950656	54.54	27.79	51.97	51.85	78.8	135.1	84.1	102	15.61	26.92	15.09	19.83	5.44493e+06	5.06694e+06	5.11093e+06	5.0219e+06	5.70976e+06	2.30105e+06	6.31511e+06	8.06636e+06	3.9455e+06	4.25415e+06	5.8112e+06	7.04992e+06	7.01214e+06	5.00281e+06	5.39927e+06
A6QLB7	Adenylyl cyclase-associated protein OS=Bos taurus OX=9913 GN=CAP1 PE=2 SV=1	0	72.076	37	10	105	1	471	51.2	7.52	105.77	10	0	9	1.158	0.954	1.304	1.001	0.729227	0.942607	0.719381	0.99859	63.97	37.81	72.69	47.81	57	128.1	75.5	139.3	10.78	41.11	19.01	46.36	3.55171e+06	2.69522e+06	4.82677e+06	4.52433e+06	4.22319e+06	6.48473e+06	6.12158e+06	6.80095e+06	4.78521e+06	1.73165e+06	5.33127e+06	3.87763e+06	4.34813e+06	5.69444e+06	6.21235e+06
P79102	Cytochrome P450 3A28 OS=Bos taurus OX=9913 GN=CYP3A28 PE=2 SV=1	0	97.989	37	15	115	12	507	58.1	8.65	211.21	15	0	0	0.772	1.078	0.775	1.055	0.64171	0.805946	0.850701	0.988169	50.89	47.41	57.95	54.55	121.7	82.7	112.4	83.2	29.67	23.28	18.26	25.21	1.60394e+07	1.40448e+07	8.04901e+06	1.4442e+07	1.87979e+07	5.18993e+06	6.87406e+06	1.19263e+07	6.35944e+06	7.17183e+06	1.97065e+07	1.6028e+07	1.84137e+07	1.27078e+07	1.35044e+07
A3KN04	Dolichyl-diphosphooligosaccharide--protein glycosyltransferase subunit 1 OS=Bos taurus OX=9913 GN=RPN1 PE=1 SV=1	0	137.684	37	14	160	14	609	68.3	6.38	359.22	14	0	0	0.991	0.902	0.789	1.058	0.983611	0.567753	0.870473	0.988169	48.16	30.6	46.1	56.22	103.2	88.6	127.7	80.5	9.31	13.88	7.79	22.02	2.5356e+07	1.88231e+07	2.73244e+07	3.09771e+07	3.50061e+07	9.46318e+06	1.96799e+07	1.78269e+07	1.08563e+07	9.83273e+06	3.92193e+07	3.39283e+07	3.44758e+07	3.01621e+07	3.81814e+07
Q2KIW9	UMP-CMP kinase OS=Bos taurus OX=9913 GN=CMPK1 PE=2 SV=2	0	28.976	37	5	27	5	196	22.3	5.83	16.37	5	0	0	1.047	0.96	1.071	0.945	0.892909	0.96294	0.950343	0.988169	65.64	26.83	46.38	32.08	100.6	126.5	99.8	73.2	24.42	19.24	18.95	47.69	5.76104e+06	4.8491e+06	5.5036e+06	3322168	5.82322e+06	2.27348e+06	4.59041e+06	5.12337e+06	3.9103e+06	3.72436e+06	5.54315e+06	4.88894e+06	7.02794e+06	4.29061e+06	7.66127e+06
Q3SZF2	ADP-ribosylation factor 4 OS=Bos taurus OX=9913 GN=ARF4 PE=2 SV=3	0	41.282	37	4	32	1	180	20.5	6.19	67.34	4	0	0	1.042	1.255	1.141	1.219	0.933071	0.465849	0.905831	0.74194	14.32	35.03	46.72	43.9	112	114.2	80.6	93.3	34.72	7.54	21	36.78	592110	437307	221969	705505	598232		467869		318063	264048	414653	584122	588436	424298	383820
A6H769	40S ribosomal protein S7 OS=Bos taurus OX=9913 GN=RPS7 PE=2 SV=1	0	19.498	37	4	25	4	194	22.1	10.1	11.05	4	0	0	0.606	1.051	0.596	0.876	0.200274	0.811924	0.324849	0.986076	52.39	24.87	53.58	43.64	124.4	66.3	135.3	74	11.95	35.11	6.45	16.84	4.31386e+06	3.48044e+06	4.51667e+06	5.74824e+06	4.54825e+06	545585	1.71508e+06	2.35874e+06	1.31689e+06	1.52197e+06	5.33271e+06	4.94879e+06	4.762e+06	4.82928e+06	5.77787e+06
A0A3Q1M143	Mitochondrial carrier homolog 2 OS=Bos taurus OX=9913 GN=MTCH2 PE=3 SV=1	0	90.587	37	8	100	8	294	32.2	8.34	175.94	8	0	0	0.913	0.899	0.676	1.147	0.947317	0.545846	0.58761	0.945227	79.6	46.38	57.77	76.14	102.1	97.3	119.8	80.7	21.13	46.64	22.02	48.12	9.98338e+06	6.10988e+06	1.50299e+07	1.37945e+07	1.20099e+07	4.71454e+06	9.53371e+06	1.4164e+07	4.5856e+06	2.13481e+06	1.65734e+07	1.00152e+07	1.39234e+07	1.25524e+07	1.9725e+07
Q3T067	Saccharopine dehydrogenase-like oxidoreductase OS=Bos taurus OX=9913 GN=SCCPDH PE=2 SV=1	0	72.224	37	8	75	8	429	47.3	8.92	152.11	8	0	0	1.009	0.861	0.732	1.321	0.952381	0.324955	0.753784	0.465458	86.32	59.2	57.03	65.98	128.7	102.2	114.9	54.2	19.03	48.83	21.85	51.63	1.02928e+07	6.87251e+06	1.16377e+07	1.30432e+07	8.23487e+06	4.1626e+06	6.08885e+06	7.49992e+06	1.74321e+06	1.40775e+06	1.05232e+07	1.4549e+07	1.05666e+07	9.02589e+06	9.40146e+06
Q6PTA0	3-hydroxy-3-methylglutaryl-coenzyme A synthase 1 (Fragment) OS=Bos taurus OX=9913 GN=HMGCS1 PE=2 SV=1	0	38.158	37	5	18	1	251	27.6	6.8	52.17	5	0	0	0.902	0.948	1.024	0.825	0.983482	0.969673	0.979013	0.846714	23.71	35.47	34.44	24.07	100.1	92.1	104.8	103	17.38	13.13	27.01	26.71	444736		579104	681904			387307	394360		181249	780479	476887	504799		838080
Q3ZC33	L-gulonolactone oxidase OS=Bos taurus OX=9913 GN=GULO PE=2 SV=3	0	102.41	37	11	115	11	440	50.3	8.31	266.76	11	0	0	0.983	0.941	0.823	1.251	0.977415	0.792738	0.908162	0.660107	76.03	35.72	61.57	58.16	96	93.6	115.6	94.8	22.45	43.44	13	45.29	7.91571e+06	8.49453e+06	1.52709e+07	9.96975e+06	1.43859e+07	5.16758e+06	1.1269e+07	1.15444e+07	4.77663e+06	1.84544e+06	1.30875e+07	1.15964e+07	1.57585e+07	1.54972e+07	1.58706e+07
Q3ZC10	Small nuclear ribonucleoprotein Sm D1 OS=Bos taurus OX=9913 GN=SNRPD1 PE=3 SV=1	0	16.754	37	3	19	3	119	13.3	11.56	58.21	3	0	0	0.863	0.717	0.769	0.891	0.921214	0.0211699	0.83055	0.988169	44.59	42.54	59.92	60.11	104.8	66	128	101.2	20.42	26.45	26.62	47.25	1.43936e+06	834978	2.03805e+06	1.91232e+06	2.06894e+06	485626	1.14685e+06	1.06839e+06	656544	334547	1.93733e+06	1.63874e+06	2.48812e+06	2.31493e+06	3.55604e+06
Q3T0L2	Endoplasmic reticulum resident protein 44 OS=Bos taurus OX=9913 GN=ERP44 PE=2 SV=1	0	121.856	37	12	145	12	406	46.8	5.31	360.56	12	0	0	0.779	0.961	0.88	0.898	0.658802	0.877202	0.9545	0.988169	50.52	32.94	37.99	32.41	118.5	77.4	125.8	78.3	12.49	14.5	12.54	23.76	1.42586e+07	1.10807e+07	1.67885e+07	2.02963e+07	2.05444e+07	4.84192e+06	8.48001e+06	8.11017e+06	4.41163e+06	4.56268e+06	2.17286e+07	1.97722e+07	1.64339e+07	1.68884e+07	1.88092e+07
A0A3Q1MSF6	Ig-like domain-containing protein OS=Bos taurus OX=9913 PE=4 SV=1	0	26.896	37	3	26	3	103	10.6	5.11	59.89	3	0	0	1.079	0.816	0.714	1.058	0.837131	0.193133	0.69837	0.988169	74.56	65.98	68.9	50.44	114.8	91	104.5	89.7	35.41	37.47	50.74	30.47	8.55012e+06	2058084	6.9134e+06	7.61303e+06	6.71806e+06	3.1407e+06	1.79985e+06	3.12556e+06	4.02161e+06	2.28135e+06	8.91516e+06	5.328e+06	4799151	1.36777e+07	6.86443e+06
E1BGS2	Acyl-CoA dehydrogenase family, member 10 OS=Bos taurus OX=9913 GN=ACAD10 PE=1 SV=1	0	208.79	37	25	242	25	1055	117.6	7.84	378.03	25	0	0	0.699	1.211	0.86	1.044	0.380437	0.195482	0.941785	0.988169	46.38	38.29	56.58	38.47	127.1	77.7	108	87.3	11.67	24.36	20.71	20.23	2.29827e+07	2.03461e+07	3.24674e+07	3.28966e+07	3.52919e+07	5.6579e+06	1.61268e+07	1.67209e+07	8.32554e+06	8.26064e+06	2.80599e+07	2.75018e+07	1.8615e+07	2.16996e+07	3.39356e+07
Q2TBU0	Haptoglobin OS=Bos taurus OX=9913 GN=HP PE=2 SV=1	0	82.832	37	11	31	11	401	44.8	7.71	84.43	11	0	0	0.823	0.678	0.617	1.165	0.83346	0.000980738	0.394833	0.898715	84.53	82.81	98.94	73.73	81.7	20	260.1	38.3	60.38	63.5	95	90.4	4.82256e+06	1.36364e+06	680239	2.9111e+06	4.66705e+06	313361	286810	1.32492e+06	431549	231515	2.8178e+07	4.09196e+06	1.0107e+07	8.8318e+06	2.59634e+06
A6QL68	CLYBL protein OS=Bos taurus OX=9913 GN=CLYBL PE=2 SV=1	0	62.495	37	9	84	9	341	37.5	8.03	174.45	9	0	0	1.1	0.969	1.058	0.97	0.800262	0.942607	0.960731	0.99859	44.82	25	40.23	36.24	89.1	101.3	95.6	114	20.42	29.93	24.17	30.32	4.84706e+06	3.84676e+06	7.66869e+06	8.34193e+06	6.90793e+06	1.83522e+06	5.50085e+06	5.45949e+06	4.85606e+06	2.11123e+06	4.50325e+06	7.32594e+06	7.37727e+06	5.75871e+06	9.64506e+06
Q863B3	Staphylococcal nuclease domain-containing protein 1 OS=Bos taurus OX=9913 GN=SND1 PE=1 SV=1	0	138.97	37	22	178	22	910	101.9	7.17	358.81	22	0	0	0.874	0.981	0.879	0.976	0.86144	0.939925	0.952295	0.99859	51.12	33.63	47.05	45.12	109.4	82.6	113.9	94.1	16.12	26.17	12.17	25.56	2.64651e+07	1.89111e+07	4.0102e+07	3.06112e+07	3.33871e+07	9.82831e+06	1.8432e+07	2.88308e+07	1.22968e+07	9.66185e+06	3.3511e+07	3.12933e+07	3.14156e+07	3.8039e+07	3.48965e+07
A6H7H3	LOC789567 protein OS=Bos taurus OX=9913 GN=HSD17B12 PE=1 SV=1	0	67.897	37	9	94	9	312	34.9	9.47	123.37	9	0	0	0.768	1.136	0.887	1.075	0.66687	0.511133	0.964043	0.988169	46.95	49.35	52.57	61.81	125.1	73	139.5	62.4	35.9	49.54	25.12	53.63	8.7978e+06	6.46805e+06	1.17286e+07	6.82015e+06	4.2055e+06	775804	5.1721e+06	6.83151e+06	2.58516e+06	2.23429e+06	1.09483e+07	1.02307e+07	1.09679e+07	7.40539e+06	6.00727e+06
A0A3Q1ME53	60S ribosomal protein L9 OS=Bos taurus OX=9913 PE=3 SV=1	0	38.673	36	4	31	4	192	21.8	9.88	48.57	4	0	0	0.898	0.896	0.921	0.876	0.933071	0.609085	0.981155	0.986534	52.22	30.48	50.33	29.61	95.9	93.4	107.7	103.1	12.12	9.29	12.89	15.85	6.36919e+06	6.24105e+06	7.93708e+06	7.90754e+06	1.01378e+07	2.8027e+06	4.86746e+06	5.729e+06	4.37468e+06	3.29099e+06	9.05727e+06	6.74283e+06	1.01973e+07	8.65165e+06	9.06065e+06
A5PK51	Nicotinate phosphoribosyltransferase OS=Bos taurus OX=9913 GN=NAPRT PE=2 SV=2	0	106.125	36	13	87	13	538	57.8	7.12	164.11	13	0	0	1.165	0.971	1.087	1.052	0.718112	0.965808	0.944885	0.988169	67.4	51.91	65.25	54.71	80.4	111.1	107.8	100.6	10.49	19.19	33.43	41.01	5.22072e+06	4.27062e+06	4.85601e+06	6.07104e+06	5.34327e+06	2.36872e+06	5.57043e+06	4.99464e+06	4.97148e+06	3.25737e+06	1.18608e+07	5.58661e+06	8.74726e+06	5.0149e+06	8.28567e+06
A0A3Q1MCJ7	Ribosomal protein S14 OS=Bos taurus OX=9913 GN=RPS14 PE=1 SV=1	0	30.125	36	4	59	4	151	16.3	10.05	111.4	4	0	0	1.324	1.075	1.27	1.102	0.399642	0.771609	0.768305	0.988169	43.41	36.07	32.43	39.38	91.1	106.9	93.7	108.2	10.82	15.6	15.05	10.97	6.3986e+06	6.38181e+06	7.35688e+06	7.24768e+06	8.34864e+06	4.505e+06	4.62797e+06	7.24702e+06	4.68949e+06	3.53996e+06	6.96217e+06	8.50254e+06	6.47623e+06	8.39482e+06	8.2585e+06
P55156	Microsomal triglyceride transfer protein large subunit (Fragment) OS=Bos taurus OX=9913 GN=MTTP PE=1 SV=1	0	170.618	36	24	242	24	887	99	8.56	455.29	24	0	0	0.875	0.964	0.866	1.016	0.862469	0.887244	0.950343	0.998513	62.18	27.04	58.59	45.49	120.5	84.2	115.1	80.1	21.6	13.93	12.35	29.7	2.89568e+07	1.66241e+07	3.99628e+07	4.06044e+07	4.34e+07	1.30213e+07	2.34333e+07	1.72666e+07	1.51657e+07	1.12003e+07	4.20106e+07	3.44189e+07	3.74644e+07	3.61934e+07	5.05437e+07
F6PTG3	Hydroxysteroid 11-beta dehydrogenase 1 OS=Bos taurus OX=9913 GN=HSD11B1 PE=1 SV=1	0	86.921	36	10	157	10	338	37.3	8.68	248.63	10	0	0	1.156	1.052	0.896	1.417	0.740385	0.892015	0.967159	0.24729	79.2	46.73	73.79	68.73	105.5	114.7	97.7	82.1	10.85	24.31	23.97	22.02	3.87481e+07	2.52233e+07	3.95037e+07	3.1169e+07	4.00728e+07	1.55136e+07	3.15703e+07	3.79878e+07	2.22218e+07	1.08917e+07	3.88973e+07	3.47313e+07	5.49002e+07	3.05217e+07	3.12648e+07
A0A3Q1MCV0	Hydroxysteroid 17-beta dehydrogenase 8 OS=Bos taurus OX=9913 GN=HSD17B8 PE=3 SV=1	0	60.317	36	6	59	6	248	25.3	7.27	171.73	6	0	0	0.99	0.917	0.961	0.918	0.970535	0.811924	0.997348	0.988169	63.61	49.7	46.97	39.11	113.6	86.6	108.9	90.8	49.8	37.28	22.42	49	2201189	5.22358e+06	6.85307e+06	2.72472e+06	8.76028e+06	3.33965e+06	3.58874e+06	1.83516e+06	3.29615e+06	1.80722e+06	6.66811e+06	6.59301e+06	5.31019e+06	4.09704e+06	8.383e+06
A1XED6	40S ribosomal protein S11 (Fragment) OS=Bos taurus OX=9913 PE=2 SV=1	0	29.013	36	2	38	2	80	9.6	10.68	125.38	2	0	0	0.699	0.944	0.697	0.942	0.597577	0.91699	0.66073	0.988169	53.63	31.42	46.32	32.49	106.6	79.4	121.8	92.2	31.1	36.67	22.94	41.5	2.2803e+06	2.06403e+06	2.59898e+06	3.93323e+06	5.27341e+06	1.21515e+06	1.50059e+06	1.82967e+06	499177	683987	4.3821e+06	2.72345e+06	2.6296e+06	3.17961e+06	4.24838e+06
Q32PB8	40S ribosomal protein S21 OS=Bos taurus OX=9913 GN=RPS21 PE=3 SV=1	0	39.635	36	3	59	3	83	9.1	8.5	165.37	3	0	0	0.751	1.014	0.795	0.977	0.645597	0.929537	0.87285	0.99859	60.59	33.5	43.15	51.27	109.7	87.5	111	91.7	16.78	32.83	17.28	9.94	3.56858e+06	3.44791e+06	3.31452e+06	4.62589e+06	5.33563e+06	698094	1.9495e+06	2.74464e+06	2307580	1.63911e+06	3.23486e+06	5.16481e+06	4.54221e+06	4.55471e+06	5.12889e+06
Q2TBQ5	60S ribosomal protein L7a OS=Bos taurus OX=9913 GN=RPL7A PE=2 SV=3	0	35.101	36	8	71	8	266	30	10.61	98.82	8	0	0	0.958	0.934	0.916	1.019	0.986911	0.738551	0.980042	0.995136	50.78	23.19	47.52	51.34	100.7	91.7	107.4	100.1	6.2	12.64	8.71	12.15	2.06151e+07	1.67802e+07	2.24366e+07	2.53643e+07	2.68728e+07	1.17042e+07	1.49259e+07	1.80088e+07	11271814	8.17015e+06	2.29946e+07	2.53536e+07	2.4547e+07	2.62122e+07	2.91954e+07
Q3ZBH0	T-complex protein 1 subunit beta OS=Bos taurus OX=9913 GN=CCT2 PE=1 SV=3	0	111.419	36	12	118	12	535	57.4	6.64	260.61	12	0	0	0.867	0.94	0.838	0.965	0.843844	0.7837	0.931531	0.99859	51.94	30.03	47.82	42.49	97.1	93.2	111.4	98.3	7.79	18.95	16.13	28.94	2.45862e+07	1.80096e+07	2.48803e+07	2.22661e+07	2.93097e+07	6.94538e+06	1.4664e+07	1.82101e+07	1.43657e+07	1.06127e+07	2.4438e+07	2.08394e+07	3.22837e+07	2.78626e+07	3.341e+07
Q08DK4	Mitochondrial glutamate carrier 1 OS=Bos taurus OX=9913 GN=SLC25A22 PE=2 SV=1	0	40.104	36	8	44	8	322	34.5	9.29	48.39	8	0	0	1.028	1.125	0.938	1.224	0.923933	0.551526	0.989647	0.72978	48.43	39.45	38.43	42.89	112.5	95.7	100.9	90.8	9.75	32	23.56	32.07	7.56461e+06	5.20733e+06	7.11525e+06	9.05462e+06	8.7917e+06	1.85791e+06	5.63348e+06	6.60499e+06	3.792e+06	1.90779e+06	6.08966e+06	9.49439e+06	7.80723e+06	4.86521e+06	8.23541e+06
P00125	Cytochrome c1, heme protein, mitochondrial OS=Bos taurus OX=9913 GN=CYC1 PE=1 SV=2	0	70.529	36	6	89	6	325	35.3	8.98	217.72	6	0	0	1.088	0.944	0.998	1.002	0.847816	0.811924	0.989647	0.99859	56.9	40.14	78.86	57	87.7	109.4	93.5	109.5	10.84	16.51	7	18.49	1.13889e+07	9.23759e+06	1.00585e+07	1.10175e+07	1.14775e+07	5.81644e+06	9.48631e+06	1.11844e+07	8.33505e+06	4.08403e+06	1.12164e+07	1.17674e+07	1.2338e+07	1.24173e+07	1.39432e+07
A0A3Q1LPG0	Uncharacterized protein OS=Bos taurus OX=9913 PE=1 SV=1	0	62.036	36	7	42	6	320	35.5	7.68	77.72	7	0	0	0.558	0.813	0.398	1.218	0.159198	0.225225	0.0108051	0.743932	68.17	53.86	29.52	42.2	96.3	63.1	189.3	51.3	70.07	73.79	23.6	62.91	9.04966e+06	2.13533e+06	2.06604e+06	2.77276e+06	4.97078e+06	201876	1.36496e+06	1.90353e+06	596352	1.89296e+06	5.79907e+06	3.20065e+06	6.68788e+06	5.65719e+06	6.81475e+06
Q3ZBU2	CDGSH iron-sulfur domain-containing protein 1 OS=Bos taurus OX=9913 GN=CISD1 PE=1 SV=1	0	47.117	36	4	77	4	106	12	9.09	242.63	4	0	0	1.208	1.047	1.251	1.218	0.639883	0.881864	0.785327	0.746088	42.26	28.75	51.88	60.64	93.7	113.2	87.9	105.1	10.15	36.52	13.31	23.66	8.16191e+06	6.39675e+06	8.19795e+06	7.69065e+06	1.07058e+07	7.19062e+06	7.34775e+06	1.40793e+07	5.63983e+06	3.20286e+06	8.47508e+06	1.04913e+07	7.99228e+06	7.6986e+06	9.06427e+06
Q58DR8	Succinate--CoA ligase [ADP/GDP-forming] subunit alpha, mitochondrial OS=Bos taurus OX=9913 GN=SUCLG1 PE=2 SV=3	0	134.236	36	11	165	11	346	36.1	9.32	300.12	11	0	0	1.402	1.024	1.294	1.162	0.292582	0.970758	0.734371	0.906756	84.18	35.39	54.48	55.61	92.9	104.1	87.9	115.1	11.65	22.49	9.53	18.85	2.80234e+07	2.19574e+07	3.35002e+07	2.49066e+07	2.85757e+07	9.42398e+06	2.16961e+07	2.52073e+07	2.23502e+07	1.56272e+07	2.77506e+07	2.86656e+07	3.04606e+07	3.18581e+07	3.63087e+07
B0JYP6	IGK protein OS=Bos taurus OX=9913 GN=IGK PE=2 SV=1	0	34.719	36	4	51	4	240	26.3	7.25	124	4	0	0	0.891	1	0.847	0.92	0.933071	0.968728	0.939713	0.988169	37.89	32.22	43.35	32.54	97.9	82.4	105.4	114.3	26.47	21.46	28.71	47.63	5.45534e+06	2.1487e+06	3.83153e+06	3.578e+06	4.41683e+06	1.40772e+06	1.74787e+06	2.3877e+06	2.34618e+06	1.75659e+06	4.24082e+06	1.78782e+06	4534360	3.90792e+06	4.22542e+06
G1K122	Retinol-binding protein OS=Bos taurus OX=9913 GN=RBP4 PE=3 SV=1	0	35.814	36	7	58	7	201	23	5.69	101.54	7	0	0	1.22	1.336	1.201	1.152	0.64208	0.0138582	0.8527	0.932989	63.32	37.85	52.05	42.35	141.4	103.9	58	96.6	33.42	44.13	43.31	19.21	1.44797e+07	1.07575e+07	7288922	1.55663e+07	9.20437e+06	3.98667e+06	1.08364e+07	8.32252e+06	6.59241e+06	1.42093e+06	6.13452e+06	1.12533e+07	6.65445e+06	1.15473e+07	4.75087e+06
Q56JV9	40S ribosomal protein S3a OS=Bos taurus OX=9913 GN=RPS3A PE=2 SV=3	0	71.896	36	9	81	9	264	29.9	9.73	214.25	9	0	0	0.96	0.995	1.027	0.991	0.998313	0.999419	0.978885	0.99859	59.38	38.3	56.68	44.05	100.9	91.1	108.4	99.6	13.27	14.32	9.84	11.7	7.81486e+06	4.98282e+06	8.08374e+06	9.56968e+06	1.05245e+07	2.88848e+06	4.78838e+06	6.33282e+06	4.15799e+06	3.87377e+06	8.04362e+06	9.09932e+06	8.2467e+06	8.63217e+06	1.06705e+07
Q3ZCI9	T-complex protein 1 subunit theta OS=Bos taurus OX=9913 GN=CCT8 PE=1 SV=3	0	103.302	36	14	148	14	548	59.6	5.59	327.24	14	0	0	0.991	0.961	0.95	1.007	0.983482	0.87502	0.994588	0.99859	45.99	25.61	40.52	38.63	99.7	92.6	107.3	100.4	11.5	15.05	12.17	15.03	1.78358e+07	1.09754e+07	2.12066e+07	1.87057e+07	2.20497e+07	6.06584e+06	1.17571e+07	1.51771e+07	9.75871e+06	8.39888e+06	17374339	1.90677e+07	2.40022e+07	2.19654e+07	2.27063e+07
A0A452DIQ6	Electron transfer flavoprotein-ubiquinone oxidoreductase, mitochondrial OS=Bos taurus OX=9913 GN=ETFDH PE=4 SV=1	0	204.988	36	21	285	21	842	92.4	9.04	628.69	21	0	0	0.987	1.063	0.872	1.29	0.986911	0.861721	0.950343	0.561877	58.47	33.53	55.45	43.29	111.5	102.6	98	87.9	11.36	9.25	14.52	14.17	2.46821e+07	2.1009e+07	2.95547e+07	2.6944e+07	3.74591e+07	1.25725e+07	1.85824e+07	2.44035e+07	1.47709e+07	1.10301e+07	2.53948e+07	3.47739e+07	2.71894e+07	2.4642e+07	3.13014e+07
F1N3I8	Uncharacterized protein OS=Bos taurus OX=9913 GN=LOC784417 PE=3 SV=3	0	68.119	36	12	93	1	521	59.6	8.65	115.45	12	0	0	0.688	0.982	0.618	1.085	0.800367	0.999419	0.398811	0.988169	56.5	48.39	28.73	24	119.8	82.4	121.9	75.9	47.54	15.15	18.55	23.83	263397		405443		151001		131449	149375	85488.3	95252.9	382698	253366	281331	302179
A4FUI1	Protein MIX23 OS=Bos taurus OX=9913 GN=MIX23 PE=2 SV=1	0	12.587	35	3	5	3	144	16.7	7.3	8.27	3	0	0	0.943	0.96	1.1	0.838	0.993086	0.954371	0.941514	0.898715	41.2	19.28	21.59	23.59	92.9	96.5	98.3	112.2	46.91	7	9.67	10.72	925454	1.85383e+06	1.42737e+06	859201	1.60337e+06	578127	1.00659e+06	1.09724e+06	844002	660169	1.44375e+06	1.37453e+06	1.84629e+06	1.43165e+06	1.77098e+06
V6F9A3	Apolipoprotein C-III OS=Bos taurus OX=9913 GN=ApoC3 PE=3 SV=1	0	26.29	35	3	53	3	96	10.7	5.11	72.19	3	0	0	1.281	1.087	1.365	1.15	0.519672	0.747281	0.627595	0.936355	40.69	34.38	39.47	35.09	89.1	112.9	87.9	110.1	20.68	15.26	27.86	16.63	17122435	1.8699e+07	1.71717e+07	18238515	26879509	1.2918e+07	1.52828e+07	1.48698e+07	1.45826e+07	9.796e+06	1.53472e+07	2.61767e+07	1.94347e+07	18022662	1.39764e+07
F6QQE8	Cytochrome P450, family 27, subfamily A, polypeptide 1 OS=Bos taurus OX=9913 GN=CYP27A1 PE=3 SV=1	0	82.314	35	13	79	13	537	60.7	9.38	110.22	13	0	0	1.115	1.057	1.139	1.041	0.794415	0.876637	0.908162	0.988169	45.49	38.65	49.67	40.21	113.2	103.8	98.7	84.2	36.86	42.11	14.16	26.41	7.87132e+06	4.4821e+06	1.45514e+07	1.67187e+07	1.58944e+07	6.99251e+06	9.16921e+06	1.25852e+07	4.94536e+06	1.9931e+06	1.33242e+07	1.14371e+07	1.32191e+07	1.20365e+07	1.78963e+07
F2Z4F5	Dipeptidyl peptidase 3 OS=Bos taurus OX=9913 GN=DPP3 PE=1 SV=2	0	131.339	35	15	79	15	749	83.7	5.14	179.23	15	0	0	0.872	1.015	0.919	0.974	0.884133	0.991477	0.981155	0.99859	52.44	36.79	43.73	40.87	104.1	64.1	145.5	86.2	15.93	35	16.42	29.07	8.57087e+06	6.87423e+06	1.00048e+07	1.34862e+07	1.11111e+07	2.70313e+06	7066752	5.0912e+06	2.71746e+06	1.85022e+06	1.41994e+07	1.51735e+07	1.10637e+07	1.03185e+07	1.52856e+07
A6QPD5	UDP-glucuronosyltransferase OS=Bos taurus OX=9913 GN=LOC781988 PE=1 SV=1	0	95.423	35	13	148	11	529	60.7	8.34	290.33	13	0	0	1.229	1.228	0.787	1.922	0.635861	0.138995	0.86472	0.00213294	66.75	47.65	49.21	64.55	100.9	142.5	90.8	65.9	27.31	26.67	23.98	36.72	1.49454e+07	2.34446e+07	2.91128e+07	2.28499e+07	2.27154e+07	1.42145e+07	2.80329e+07	2.80368e+07	1.51038e+07	8.1206e+06	2.81334e+07	2.20248e+07	1.96845e+07	1.34605e+07	2.25274e+07
Q3MHR7	Actin-related protein 2/3 complex subunit 2 OS=Bos taurus OX=9913 GN=ARPC2 PE=1 SV=1	0	38.116	35	7	24	7	300	34.3	7.36	37.73	7	0	0	0.902	0.934	0.976	0.836	0.949649	0.881864	0.99717	0.890586	57.65	50.1	52.11	54.21	75.4	107.7	108.3	108.6	40.6	52.71	11.91	29.03	2.33363e+06	3.49723e+06	4.37971e+06	1.57536e+06	3.60213e+06	1.4239e+06	2.60294e+06	7.72129e+06	2.69339e+06	2.01255e+06	4.28519e+06	4.51512e+06	5.86197e+06	4.60791e+06	6.02857e+06
A5PJY0	LMAN1 protein OS=Bos taurus OX=9913 GN=LMAN1 PE=2 SV=1	0	104.458	35	11	169	11	518	58	6.49	490.38	11	0	0	1.293	1.08	1.185	1.246	0.496501	0.791899	0.870473	0.676611	49.8	35.46	57.79	44.7	98.7	128.9	76.9	95.6	23.28	14.85	15.59	14.6	2.86336e+07	2.20185e+07	1.91333e+07	2.45542e+07	2.1115e+07	1.29557e+07	2.21305e+07	2.41146e+07	13718100	1.58532e+07	1.63098e+07	2.25159e+07	2.53392e+07	1.82254e+07	2.05055e+07
A0A3Q1MJX5	UDP-glucuronosyltransferase OS=Bos taurus OX=9913 GN=LOC530553 PE=3 SV=1	0	131.8	35	15	208	3	529	60.9	8.21	370.18	15	0	1	0.981	1.412	0.592	2.971	0.977459	0.00151547	0.308219	6.53553e-09	53.97	58.27	87.06	88.48	152.5	120.7	101.2	25.6	25.02	60	58.25	101.78	1.14803e+07	9.12231e+06	1.37329e+07	7.63439e+06	9074240	2.4073e+06	9.58619e+06	1.13329e+07	5.35468e+06	848074	1.05255e+07	8.66247e+06	2.38037e+06	2465042	9021318
Q58DU7	SH3 domain-binding glutamic acid-rich-like protein OS=Bos taurus OX=9913 GN=SH3BGRL PE=3 SV=1	0	16.379	35	3	29	3	114	12.8	5.25	42.21	3	0	0	1.1	1.164	1.286	0.897	0.854982	0.413816	0.746124	0.988169	50.68	35.86	36.04	37.39	99.3	97.1	78.9	124.7	27.98	44.54	35.91	19.68	2.20959e+06	2.11795e+06	1.43133e+06	1.88183e+06	2.07289e+06	633987	1.30776e+06	914798	1.46502e+06	1.49276e+06	1.59775e+06	1.0101e+06	1.7893e+06	572366	1.68603e+06
F1N0S6	Sulfotransferase OS=Bos taurus OX=9913 GN=SULT2A1 PE=3 SV=2	0	41.94	35	8	72	8	285	33.8	6.4	139.2	8	0	0	0.723	1.207	0.759	1.185	0.46488	0.207431	0.803861	0.839822	42.54	46.58	52.67	46.65	211.1	46.7	70.1	72.1	57.65	50.6	48.12	48.67	2.44455e+07	6.18424e+06	5.23574e+06	2.77904e+07	2.62977e+07	3.67681e+06	3.45467e+06	3.70378e+06	2.9681e+06	5.799e+06	8.32552e+06	1.49857e+07	1.909e+07	6.83075e+06	6.75823e+06
Q2KIT0	Protein HP-20 homolog OS=Bos taurus OX=9913 PE=2 SV=1	0	23.658	35	4	14	4	191	20.6	8.59	40.85	4	0	0	0.895	0.992	0.934	0.891	0.952381	0.991477	0.988453	0.988169	27.67	35.4	39.89	19.56	108.3	78.4	100.5	112.7	15.2	23.17	12.98	11.29	2.23613e+06	1.58225e+06	2.2327e+06	2.26945e+06	1.68811e+06	443570	1.39425e+06	1.15268e+06	886467	678505	1.88949e+06	1.63534e+06	2.3541e+06	2.14737e+06	2.27817e+06
F1N0E5	T-complex protein 1 subunit delta OS=Bos taurus OX=9913 GN=CCT4 PE=3 SV=2	0	78.156	35	12	99	12	542	58.1	7.61	167.92	12	0	0	0.872	1.002	0.89	0.938	0.854936	0.991647	0.966145	0.988169	32.82	21.3	28.51	31.76	99.1	93.8	109.3	97.7	39.96	22.98	11.68	23.95	1.28511e+07	4.09513e+06	1.75313e+07	1.57569e+07	9.23776e+06	7.72718e+06	9.06417e+06	9.88354e+06	6.00229e+06	4.07062e+06	1.66624e+07	1.23534e+07	1.56222e+07	1.4584e+07	1.84511e+07
F1N632	Dolichyl-diphosphooligosaccharide--protein glycosyltransferase 48 kDa subunit OS=Bos taurus OX=9913 GN=DDOST PE=3 SV=3	0	90.299	35	10	129	10	545	60.3	8.34	272.18	10	0	0	0.86	0.87	0.653	1.055	0.827579	0.355766	0.50644	0.988169	67.1	31.48	59.25	52.52	114.5	83	120.7	81.9	31.91	24.67	14.94	31.69	1.28295e+07	6.08211e+06	1.5593e+07	2.2119e+07	1.66478e+07	3.93053e+06	1.13206e+07	8.36353e+06	5.40243e+06	5.20317e+06	1.58437e+07	2.1277e+07	1.71639e+07	1.55852e+07	2.23857e+07
P10103	High mobility group protein B1 OS=Bos taurus OX=9913 GN=HMGB1 PE=1 SV=3	0	66.07	35	6	96	5	215	24.9	5.74	274.34	6	0	1	1.083	0.899	1.329	0.823	0.854982	0.55025	0.68513	0.838835	60.96	37.21	60.82	74.43	88	91.8	99.1	121.1	8.09	65.06	15.85	26.76	1.17612e+07	7.736e+06	1.19082e+07	1.30423e+07	1.43974e+07	1.65286e+07	5.97507e+06	9.86334e+06	5.48835e+06	9.41641e+06	1.46007e+07	1.3276e+07	1.52755e+07	1.36099e+07	2.11563e+07
A8E4P3	STOM protein OS=Bos taurus OX=9913 GN=STOM PE=1 SV=1	0	56.707	35	7	94	7	284	31.3	7.08	180.8	7	0	0	0.968	1.074	0.938	1.127	0.987205	0.791899	0.989647	0.966416	49.37	33.53	44.78	37.42	100	106.4	97.3	96.4	22.91	12.96	12.96	24.99	7.0477e+06	7.07711e+06	1.37438e+07	8.65504e+06	1.1665e+07	4.44185e+06	8.88785e+06	9.1766e+06	5.21843e+06	4.45748e+06	8.99609e+06	9.18912e+06	1.03794e+07	9.88271e+06	1.32888e+07
G5E589	Proteasome subunit beta OS=Bos taurus OX=9913 GN=PSMB1 PE=3 SV=1	0	43.429	35	6	55	6	241	26.3	7.81	122.77	6	0	0	1.016	1.017	0.96	0.965	0.940187	0.916286	0.99717	0.99859	38.59	26.19	44.34	36.18	105.4	83.2	106.3	105.1	16.61	34.56	12.63	37.97	5.29427e+06	3.37891e+06	4.12962e+06	6.3178e+06	5.26495e+06	1.06667e+06	2.56365e+06	2.88894e+06	2.62912e+06	2.66637e+06	3.72806e+06	5.00659e+06	5.39991e+06	4.40066e+06	5.44165e+06
A0A3Q1MG80	Uricase OS=Bos taurus OX=9913 GN=UOX PE=3 SV=1	0	75.842	35	8	52	8	316	36.2	7.84	144.83	8	0	0	1.148	1.055	1.029	0.989	0.740385	0.881864	0.978885	0.99859	91.46	73.48	85.86	87.36	127.1	92.5	116.7	63.7	37.97	41.24	16.32	97.85	1.31793e+07	3.24442e+06	13376468	8.89223e+06	1.48226e+07	1.54096e+06	9.50017e+06	6.02415e+06	5.52648e+06	4.05046e+06	9.9607e+06	1.27117e+07	1.60223e+07	1.04555e+07	1.33971e+07
A0A3Q1LXA8	Inorganic diphosphatase OS=Bos taurus OX=9913 GN=PPA2 PE=1 SV=1	0	62.244	35	8	76	8	342	38.7	6.68	142.53	8	0	0	1.024	1.055	0.934	1.138	0.942521	0.878203	0.988453	0.950848	42.32	36.4	42.45	37.21	97.1	106.8	91.3	104.8	33.64	15.06	5.55	32.92	6.69928e+06	1.03772e+07	1.17217e+07	6.40356e+06	1.0756e+07	4.87223e+06	6.78979e+06	9430081	7.17766e+06	3.90003e+06	9.64301e+06	8.99872e+06	1.00664e+07	7.99625e+06	1.05957e+07
A0A3Q1LKJ8	Electron transfer flavoprotein subunit beta OS=Bos taurus OX=9913 GN=VSIG10L PE=3 SV=1	0	129.348	35	11	204	11	342	37.1	9.77	639.6	11	0	0	1.092	1.036	1.18	1.123	0.84261	0.940878	0.87285	0.968027	60.73	46.58	54.04	42.68	82	112.4	97.2	108.4	17.16	17.35	10.85	14.93	3.19259e+07	2.97872e+07	5.22004e+07	3.63946e+07	4.05557e+07	1.59774e+07	3.83761e+07	3.55171e+07	3.19238e+07	2.17259e+07	3.92599e+07	4.05543e+07	4.78199e+07	4.80372e+07	5.12218e+07
F1N2Q7	Annexin OS=Bos taurus OX=9913 GN=ANXA13 PE=1 SV=3	0	54.377	35	7	16	7	325	36.4	6.23	29.23	7	0	0	1.035	1.174	0.885	1.431	0.915389	0.278589	0.960362	0.220598	63.63	46.81	52.04	63.44	112.9	100.5	93.9	92.7	27.52	54.37	26.16	18.71	5.76232e+06	6.80867e+06	7.17603e+06	6.57265e+06	4.76823e+06	1.15853e+06	5.37065e+06	4.24303e+06	3.19021e+06	5.39418e+06	5.56996e+06	5.35684e+06	5.48227e+06	8.5032e+06	6104742
A0A3Q1M4V7	Uncharacterized protein OS=Bos taurus OX=9913 GN=LOC521656 PE=3 SV=1	0	105.89	35	15	102	15	502	57.5	8.16	186.4	15	0	0	0.916	0.89	0.738	1.205	0.940822	0.488279	0.768305	0.79704	72.29	44.87	53.61	62.34	103.7	89.8	134.2	72.3	25.11	19.56	24.55	38.61	3.45583e+07	1.42062e+07	3.04873e+07	2.33425e+07	3.70972e+07	1.27769e+07	2.20018e+07	1.95503e+07	1.00644e+07	1.01917e+07	4.75895e+07	2.75583e+07	4.18278e+07	2.55331e+07	4.6612e+07
A0A452DJ95	Retinol binding protein 1 OS=Bos taurus OX=9913 GN=RBP1 PE=3 SV=1	0	17.611	35	3	21	3	101	11.8	5.07	25.82	3	0	0	1.03	1.044	1.051	1.053	0.952381	0.905509	0.966394	0.988169	33.33	32.2	37.52	44.03	92.3	110.8	97.2	99.6	30.79	53.73	19.93	45.28	792230	478160	1.03667e+06	1.5268e+06	1.13482e+06	1.25923e+06	672902	921240	911347	350754	929907	1.08829e+06	1.01832e+06	1.32385e+06	1.51143e+06
Q1LZ72	Canopy 2 homolog (Zebrafish) OS=Bos taurus OX=9913 GN=CNPY2 PE=2 SV=1	0	32.902	35	4	39	4	182	20.7	4.92	101.38	4	0	0	0.758	1.002	0.826	0.894	0.708571	0.96813	0.91382	0.988169	58.85	36.9	50.83	40.33	93.5	66.4	134.5	105.6	26.05	14.58	42.69	53.4	3.28423e+06	3.12965e+06	3.12801e+06	5.38507e+06	3.17025e+06	1.35052e+06	1.43863e+06	1.71377e+06	1.37422e+06	1.06336e+06	5.2045e+06	9.4251e+06	1.00307e+07	3.57797e+06	4.97609e+06
P81623	Endoplasmic reticulum resident protein 29 OS=Bos taurus OX=9913 GN=ERP29 PE=1 SV=2	0	45.108	34	5	74	5	258	28.8	5.82	139.83	5	0	0	0.833	0.999	0.914	0.882	0.754084	0.989019	0.978885	0.988169	43.81	30.2	40.47	45.14	106.3	87.4	109.6	96.7	11.8	38.26	17.46	22.17	1.18914e+07	9.72197e+06	11722193	1.49582e+07	1.20197e+07	3.42124e+06	7.28992e+06	7.60692e+06	6.56762e+06	8.3304e+06	14970800	1.12708e+07	1.41071e+07	1.40931e+07	1.06184e+07
A0A3Q1N2K5	1,2-dihydroxy-3-keto-5-methylthiopentene dioxygenase OS=Bos taurus OX=9913 GN=ADI1 PE=3 SV=1	0	29.023	34	5	34	5	186	21.7	5.05	48.6	5	0	0	0.741	0.801	0.838	0.856	0.599867	0.124313	0.931531	0.950656	63.9	34.08	49.16	55.41	115.8	40.3	155.3	88.6	43.88	60.26	29.85	69.4	7.96487e+06	1.57766e+06	6.53801e+06	4.24773e+06	6.07552e+06	870795	3.52304e+06	3.01813e+06	563000	795245	8.19198e+06	7.62626e+06	7.83979e+06	6.86916e+06	14602945
Q0II68	2-amino-3-carboxymuconate-6-semialdehyde decarboxylase OS=Bos taurus OX=9913 GN=ACMSD PE=2 SV=1	0	38.786	34	7	43	7	336	37.9	6.79	82.15	7	0	0	0.92	1.089	1.101	0.894	0.968797	0.637134	0.941514	0.988169	49.36	56.11	48.87	58.6	109.3	75.7	122.4	92.6	21.91	47.35	40.22	54.08	3.64026e+06	2.87797e+06	2.42067e+06	4.65362e+06	4.15435e+06	600041	1.67199e+06	2.22988e+06	2.81272e+06	1.1396e+06	5.2751e+06	2903290	1.80523e+06	5.10625e+06	4.8263e+06
P05689	Cathepsin Z OS=Bos taurus OX=9913 GN=CTSZ PE=2 SV=2	0	80.289	34	5	64	5	304	33.9	7.01	176.35	5	0	0	0.661	0.844	0.899	0.667	0.388248	0.383594	0.969725	0.170833	75.28	69.74	69.76	78.26	119.3	41	158.8	80.9	49.54	95.02	46.42	69.04	3.27328e+06	3.88644e+06	2.28897e+06	6.76085e+06	9.78308e+06	347672	4.29033e+06	1.50233e+06	1.03156e+06	352970	7.46592e+06	1.04433e+07	8.36004e+06	1.79772e+06	6.76077e+06
Q3ZCH0	Stress-70 protein, mitochondrial OS=Bos taurus OX=9913 GN=HSPA9 PE=2 SV=1	0	181.672	34	19	280	19	679	73.7	6.3	742.16	19	0	0	1.013	0.983	1.051	0.999	0.964598	0.948077	0.966394	0.99859	51.77	26.67	45.75	43.24	98.4	97.6	102.7	101.3	9.94	22.64	4.25	12.99	5.29376e+07	3.81915e+07	6.63873e+07	6.88567e+07	6.77424e+07	1.66919e+07	4.57558e+07	4.67186e+07	3.92006e+07	2.2565e+07	6.68406e+07	6.61531e+07	6.98497e+07	6.8061e+07	7.71726e+07
Q3SZM7	Dipeptidase 1 OS=Bos taurus OX=9913 GN=DPEP1 PE=2 SV=1	0	85.278	34	8	11	8	410	45.1	6.15	30.97	8	0	0	0.954	1.068	1.327	0.801	0.997425	0.727372	0.685495	0.742318	30.99	20.31	27.31	48.62	91.1	101.8	90.6	116.5	52	35.44	15.95	100.78	3.28661e+06	191312	4.38669e+06	3.75821e+06	4203320	1.1278e+06	2.89784e+06	2.23601e+06	2.48063e+06	2.62609e+06	4.45515e+06	3.76835e+06	3.3585e+06	2.77397e+06	4.09487e+06
A6QPH7	AKR7A2 protein OS=Bos taurus OX=9913 GN=AKR7A2 PE=2 SV=1	0	82.569	34	8	99	2	369	40.5	8.29	317.9	8	0	0	0.767	0.896	0.679	1	0.679359	0.691088	0.598972	0.99859	52.44	25.71	36.09	38.16	110.1	95.7	106.5	87.7	25.2	17.51	18.84	25.7	4.34167e+06	4726831	3.77191e+06	4.81626e+06	4.03589e+06	1.25375e+06	3.01822e+06	2.56682e+06	2.40444e+06	1.70456e+06	3.66905e+06	6.05233e+06	5.10367e+06	4.32119e+06	4.87918e+06
P80209	Cathepsin D OS=Bos taurus OX=9913 GN=CTSD PE=1 SV=2	0	56.868	34	9	109	9	390	42.5	7.05	220.91	9	0	0	0.889	0.976	0.97	0.862	0.923933	0.965808	0.998323	0.962496	42.81	30.48	31.53	30.66	85.9	102.6	92	119.6	7.11	19.99	53.31	43.99	6.36187e+06	4.79274e+06	6.78807e+06	7.40112e+06	6.47073e+06	2.20421e+06	6.00201e+06	5.93396e+06	4.73288e+06	3.38951e+06	6172319	6.74052e+06	7.739e+06	9.15895e+06	2.02753e+07
A0A3Q1N9S5	Heterogeneous nuclear ribonucleoprotein K OS=Bos taurus OX=9913 GN=HNRNPK PE=1 SV=1	0	109.426	34	12	148	12	437	48	6.46	301.53	12	0	0	0.972	0.973	0.989	0.964	0.999742	0.910122	0.99367	0.99859	67.86	33.24	56.19	41.61	99.3	95.8	100.7	104.2	11.37	23.28	8.64	12.8	1.40435e+07	1.44036e+07	1.655e+07	1.77697e+07	2.00447e+07	6.37913e+06	1.09561e+07	1.27478e+07	1.01458e+07	1.06345e+07	1.69838e+07	1.74158e+07	1.92024e+07	1.91435e+07	2.21027e+07
Q862J9	60S ribosomal protein L17 (Fragment) OS=Bos taurus OX=9913 PE=2 SV=1	0	56.83	34	5	62	5	179	20.7	9.85	138.71	5	0	0	1.002	0.847	0.979	0.869	0.960427	0.316868	0.99615	0.968027	74.07	38.83	54.73	58.83	93.2	100.4	112.4	94	12.55	27.97	24.08	24.99	6.72105e+06	4.50317e+06	7.23013e+06	8.74881e+06	7.1647e+06	4.52859e+06	3.68298e+06	5.76612e+06	3.0789e+06	3.759e+06	9.79708e+06	6.25952e+06	7.28456e+06	1.07593e+07	9.51333e+06
A0A3Q1LWZ2	UDP-glucuronosyltransferase OS=Bos taurus OX=9913 GN=LOC100296421 PE=3 SV=1	0	155.871	34	12	232	4	529	60.7	8.15	555.5	12	0	2	0.766	0.735	0.429	1.414	0.6675	0.0104302	0.0244828	0.252544	61.64	69.19	64.63	51.76	100.4	81	161.6	57	47.71	38.18	49.37	27.14	4.27888e+06	1.80509e+06	6.48426e+06	1.00099e+07	5.60292e+06	2.0883e+06	2.91597e+06	2.27445e+06	1.17303e+06	2.58803e+06	8.60107e+06	1.22773e+07	2.29111e+06	8.98071e+06	6.72588e+06
A0A452DJG7	Dolichyl-diphosphooligosaccharide--protein glycosyltransferase subunit 2 OS=Bos taurus OX=9913 GN=RPN2 PE=3 SV=1	0	87.137	34	10	73	10	630	69.2	5.83	167.8	10	0	0	0.75	0.898	0.685	1.127	0.658168	0.706537	0.617976	0.966416	55.43	41.17	56.84	60.15	91.8	79.9	134	94.3	38.03	46.06	19.45	46.49	2.6392e+06	2.0184e+06	4.02005e+06	6.518e+06	6.10853e+06	2.08701e+06	3.84637e+06	2.59043e+06	1.19892e+06	722992	6.48648e+06	3.98646e+06	4.8702e+06	5.56329e+06	6.74119e+06
E1BD93	Imidazolonepropionate hydrolase OS=Bos taurus OX=9913 GN=UROC1 PE=1 SV=3	0	163.208	34	19	146	2	751	82.8	6.93	334.58	19	0	16	0.618	1.053	0.761	0.828	0.129882	0.887244	0.807842	0.864242	58.88	43.79	52.27	62.87	116.7	75.6	123.1	84.5	26.84	34.16	40.37	21.07	2.51736e+07	1.47708e+07	1.5693e+07	1.69412e+07	3.05673e+07	4.53005e+06	1.56546e+07	8.32039e+06	7.39248e+06	7.54854e+06	2.24949e+07	3.15511e+07	1.00013e+07	1.53978e+07	2.5348e+07
P61284	60S ribosomal protein L12 OS=Bos taurus OX=9913 GN=RPL12 PE=2 SV=1	0	49.229	34	4	67	4	165	17.8	9.42	178.21	4	0	0	0.85	1.057	1.013	0.927	0.844311	0.849039	0.98374	0.988169	51.02	26.99	38.91	54.67	103.6	92.2	106.9	97.3	17.44	25.13	11.87	15.33	6647564	6.38152e+06	5.60879e+06	8.25019e+06	7.71469e+06	4.22524e+06	3.77894e+06	4.88887e+06	3.00213e+06	2.686e+06	7.86477e+06	6.48281e+06	6.34356e+06	7.52558e+06	8.15939e+06
P02081	Hemoglobin fetal subunit beta OS=Bos taurus OX=9913 PE=1 SV=1	0	38.847	34	6	696	2	145	15.8	7.03	327.87	6	0	0	3.31	1.173	4.223	0.777	3.99198e-05	0.636939	9.41869e-07	0.649977	45.06	89.31	97.59	90.53	31.7	166	30.1	172.3	38.52	80.24	65.93	51.01	721080	383453	1.17051e+06	596304	520748	4.64166e+06	1.24385e+06	1.55743e+06	1.70573e+06	2.00517e+06	1.60525e+06	1.32922e+06	307504	539336	556866
F1N206	Dihydrolipoyl dehydrogenase OS=Bos taurus OX=9913 GN=DLD PE=1 SV=2	0	107.492	34	9	122	9	509	54.2	7.68	284.72	9	0	0	0.958	0.922	0.987	0.957	0.986911	0.679704	0.994588	0.995085	40.92	26.98	38.39	38.6	96.9	94	112.8	96.3	14.73	18.97	13.39	20.38	1.31842e+07	8.75824e+06	1.51102e+07	1.55061e+07	1.14429e+07	5.23491e+06	1.03695e+07	1.04819e+07	7.53495e+06	3.73845e+06	1.75168e+07	1.23048e+07	1.7695e+07	15781140	1.56367e+07
A0A140T894	14-3-3 protein beta/alpha OS=Bos taurus OX=9913 GN=YWHAB PE=3 SV=1	0	44.646	34	6	53	4	246	28.1	4.83	95.59	6	0	0	0.758	0.959	0.833	0.881	0.68897	0.955662	0.929842	0.988169	35.44	40.94	45.2	33.64	111.5	74.8	124.4	89.3	23.02	42.06	15.1	28.61	3.55907e+06	2249427	4.12474e+06	5.74271e+06	4.13063e+06	1.96057e+06	1.78756e+06	2.00986e+06	876037	782525	4.95612e+06	4.03367e+06	4.44774e+06	4.10324e+06	6.28546e+06
P25417	Cystatin-B OS=Bos taurus OX=9913 GN=CSTB PE=1 SV=1	0	23.809	34	2	19	2	98	11.1	6.79	36.73	2	0	0	1.356	0.81	1.879	0.578	0.512973	0.275945	0.0903267	0.0233351	72.57	55.66	65.83	86.95	68.1	79.4	85.9	166.6	20.08	72.78	50.66	54.04	1.56384e+06	1.70105e+06	3.06981e+06	2.48773e+06	2.63312e+06	555230	999449	2.73054e+06	1.56604e+06	2.99614e+06	2.84211e+06	749593	3.86816e+06	4.78636e+06	3.40218e+06
Q7SIH1	Alpha-2-macroglobulin OS=Bos taurus OX=9913 GN=A2M PE=1 SV=2	0	275.316	34	33	408	28	1510	167.5	6.02	727.46	33	0	4	0.842	1.11	1.012	0.9	0.782124	0.638124	0.98374	0.988169	40.91	27.13	38.25	38.94	110.3	88.1	96.9	104.7	17.52	16.6	8.51	16.18	5.26325e+07	2.69531e+07	6.26738e+07	5.34353e+07	5.27986e+07	1.47437e+07	2.38182e+07	3.34755e+07	2.68483e+07	1.78406e+07	4.78623e+07	4.68872e+07	5.15266e+07	5.34214e+07	5.03088e+07
A5PJV3	Probable imidazolonepropionase OS=Bos taurus OX=9913 GN=AMDHD1 PE=2 SV=1	0	57.471	34	8	66	8	426	46.7	6.43	120.02	8	0	0	1.007	1.124	1.051	0.96	0.952381	0.465849	0.966394	0.998513	55.78	59.84	51.03	38.99	106.6	96.1	95.6	101.7	24.59	23.75	45.18	18.08	3.53895e+06	3.11316e+06	4.81977e+06	7.09346e+06	5.46439e+06	1.57598e+06	2.48374e+06	3.96118e+06	3.2954e+06	1.80791e+06	7.35456e+06	4.30865e+06	3.37205e+06	5.33515e+06	2.26373e+06
F1MQP2	Solute carrier family 27 member 2 OS=Bos taurus OX=9913 GN=SLC27A2 PE=3 SV=2	0	95.348	34	13	107	13	620	70.2	8.22	150.7	13	0	0	1.095	1.101	0.903	1.332	0.837912	0.681195	0.97231	0.43461	52.11	37.64	45.94	46.5	112.8	110.9	95.2	81.1	23.69	15.35	14.61	25.57	1.54816e+07	1.53325e+07	2.1878e+07	1.20703e+07	2.40961e+07	7.8261e+06	1.73228e+07	1.58723e+07	9.81019e+06	9.76304e+06	1.89004e+07	1.56245e+07	2.45975e+07	17450459	1.95458e+07
A0A3Q1LPB5	40S ribosomal protein S8 OS=Bos taurus OX=9913 GN=RPS8 PE=1 SV=1	0	54.372	33	8	110	8	257	29	10.32	236.23	8	0	0	0.896	0.944	0.913	0.987	0.907956	0.811924	0.978885	0.99859	33.62	26.84	33.82	40.88	98.8	89.4	114.8	97	12.28	20.68	13.77	21.58	1.24912e+07	8.70359e+06	1.34021e+07	1.6613e+07	1.65771e+07	8.19257e+06	8.42938e+06	1.0819e+07	6.6585e+06	4.91044e+06	1.59875e+07	1.25819e+07	1.46151e+07	1.60291e+07	1.9276e+07
A0A3Q1MXU7	Spectrin beta chain OS=Bos taurus OX=9913 GN=SPTBN1 PE=1 SV=1	0	512.34	33	59	497	59	2350	272.5	5.64	1138.07	59	0	0	1.121	0.992	1.107	1	0.785464	0.970089	0.939713	0.99859	48.28	29.71	44.11	44.55	93.9	103.9	100.1	102.1	5.67	18.39	14.16	19.3	5.33094e+07	4.23273e+07	5.70863e+07	5.51463e+07	6.81772e+07	2.5905e+07	4.39822e+07	5.98254e+07	2.75719e+07	3.13402e+07	53095011	6.15015e+07	5.94332e+07	7.07924e+07	7.26898e+07
Q08DI5	Ras-related protein Rap-2c OS=Bos taurus OX=9913 GN=RAP2C PE=2 SV=1	0	26.591	33	4	24	4	183	20.7	4.94	33.46	4	0	0	1.254	0.981	0.891	1.204	0.599867	0.999419	0.966394	0.797055	37.99	32.34	50.5	52.58	85.8	115.8	97.3	101	15.72	19.37	15.91	31.09	3.25698e+06	2.45326e+06	4.09184e+06	3.46418e+06	5.20948e+06	2.61973e+06	3.27673e+06	2.76045e+06	2.16745e+06	2.19091e+06	3.59198e+06	4.91816e+06	3.75702e+06	4.51424e+06	4.37248e+06
A0A3Q1LXH8	Imidazolonepropionate hydrolase OS=Bos taurus OX=9913 GN=UROC1 PE=1 SV=1	0	158.023	33	18	157	1	739	80.3	6.93	365.66	18	0	0	0.761	1.516	1.113	0.943	0.800419	0.0363643	0.933414	0.988169	76.09	85.91	83.87	67.54	139.6	87.2	74.8	98.4	56.98	54.19	71.14	53.44	1.09957e+06	823355	344107	824152	2.23207e+06	320628	369415	380564	493024	693808	321909	1.83065e+06	818833	549722	683913
A0A3Q1NJR8	Antithrombin-III OS=Bos taurus OX=9913 GN=SERPINC1 PE=3 SV=1	0	93.302	33	14	172	14	530	60	8.68	370.61	14	0	0	0.956	0.985	1.148	0.88	0.986911	0.950311	0.897868	0.988169	55.14	41.63	46.51	46.82	93.8	101.8	93	111.4	4.62	13.35	11.87	10.32	1.16425e+07	9.02078e+06	1.19007e+07	1.26853e+07	1.44331e+07	6.14778e+06	8.79272e+06	1.02415e+07	6.87782e+06	7.21364e+06	1.46818e+07	1.12901e+07	1.32794e+07	1.1983e+07	1.65777e+07
Q58DW0	60S ribosomal protein L4 OS=Bos taurus OX=9913 GN=RPL4 PE=2 SV=3	0	132.831	33	14	148	14	422	47.4	10.96	382.86	14	0	0	1.037	0.926	1.003	0.916	0.933071	0.700739	0.988453	0.988169	70.68	35.18	44.77	46.77	89.3	114.6	94.7	101.4	7.05	37.83	12.79	35.32	1.7793e+07	1.46225e+07	19020712	2.12665e+07	1.90906e+07	6.15812e+06	1.3389e+07	1.8342e+07	1.66148e+07	1.62099e+07	1.98961e+07	1.80582e+07	2.17055e+07	2.39418e+07	2.29737e+07
Q2KHZ9	Glutaryl-CoA dehydrogenase, mitochondrial OS=Bos taurus OX=9913 GN=GCDH PE=2 SV=1	0	84.963	33	9	76	9	438	48.4	8.06	191.41	9	0	0	1.057	0.991	1.09	1.01	0.903305	0.968728	0.941785	0.99859	31.62	30.41	48.64	50.36	97.7	103.7	106	92.6	11.03	23.21	8.84	39.45	1.74634e+07	1.35696e+07	2.38773e+07	2.00831e+07	1.94283e+07	6.52027e+06	1.71358e+07	1.51539e+07	1.14436e+07	6.0283e+06	2.15088e+07	2.34375e+07	1.99806e+07	1.83336e+07	2.28339e+07
A0A3Q1LT19	Ig-like domain-containing protein OS=Bos taurus OX=9913 PE=4 SV=1	0	22.643	33	3	36	1	130	13.9	7.78	25.55	3	0	0	3.036	1.324	6.783	0.571	0.00123461	0.320706	1.20786e-11	0.0188383	33.78	34.09	55.32	53.37	43.5	118.9	29.3	208.2	18.09	31.18	33.22	47.28	623298	438481	557134	714037	468450		936034		1.15872e+06		427053	544628	644134	356505	259727
F1MLQ1	Histone H2A OS=Bos taurus OX=9913 GN=LOC524236 PE=3 SV=2	0	42.654	33	5	130	3	130	14.2	10.56	151.9	5	0	0	0.915	0.935	0.959	0.874	0.9389	0.75182	0.99615	0.983107	35.85	26.3	28.47	40.2	105.1	84.7	115.3	94.9	17.36	24.37	13.92	20.9	6.48225e+07	7.459e+07	7.72616e+07	8.0698e+07	7.86235e+07	20833508	4.27741e+07	5.03894e+07	2.93494e+07	3.66989e+07	6.39668e+07	8.9347e+07	9.26174e+07	7.02053e+07	9.25094e+07
Q3T0S6	60S ribosomal protein L8 OS=Bos taurus OX=9913 GN=RPL8 PE=2 SV=3	0	49.14	33	5	24	5	257	28	11.03	84.03	5	0	0	0.777	0.99	0.917	0.634	0.75785	0.999419	0.981155	0.0895231	90.53	28.25	40.29	75.3	64.1	136.9	57.5	141.4	27.76	52.68	27.27	74.97	1.1548e+06	1114929	983245	809998	1.66926e+06	1.43189e+06		1.62318e+06	556958	1.81162e+06	1.2041e+06	727914	1.19213e+06	1.52439e+06	1.18686e+06
A0A452DI40	Butyryl-CoA dehydrogenase OS=Bos taurus OX=9913 GN=IVD PE=3 SV=1	0	66.763	33	10	87	10	467	50.9	7.96	162.04	10	0	0	1.021	0.974	0.919	1.125	0.954644	0.928038	0.981155	0.966416	49.64	32.88	43.91	59.68	118.4	114.7	101.6	65.4	31.8	36.22	25.2	37.16	1.1787e+07	8.56538e+06	4.60936e+06	1.12519e+07	1.18477e+07	7.33872e+06	7.52076e+06	9.49999e+06	4.33293e+06	2.7869e+06	1.06197e+07	7.19054e+06	1.35349e+07	9.19483e+06	7.73013e+06
A0A3Q1MJT2	Alpha-1B-glycoprotein OS=Bos taurus OX=9913 GN=A1BG PE=1 SV=1	0	81.777	33	10	56	10	586	61.9	5.92	99.24	10	0	0	1.138	0.821	0.951	1.003	0.740385	0.232284	0.995771	0.99859	47.45	31.11	44.31	53.34	104.2	80.4	140.2	75.1	21.07	47.42	16.57	39.64	5.41013e+06	3.42824e+06	5.30603e+06	8.04993e+06	7.48307e+06	1.16882e+06	3.11108e+06	1.61396e+06	3.95426e+06	2.40374e+06	6.44203e+06	7.22419e+06	9.9044e+06	7.48818e+06	1.0279e+07
A5D7E1	EH domain containing 3 OS=Bos taurus OX=9913 GN=EHD3 PE=2 SV=1	0	63.292	33	11	96	7	535	60.9	6.57	134.13	11	0	4	1.042	1.021	1.198	0.95	0.903305	0.966802	0.854777	0.990834	44.68	32.86	47.41	47.65	94.6	95	97	113.4	9.94	15.48	10.96	15	7.49248e+06	4.96315e+06	9.02106e+06	9.06651e+06	9.03763e+06	4.25369e+06	5.31439e+06	8.3128e+06	4.45192e+06	3.54723e+06	7.16828e+06	9.25282e+06	9.9197e+06	8.2535e+06	9.02204e+06
Q9TS87	Transgelin OS=Bos taurus OX=9913 GN=TAGLN PE=1 SV=4	0	26.991	33	5	18	5	201	22.6	8.84	30.11	5	0	0	0.57	1.395	1.114	0.689	0.157927	0.00530051	0.933135	0.24729	73.08	54.66	62.07	70.43	143.3	63.6	76.2	116.9	50.5	49.12	62.25	43.4	1.33871e+06	2.59189e+06	3.4771e+06	6.57507e+06	3.38174e+06	191429	1.06024e+06	866391	1.2817e+06	692008	737153	1.84294e+06	4.92893e+06	2.76422e+06	1.94233e+06
G3N3D4	Potassium channel tetramerization domain containing 12 OS=Bos taurus OX=9913 GN=KCTD12 PE=1 SV=1	0	47.848	33	8	71	8	326	35.7	5.64	99.26	8	0	0	0.622	0.768	0.743	0.667	0.179793	0.0211699	0.778247	0.172939	57.94	42.83	54.42	52.54	121.8	56.8	139.8	81.6	31.23	11.5	25.33	31.76	5.6007e+06	8.56244e+06	6.2279e+06	9.31985e+06	1.20599e+07	1.88111e+06	2.99708e+06	3.33728e+06	1.85432e+06	1.94417e+06	1.14932e+07	1.5435e+07	1.1386e+07	7.18716e+06	1.16312e+07
F1MI11	Carboxylic ester hydrolase OS=Bos taurus OX=9913 GN=CES3 PE=1 SV=2	0	99.497	33	11	137	11	573	62.9	6.06	262.91	11	0	0	0.981	1.124	1.014	0.977	0.988349	0.589178	0.983075	0.99859	73.26	58.47	79.85	55.55	99.7	115.6	97.3	87.4	28.5	34.89	64.59	60.8	2.3172e+07	2.17746e+07	3.34896e+07	2.06429e+07	1.69929e+07	1.30972e+07	1.49737e+07	9.46111e+06	1.58424e+07	1.52529e+07	354457	1.31974e+07	2.60333e+07	2.92491e+07	2.90286e+07
F1MM07	Myosin-7 OS=Bos taurus OX=9913 GN=MYH7 PE=3 SV=3	0	382.429	33	54	223	36	1935	223.1	5.74	494.09	54	0	0	2.366	0.907	1.281	1.697	4.74423e-05	0.603576	0.753784	0.0211904	84.66	65.95	69.05	60.64	65.2	169	69.8	96	51.46	59.2	41.51	40.02	1.19218e+07	7.49586e+06	2.02228e+07	3.75184e+07	2.30314e+07	4.62323e+07	3.60353e+07	4.48352e+07	2.02647e+07	7.73353e+06	1.92365e+07	1.4291e+07	4.27523e+07	2.05517e+07	2.58888e+07
A0A3Q1MDG7	3-hydroxyisobutyryl-CoA hydrolase, mitochondrial OS=Bos taurus OX=9913 GN=HIBCH PE=4 SV=1	0	69.149	33	9	92	9	359	40.2	6.74	147.76	9	0	0	0.727	1.004	0.815	1.039	0.476904	0.999419	0.893703	0.988169	52.17	31.81	49.83	45.92	108.6	97.3	106.8	87.3	12.26	31.54	18.17	20.46	1.03324e+07	6.89172e+06	1.16536e+07	1.32278e+07	1.40062e+07	1.80654e+06	7.24896e+06	8.20462e+06	5.6748e+06	3.78237e+06	1.14626e+07	1.14319e+07	1.38861e+07	8.07646e+06	1.53824e+07
Q1RMU4	Erlin-2 OS=Bos taurus OX=9913 GN=ERLIN2 PE=2 SV=1	0	75.786	33	8	97	6	338	37.7	5.49	207.67	8	0	2	1.025	0.971	0.95	1.068	0.92708	0.986963	0.994588	0.988169	64.44	46.03	53.02	42.99	104.8	108.1	94	93.2	16.27	19.53	19.68	15.12	5.99142e+06	3.65389e+06	5.43978e+06	7.02128e+06	8.11258e+06	2.49485e+06	5.22258e+06	4.84603e+06	3.64021e+06	3.90535e+06	5.91632e+06	7.81313e+06	5.58669e+06	6.2994e+06	5.25331e+06
Q8HZP4	Ferritin (Fragment) OS=Bos taurus OX=9913 PE=2 SV=1	0	31.369	33	4	22	4	169	19.7	5.71	43.29	4	0	0	0.966	0.727	0.75	0.789	0.988931	0.0270773	0.785334	0.686939	78.8	66.84	64.2	76.01	67.2	92.1	150.5	90.2	80.56	20.82	55.36	42.44	5.26072e+06	1.34713e+06	760749	2.198e+06	1.48406e+06	1.15043e+06	1.91403e+06	1.2165e+06	1.42708e+06	841636	3.02219e+06	2.36246e+06	4.54633e+06	4.89657e+06	9.90976e+06
A0A3Q1MTI3	Sulfotransferase OS=Bos taurus OX=9913 GN=SULT1B1 PE=3 SV=1	0	32.954	32	6	31	6	277	32.3	8.82	56.81	6	0	0	1.045	1.042	1.033	1.032	0.922332	0.916286	0.977824	0.988169	48.73	40.05	61.75	45.09	103.7	101.2	102.8	92.3	22.89	24.25	18.22	32.12	1.31799e+07	1.31067e+07	1.31102e+07	1.00446e+07	1.33331e+07	5.32911e+06	1.25447e+07	1.04565e+07	5.1158e+06	5.32521e+06	1.31984e+07	16175883	1.31373e+07	1.3147e+07	1.05603e+07
G3MWV5	H1.4 linker histone, cluster member OS=Bos taurus OX=9913 GN=H1-4 PE=3 SV=2	0	35.713	32	7	47	1	219	21.9	11.03	58.12	7	0	0	2.819	0.947	2.505	1.164	5.37375e-07	0.863079	0.00510547	0.902068	78.29	93.86	106.49	94.42	63.1	177.9	39.5	119.4	70.89	46.47	65.21	86.17	1.09688e+07	1.52574e+07	1.92423e+07	2774009	4.65927e+06	1.72609e+07	1.21019e+07	2.48409e+07	8.60096e+06	2.07971e+07	4.6891e+06	7.43104e+06	1.9261e+07	2.01725e+07	7.06833e+06
A0A3Q1NC75	Calumenin OS=Bos taurus OX=9913 GN=CALU PE=1 SV=1	0	61.977	32	8	70	1	315	37.1	4.64	144.24	8	0	6	1.302	1.066	1.304	0.981	0.444416	0.733009	0.718765	0.99859	48.95	31.2	38.05	43.09	88.1	107.1	78.5	126.3	18.42	32.75	15.38	19.97	4.68676e+06	4.04104e+06	3.46043e+06	5.44694e+06	4.91457e+06	2.71294e+06	2.47663e+06	4.975e+06	2.38803e+06	3.51948e+06	5.4992e+06	4.50447e+06	5.14617e+06	4.30008e+06	3.80631e+06
F1N3H1	Calumenin OS=Bos taurus OX=9913 GN=CALU PE=1 SV=1	0	71.868	32	8	80	1	315	37.1	4.59	184.92	8	0	0	1.038	1.136	1.456	0.794	0.933071	0.522106	0.480326	0.710497	45.22	12.97	20.54	35.78	96.1	96.9	83.3	123.6	28.92	26.37	7.05	20.96	2.25889e+06		2491574	1.25773e+06	2.82728e+06	1.15897e+06	1.22486e+06	1.77628e+06	1.35284e+06	1.5302e+06	2.25774e+06	2.0539e+06	2.07873e+06	2.03129e+06	2.56944e+06
Q0VCP1	Adenylate kinase 4, mitochondrial OS=Bos taurus OX=9913 GN=AK4 PE=2 SV=1	0	51.771	32	6	70	6	223	25.3	8.03	62.91	6	0	0	0.412	0.901	0.959	0.47	0.000249923	0.612896	0.99615	0.000378943	88.2	80.95	80.09	88.21	117.2	37.5	133.1	112.3	78.32	82.06	55.11	80.91	978014	3.15335e+06	1.88198e+07	8.9247e+06	9.9775e+06	3.27678e+06	1.96944e+06	1.01797e+06	272471	2.07392e+06	6.07226e+06	1.95188e+07	5.24665e+06	9.65635e+06	1.37905e+07
A0A452DJK1	Peptidyl-prolyl cis-trans isomerase OS=Bos taurus OX=9913 GN=PPIF PE=3 SV=1	0	34.078	32	4	29	3	208	22	9.26	36.18	4	0	0	1.48	1.007	0.995	1.442	0.353911	0.968728	0.989647	0.20262	56.56	58.78	90.34	72.81	99.1	107.5	83.9	109.4	24.39	54.19	35.67	85.04	1.14943e+06	1.77817e+06	1.93407e+06	2.35295e+06	2.29554e+06	836332	1.60667e+06	2.00832e+06	1.23449e+06	2.46698e+06	752169	2.22571e+06	1.93471e+06	2.19884e+06	1.85217e+06
A0A140T832	40S ribosomal protein S17 OS=Bos taurus OX=9913 GN=RPS17 PE=3 SV=2	0	27.077	32	4	56	4	205	23.1	10.07	113.57	4	0	0	1.007	0.769	0.821	0.879	0.950574	0.0509436	0.905233	0.988169	51.36	42.97	31.67	48.41	85.6	83.8	125.6	105	19.56	38.09	17.71	25.52	4.81156e+06	2.73114e+06	6.14283e+06	5.28049e+06	7.12229e+06	4.2939e+06	3.34093e+06	5.17685e+06	2.08917e+06	2.16113e+06	7.8957e+06	5.69905e+06	7.35168e+06	7.50271e+06	1.01879e+07
A7MAZ5	Histone H1.3 OS=Bos taurus OX=9913 GN=H1-3 PE=1 SV=1	0	72.692	32	9	109	3	221	22.1	10.96	235.16	9	0	0	1.631	0.911	1.643	0.897	0.0588281	0.623918	0.245255	0.988169	87.94	61.6	79.96	75.99	53.7	142.2	58.3	145.8	51.07	51.66	32.31	63.76	11669127	1.90608e+07	1.52772e+07	7.77558e+06	1.1099e+07	1.69543e+07	1.08061e+07	2.48097e+07	13926829	2.69598e+07	8.15508e+06	1.37123e+07	1.90734e+07	1.73411e+07	1.18786e+07
P42029	NADH dehydrogenase [ubiquinone] 1 alpha subcomplex subunit 8 OS=Bos taurus OX=9913 GN=NDUFA8 PE=1 SV=2	0	42.254	32	4	59	4	172	20.1	7.9	113.63	4	0	0	1.179	0.993	1.251	0.97	0.694236	0.986963	0.785388	0.99859	36.45	19.11	36.38	34.34	91.2	117.2	91.9	99.7	19.97	12	8.46	26.65	5.39989e+06	2.29468e+06	5.24707e+06	4.85881e+06	5.55445e+06	2.93919e+06	3.71638e+06	5.09446e+06	2.9579e+06	2.82714e+06	5.33709e+06	5.04805e+06	4.84658e+06	5.23871e+06	6.23144e+06
Q861V1	Similar to Vesicle-associated membrane protein-associated protein B/C (Fragment) OS=Bos taurus OX=9913 PE=2 SV=1	0	34.006	32	4	68	3	147	16.7	6.79	154.36	4	0	0	1.459	1.056	1.341	1.182	0.179793	0.853993	0.671665	0.847575	44.12	35.1	41.57	42.35	83.7	130.9	81.6	103.7	15.97	15.33	13.78	29.46	6.91388e+06	4.79929e+06	9.18222e+06	6109185	7.23291e+06	5.72361e+06	7.32937e+06	7.71247e+06	4.5864e+06	4.59876e+06	6.56459e+06	5.80428e+06	8.62558e+06	7.38135e+06	7.25895e+06
O18736	UDP-glucuronosyltransferase OS=Bos taurus OX=9913 GN=UGT1A1 PE=1 SV=1	0	120.291	32	13	154	6	529	60.6	8.87	380.05	13	0	0	0.878	1.031	1.261	0.776	0.901239	0.903334	0.778247	0.649977	93.18	64.84	81.95	88.85	126.7	60	93.8	119.6	25.81	83.86	55.02	65.81	9.32708e+06	6.32642e+06	5.0908e+06	8.35114e+06	6.89009e+06	648104	2.16174e+06	1.03567e+07	3.68545e+06	1.65393e+06	6.30392e+06	1.02399e+07	4.02154e+06	4.16522e+06	1.498e+07
Q29RU9	Peroxisomal sarcosine oxidase OS=Bos taurus OX=9913 GN=PIPOX PE=2 SV=2	0	64.626	32	8	55	8	392	43.8	7.96	77.44	8	0	0	1.132	0.901	1.339	0.974	0.740385	0.722566	0.675391	0.99859	78.18	48.79	66.26	51.39	74.3	94.3	92.1	139.3	40.5	24.65	32.29	10.16	3.64306e+06	2.00482e+06	7.38775e+06	4.9775e+06	3.44778e+06	2.20023e+06	3.41422e+06	5.16837e+06	4.44897e+06	2.0722e+06	5.94966e+06	4.8836e+06	3.83357e+06	3.01744e+06	7.67769e+06
Q2HJH2	Ras-related protein Rab-1B OS=Bos taurus OX=9913 GN=RAB1B PE=2 SV=1	0	31.01	32	6	38	2	201	22.2	5.73	61.87	6	0	3	0.793	0.955	0.84	1.049	0.730927	0.892945	0.932458	0.988169	48.52	21.69	31.55	55.4	105.7	88.6	113.6	92.1	17.25	28.69	6.15	33.72	5.99077e+06	7.30901e+06	9.16568e+06	8.13346e+06	8.42682e+06	2.2044e+06	6.36839e+06	5.06678e+06	2.57076e+06	3.36944e+06	9.66637e+06	8.75451e+06	8.5835e+06	7.96295e+06	9.61665e+06
F1N6E0	2'-5' oligoadenylate synthase OS=Bos taurus OX=9913 GN=OAS1X PE=3 SV=3	0	43.103	32	7	26	7	352	41.3	8.51	51.67	7	0	0	0.659	1.034	0.677	0.975	0.456168	0.887244	0.591418	0.99859	30.86	61.11	88.7	46.56	170.5	33.5	121.1	74.9	77.9	89.31	106.85	66.14		61252.5	5.18749e+06	3.62644e+06	2.36221e+06	241339	389388	273807		864931	2.0485e+06	38232.6	5.18635e+06	112612	7.15817e+06
P11966	Pyruvate dehydrogenase E1 component subunit beta, mitochondrial OS=Bos taurus OX=9913 GN=PDHB PE=1 SV=2	0	48.462	32	7	39	7	359	39.1	6.65	90.79	7	0	0	1.079	1.067	1.145	1.051	0.866686	0.848803	0.900791	0.988169	52.56	38.09	57.27	43.66	96	111.9	83.9	108.1	11.71	13.81	23.6	12.78	1.57208e+07	1.28514e+07	1.5365e+07	1.57294e+07	1.41717e+07	6.09086e+06	1.26558e+07	1.31755e+07	1.09978e+07	8.15425e+06	1.13731e+07	1.27957e+07	2.14961e+07	1.49927e+07	1.50741e+07
Q1LZ95	Isopentenyl-diphosphate Delta-isomerase 1 OS=Bos taurus OX=9913 GN=IDI1 PE=2 SV=2	0	20.928	32	5	29	5	227	26.5	5.39	26.01	5	0	0	0.892	0.984	0.946	0.918	0.940822	0.999419	0.992613	0.988169	31.31	23.19	25.15	38.01	113.3	75.3	144.9	66.4	25.46	32.29	23.25	38.12	2.97156e+06	1.72829e+06	3725843	3.46466e+06	5.274e+06	1.0051e+06	1.5888e+06	775467	1.54665e+06	1.17644e+06	4.5155e+06	4.43663e+06	5.58733e+06	2.47263e+06	4.57482e+06
Q1JPF2	NADH dehydrogenase (Ubiquinone) 1 alpha subcomplex, 9, 39kDa (Fragment) OS=Bos taurus OX=9913 GN=NDUFA9 PE=2 SV=1	0	44.959	32	8	46	8	369	41.6	9.41	41.63	8	0	0	0.768	0.871	0.815	0.91	0.673581	0.537498	0.893703	0.988169	52.14	39.31	63.52	47.53	113.6	91.2	112.3	83	20.56	37.75	23.78	57.31	6.02674e+06	2.8298e+06	7.19932e+06	5.65445e+06	7.03953e+06	2.30205e+06	3.65767e+06	4.45032e+06	1.72953e+06	876888	6.12372e+06	6.44675e+06	5.35595e+06	6.14899e+06	1.01529e+07
A0A411D3A8	ATP synthase lipid-binding protein (Fragment) OS=Bos taurus OX=9913 GN=ATP5G1 PE=2 SV=1	0	6.694	32	2	18	2	120	12.4	10.14	0	2	0	0	5.913	1.538	2.811	2.014	3.58039e-12	0.0546444	0.00107771	0.000757104	86.15	58.46	93.25	60.84	35.1	237.1	24	103.8	40.39	47.79	38.37	38.2	926669	594291	710857	342915	488525	264707	3.01919e+06	3.76901e+06	2.64533e+06	1.99772e+06	838221	485023	298512	439990	549356
Q9TTE1	Serpin A3-1 OS=Bos taurus OX=9913 GN=SERPINA3-1 PE=1 SV=3	0	80.613	32	11	103	5	411	46.2	5.99	156.72	11	0	6	0.594	0.933	0.655	0.837	0.0975698	0.811924	0.514497	0.895385	77.42	50.74	64.48	47.13	130.7	80.1	113.1	76.1	33.2	30.2	27.84	13.44	1.05468e+07	4.04455e+06	5.07051e+06	9.8417e+06	9.19443e+06	3.56068e+06	2.858e+06	3.91872e+06	2.18672e+06	2.49018e+06	1.05831e+07	6.39431e+06	7.91794e+06	10394173	6.54691e+06
Q5E987	Proteasome subunit alpha type-5 OS=Bos taurus OX=9913 GN=PSMA5 PE=1 SV=1	0	43.925	32	5	55	5	241	26.4	4.79	138.84	5	0	0	0.673	0.925	0.766	0.896	0.297524	0.693713	0.823356	0.988169	28.52	18.61	31.95	35.1	118.9	72.5	114.9	93.7	24.09	14.35	11.07	21.44	9.47021e+06	1.00271e+07	1.0994e+07	1.72728e+07	1.12521e+07	2.28569e+06	4.60466e+06	4.63554e+06	4.16979e+06	3.00951e+06	1.07798e+07	1.14828e+07	1.11267e+07	9.40075e+06	14259448
E1BP87	Myosin heavy chain 4 OS=Bos taurus OX=9913 GN=MYH4 PE=3 SV=3	0	458.374	32	54	260	1	1935	222.4	5.73	677.41	54	0	0	5.401	0.216	0.68	1.44	1.17868e-09	4.5223e-16	0.599427	0.205554	69.73	61.82	115.8	119.16	30.1	136.2	139.1	94.6	54.43	60.99		117.14	348525			847600		2.21477e+06	1.76453e+06	3.09974e+06	1.25075e+06	195837			2.7825e+06
A0A452DIF5	H1.2 linker histone, cluster member OS=Bos taurus OX=9913 GN=H1-2 PE=3 SV=1	0	71.261	31	9	123	3	227	22.9	10.92	263.27	9	0	6	2.596	0.967	2.663	1.117	5.29973e-06	0.894874	0.00230794	0.983107	86.94	56.38	83.15	68.3	75.3	120.9	83.8	119.9	22.66	39.3	12.05	37.77	6.09538e+07	6.3506e+07	9.46112e+07	5.32411e+07	7.69957e+07	7.27638e+07	6.03566e+07	8.59242e+07	2.76984e+07	5.25563e+07	6.11318e+07	8.01963e+07	8.54951e+07	7.85589e+07	8.42045e+07
O62654	Desmin OS=Bos taurus OX=9913 GN=DES PE=2 SV=3	0	92.311	31	11	106	8	470	53.5	5.27	179.51	11	0	0	0.842	1.055	0.79	1.135	0.7992	0.876637	0.870473	0.962068	50.95	54.65	53.44	38.81	98.1	91.6	119.6	90.8	32.64	25.01	27.78	15.53	8.52492e+06	6.40251e+06	1.61538e+07	1.70129e+07	1.03274e+07	3.117e+06	7.90727e+06	9.19152e+06	4.91827e+06	3.10505e+06	9.36641e+06	1.1785e+07	1.90509e+07	1.34855e+07	1.1035e+07
Q32LA7	Histone H2A.V OS=Bos taurus OX=9913 GN=H2AZ2 PE=2 SV=3	0	32.35	31	5	96	3	128	13.5	10.58	123.49	5	0	0	0.86	0.801	0.929	0.912	0.856348	0.138995	0.98374	0.988169	68.79	50.91	56.87	86.86	97.6	65.3	113.1	124	31.59	94.49	18.83	38.13	3.50711e+06	2020529	6.60661e+06	5.82695e+06	6.21378e+06	8.54429e+06	2.68157e+06	5.03015e+06	1.6759e+06	1441348	6.86295e+06	5.1761e+06	5.7025e+06	7.71936e+06	7.6335e+06
A1L528	RAB1A, member RAS oncogene family OS=Bos taurus OX=9913 GN=RAB1A PE=1 SV=1	0	25.684	31	5	35	1	205	22.7	6.21	60.76	5	0	0	100	0.01	2.392	0.883	2.17045e-16	4.5223e-16	0.008763	0.988169			25.98	55.15		164.7	69.4	165.9		37.68		100.18						160888		497215	191910	306761		208415
G5E513	Uncharacterized protein OS=Bos taurus OX=9913 PE=1 SV=2	0	75.874	31	8	73	4	439	48.1	5.59	124.7	8	0	4	0.799	1.3	1.144	0.919	0.718112	0.0280221	0.901899	0.988169	50.28	46.78	51.08	45.03	100.2	108.8	74.9	116.1	16.97	27.47	37.17	13.33	3.22231e+07	3.22622e+07	2.93147e+07	4.13084e+07	3.82173e+07	1.16166e+07	2.67699e+07	2.62172e+07	2.6107e+07	2.30825e+07	2.72311e+07	5.02661e+07	3.184e+07	2.20719e+07	2.49651e+07
A6QQT9	2-hydroxyacyl-CoA lyase 2 OS=Bos taurus OX=9913 GN=ILVBL PE=2 SV=2	0	111.581	31	11	115	11	632	68.1	8.76	226.16	11	0	0	0.795	1.015	0.693	1.232	0.708571	0.991647	0.646968	0.703077	70.96	44.95	59.94	67.51	126.1	89.2	110.5	74.2	10.54	48.05	35.7	25.75	1.38302e+07	1.0245e+07	1.39108e+07	1.62241e+07	1.29598e+07	2.22246e+06	1.11155e+07	1.10314e+07	5.59683e+06	2.49193e+06	9.59054e+06	1.38586e+07	1.62496e+07	1.20964e+07	5.69685e+06
Q3SYY7	OCIA domain-containing protein 2 OS=Bos taurus OX=9913 GN=OCIAD2 PE=2 SV=1	0	10.066	31	2	3	2	154	16.8	9.25	5.52	2	0	0	1.785	0.92	1.399	0.992	0.422959	0.916286	0.567557	0.99859	69.18	71.84	81.2	96.1	43	177	74	106	70.08	88.02	76.53	116.08	83160.2	246171	314419	115246	78557.6	563684	97639.9	485259	71524.3	198538	142568	146969	286053	588746
O46762	MHC class I heavy chain (Fragment) OS=Bos taurus OX=9913 PE=3 SV=1	0	28.453	31	4	14	1	167	19.5	5.95	36.2	4	0	0	1.013	0.746	1.008	0.984	0.967514	0.433027	0.98374	0.99859	81.53	75.28	36.56	51.16	109.1	110.5	85.8	94.6	76.83	49.63	69.94	50.36	775917		245195	1.28754e+06	272691		223899		368478			1.12391e+06	400501	334255	375201
F1MM83	6-phosphogluconolactonase OS=Bos taurus OX=9913 GN=PGLS PE=3 SV=1	0	27.82	31	5	31	5	258	27.5	5.85	75.48	5	0	0	0.82	1.056	0.93	0.941	0.789676	0.808449	0.98374	0.988169	48.5	29.27	45.46	37.28	119.4	81.3	107.1	92.2	10.66	14.05	15.44	26.02	3.69611e+06	2.48631e+06	3.03666e+06	3.8615e+06	3.6934e+06	982884	1.61677e+06	2.32393e+06	1.46116e+06	1.0016e+06	3.36052e+06	3.15956e+06	3.01806e+06	3.83029e+06	3.05607e+06
P11024	NAD(P) transhydrogenase, mitochondrial OS=Bos taurus OX=9913 GN=NNT PE=1 SV=3	0	211.91	31	25	332	25	1086	113.8	8.16	675.37	25	0	0	0.989	1.024	0.983	1.085	0.986525	0.9744	0.99615	0.988169	53.53	30.41	54.25	52.34	92.1	83.3	78.3	146.3	18.23	19.87	9.47	29.15	9.27377e+07	5.22825e+07	7.63585e+07	9.55783e+07	1.21433e+08	2.91504e+07	6.91026e+07	7.08185e+07	3.525e+07	3.61457e+07	8.15393e+07	9.57003e+07	7.91736e+07	7.7392e+07	9.2811e+07
F1MJQ1	Ras-related protein Rab-7a OS=Bos taurus OX=9913 GN=RAB7A PE=1 SV=1	0	32.251	31	5	51	5	207	23.5	6.7	91.52	5	0	0	0.909	0.913	0.733	1.259	0.962204	0.80377	0.754813	0.64866	63.13	33.78	38.24	42.27	110.1	76.6	134.6	78.7	7.49	36.26	6.19	32.18	3.7971e+06	2.76289e+06	3.34847e+06	3.80977e+06	4.12999e+06	1.18254e+06	3.09077e+06	3.40268e+06	1.189e+06	978695	4.83545e+06	4.74266e+06	4.65596e+06	4.49299e+06	4.51493e+06
A0A3Q1LPH5	Gp_dh_N domain-containing protein OS=Bos taurus OX=9913 PE=3 SV=1	0	13.196	31	4	13	2	169	18.6	7.23	19.27	4	0	0	0.879	0.936	1.007	0.905	0.930744	0.900078	0.984577	0.988169	30.27	18.58	20.97	35.78	97.9	85.4	106.4	110.3	20.54	26.94	10.85	18.13	2521634	1.89554e+06	2.19916e+06	3.08197e+06	4.0572e+06	734479	2.35923e+06	2.31311e+06	1.2645e+06	993358	2.61647e+06	3388945	3.02497e+06	2.81707e+06	3.55502e+06
A0A6B9SCN1	Ig heavy chain variable region (Fragment) OS=Bos taurus OX=9913 PE=2 SV=1	0	19.682	31	2	11	2	156	16.8	7.64	34.34	2	0	0	1.606	0.913	2.076	0.707	0.497585	0.910122	0.0384907	0.323751	35.69	61.52	63.11	29.95	65.8	105.6	71.2	157.4	28.21	8.44	55.83	30.52			550579	416185	330643	293917	479434	597639	364527	278789	333186	285673		592462	1.02835e+06
Q2HJB8	Tubulin alpha-8 chain OS=Bos taurus OX=9913 GN=TUBA8 PE=2 SV=1	0	110.753	31	11	171	1	449	50	5.2	372.82	11	0	0	1.137	0.833	0.733	1.331	0.886719	0.717888	0.754813	0.435911	27.47	32.85	27.19	27.36	97.1	110.5	113.6	78.8	36.36	11.91	30.89	40.85	420307	354807	297697	516413	870800	207848		471236	311721	238853	599104	505433	519447	930802	729622
Q58DQ3	60S ribosomal protein L6 OS=Bos taurus OX=9913 GN=RPL6 PE=2 SV=3	0	51.961	31	8	102	8	287	32.7	10.68	136.35	8	0	0	0.972	0.965	1.096	0.861	0.999742	0.887299	0.941785	0.962496	63.46	47.2	72.09	55.9	104	82.4	113.5	100.1	3.88	17.06	9.77	22.74	1.1804e+07	9.46483e+06	1.41977e+07	1.37605e+07	1.47716e+07	4.16427e+06	7.52723e+06	1.04514e+07	6.94181e+06	4.13045e+06	1.53121e+07	1.43861e+07	1.31146e+07	1.43453e+07	1.77123e+07
Q3T054	GTP-binding nuclear protein Ran OS=Bos taurus OX=9913 GN=RAN PE=2 SV=3	0	33.035	31	5	41	5	216	24.4	7.49	81.35	5	0	0	0.994	0.924	0.906	0.905	0.966936	0.850472	0.974993	0.988169	45.87	28.32	39.68	44.82	120.2	64.4	127.8	87.6	5.48	28.04	7.95	29.38	4.54819e+06	3.40642e+06	5.44501e+06	5.3276e+06	5.76369e+06	1.32751e+06	1.97123e+06	1.90664e+06	2.48882e+06	1.00315e+06	5.77851e+06	5.75172e+06	6.42965e+06	4.63638e+06	5.91521e+06
G3MZY1	Cytochrome P450 OS=Bos taurus OX=9913 GN=LOC522146 PE=3 SV=2	0	120.279	31	13	138	1	491	56	7.53	220.85	13	0	0	5.659	100	100	6.846	4.29524e-12	4.5223e-16	2.08783e-16	2.94883e-16	0			109.65	53.4	302.4		44.2				109.76				1.07348e+06		2.67569e+06
F1MNS5	Ectonucleotide pyrophosphatase/phosphodiesterase 1 OS=Bos taurus OX=9913 GN=ENPP1 PE=1 SV=1	0	140.637	31	19	178	19	924	104.3	6.92	330.31	19	0	0	0.874	1.015	0.952	0.953	0.862151	0.991477	0.99615	0.992816	53.24	30.27	44.71	40.58	102.4	90.2	107.9	99.4	22.36	18.62	12.11	28.41	1.8563e+07	7.85886e+06	1.68745e+07	1.94802e+07	2.22479e+07	6.77615e+06	1.54299e+07	1.08868e+07	9.36268e+06	8.66122e+06	1.57353e+07	2.08411e+07	2.23747e+07	1.79212e+07	2.24963e+07
A0A3Q1M0K8	Glutathione transferase OS=Bos taurus OX=9913 GN=GSTA4 PE=3 SV=1	0	32.312	31	6	33	6	236	27.3	7.68	18.66	6	0	0	1.136	1.303	1.851	0.809	0.747822	0.0253335	0.0985535	0.788089	70.66	85.32	99.76	64.94	93.5	106.7	81.6	118.2	39	44.46	78.67	37.95	2.77953e+06	2377435	6.36352e+06	6.6274e+06	3.65273e+06	3.11751e+06	1.39563e+06	2.89829e+06	2.42627e+06	1.43163e+06	2.23708e+06	2.98534e+06	8.39953e+06	8.02225e+06	782505
Q2YDE4	Proteasome subunit alpha type-6 OS=Bos taurus OX=9913 GN=PSMA6 PE=1 SV=1	0	26.957	30	6	43	6	246	27.4	6.76	69.15	6	0	0	0.757	1.048	0.831	0.831	0.639883	0.862944	0.923892	0.872807	46.79	44.38	42.59	39.04	112.7	78.6	123.7	85	11.37	28.4	23.33	26.82	6.25549e+06	3.59258e+06	5.48831e+06	6.37249e+06	6.31851e+06	2.05836e+06	2.84175e+06	3.4441e+06	1.51061e+06	1.01498e+06	6.89283e+06	4.36933e+06	6.90938e+06	5.18835e+06	9.04443e+06
F1MM57	Myosin heavy chain 14 OS=Bos taurus OX=9913 GN=MYH14 PE=1 SV=3	0	383.101	30	46	330	42	2032	231	5.66	784.47	46	0	2	1.026	1.007	0.982	1.096	0.948701	0.999419	0.99615	0.988169	47.21	30.19	43.18	39.44	99.4	109.7	97.4	93.5	11.8	11.52	22.03	19.94	4.8133e+07	4.66556e+07	5.85674e+07	4.95032e+07	5.66931e+07	2.94635e+07	4.87303e+07	4.3528e+07	2.9386e+07	2.38276e+07	4.56879e+07	5.20438e+07	6.90528e+07	7.0442e+07	5.15788e+07
P82708	Retinol-binding protein 5 OS=Bos taurus OX=9913 GN=RBP5 PE=1 SV=2	0	39.874	30	4	33	4	135	16	5.64	80.26	4	0	0	0.973	0.931	1.105	0.728	0.987205	0.887244	0.940076	0.412652	56.6	80.58	74.78	39.1	94.7	79.3	91.7	134.4	60.24	33.77	50.93	41.81	4.20664e+06	2.08846e+06	3.35302e+06	1.58087e+06	574435	1.96553e+06	1.68958e+06	2.04821e+06	1.08647e+06	1.03504e+06	3.88166e+06	2.30846e+06	1.19206e+06	5.01323e+06	3.13717e+06
Q148H2	Myosin light chain 6B OS=Bos taurus OX=9913 GN=MYL6B PE=2 SV=1	0	38.107	30	6	21	6	211	23.4	5.53	15.7	6	0	0	4.583	2.665	1.736	1.713	1.24886e-11	9.39153e-07	0.167686	0.0179732	109.55	121.23	126.7	71.83	17.7	305.3	22.6	54.4	117.44	81.31	149.57	111.45			353387	1.94139e+06	196926	7730545	3.45616e+06	5.49094e+06	1.37103e+06		484049	49698.2	4.26966e+06		469626
F1MBS4	Uncharacterized protein OS=Bos taurus OX=9913 GN=SLC25A10 PE=3 SV=2	0	37.909	30	8	54	8	287	31.5	9.29	51.91	8	0	0	1.049	1.051	0.993	1.161	0.894934	0.880665	0.989647	0.911698	49.75	28.72	56.98	56.04	94.5	116.4	100.6	88.4	17.45	28.68	14.1	44.5	8.1426e+06	6.5959e+06	1.31007e+07	9.00941e+06	1.16685e+07	5.12281e+06	9.47933e+06	8.54881e+06	6.18361e+06	2.30756e+06	1.01368e+07	1.2472e+07	9.11487e+06	9.21032e+06	1.17701e+07
F1MNT6	Glucosylceramidase beta 3 OS=Bos taurus OX=9913 GN=GBA3 PE=3 SV=3	0	66.95	30	10	96	10	469	53.6	5.68	150.98	10	0	0	0.553	1.008	0.741	0.829	0.0310217	0.999419	0.773341	0.866065	66.82	32.77	47.63	71.44	109.5	90.3	108.1	92	12.89	62.31	18.89	48.73	2.4314e+07	1.36301e+07	2.08106e+07	2.05383e+07	2.1727e+07	2.83189e+06	7.49409e+06	2.48818e+07	9.24068e+06	1.38866e+07	1.9283e+07	2.03087e+07	2.59075e+07	1.49807e+07	2.77586e+07
Q32PI5	Serine/threonine-protein phosphatase 2A 65 kDa regulatory subunit A alpha isoform OS=Bos taurus OX=9913 GN=PPP2R1A PE=1 SV=1	0	82.967	30	11	104	11	589	65.2	5.15	127.04	11	0	0	0.78	0.93	0.779	0.89	0.680386	0.749658	0.852563	0.988169	57.89	28.12	45.22	39.21	100.4	95.3	106.7	97.6	6.61	26.56	8.19	18.46	9.42126e+06	7.7702e+06	9.86159e+06	9.17224e+06	1.09666e+07	2.34009e+06	6.43895e+06	7.66429e+06	5.27109e+06	5.03666e+06	1.09565e+07	9.84109e+06	1.23878e+07	1.03084e+07	1.33557e+07
E1B748	Hypoxia up-regulated 1 OS=Bos taurus OX=9913 GN=HYOU1 PE=1 SV=2	0	122.922	30	19	129	19	1000	111.3	5.31	229.3	19	0	0	1.023	0.85	0.87	0.937	0.934249	0.257787	0.950343	0.988169	47.9	38.59	50.11	42.44	89.8	98.7	110.5	101.1	13.01	19.4	13.53	19.76	8.87129e+06	5.60317e+06	9.33082e+06	1.13667e+07	9.84011e+06	5.89665e+06	6.85561e+06	7.59646e+06	4.2962e+06	4.89255e+06	1.17777e+07	1.00864e+07	1.02985e+07	1.2899e+07	1.25273e+07
A0A452DI31	2-phospho-D-glycerate hydro-lyase OS=Bos taurus OX=9913 GN=ENO3 PE=1 SV=1	0	98.273	30	9	231	2	444	48.3	7.72	486.29	9	0	0	2.855	0.194	0.39	1.703	0.0536234	7.75429e-14	0.00821908	0.0200452	67.85	67.86	9.86	40.45	30.7	196.1	111.5	61.7	51.71	72.43	21.59	40.03		38301.7		99984.5	38830.1	468015	238713	439259	85584.4	125158	200505	195031	297478
P80513	Mesencephalic astrocyte-derived neurotrophic factor OS=Bos taurus OX=9913 GN=MANF PE=1 SV=2	0	48.322	30	4	95	4	179	20.3	8.54	142.33	4	0	0	0.792	0.792	0.734	0.798	0.697184	0.0425893	0.758572	0.731816	45.81	37.8	26.96	51.55	98	73.1	136.2	92.6	21.82	13.92	16.44	17.61	2.20642e+07	1.19999e+07	2.85358e+07	2.4964e+07	3.37893e+07	7.76971e+06	1.17777e+07	1.39778e+07	1.01618e+07	9.94897e+06	3.88182e+07	2.58579e+07	36957154	3.65287e+07	3.24227e+07
A0A3Q1N8Q5	10 kDa heat shock protein, mitochondrial OS=Bos taurus OX=9913 GN=HSPE1 PE=1 SV=1	0	46.367	30	11	113	11	259	27.6	10.2	151.84	11	0	0	1.899	0.875	1.521	1.16	0.00543699	0.383572	0.393006	0.912683	94.24	54.16	82.21	63.89	95.7	76.2	131.2	97	14.24	36.58	15.14	27.43	3.90791e+07	2.41352e+07	5.08824e+07	4.57588e+07	4.39354e+07	2.79153e+07	2.07832e+07	3.22271e+07	1.83456e+07	1.16557e+07	5.58195e+07	3.99841e+07	6.19422e+07	5.73447e+07	6.34193e+07
Q5E9A3	Poly(rC)-binding protein 1 OS=Bos taurus OX=9913 GN=PCBP1 PE=2 SV=1	0	62.624	30	6	81	5	356	37.5	7.09	205.05	6	0	1	1.091	1.032	1.179	0.884	0.81565	0.934861	0.87285	0.988169	38.71	25.28	31.79	33.27	92.5	97.7	91.1	118.7	12.13	26.71	10.72	17.22	8.00608e+06	7.85609e+06	8.54626e+06	1.05962e+07	9.97288e+06	3.92998e+06	6.78191e+06	7.96532e+06	5.37426e+06	6.82649e+06	8.46445e+06	8.42327e+06	9.78052e+06	1.02167e+07	1.05457e+07
Q9MZ13	Voltage-dependent anion-selective channel protein 3 OS=Bos taurus OX=9913 GN=VDAC3 PE=2 SV=1	0	44.012	30	6	47	5	283	30.7	8.78	124.96	6	0	0	1.08	0.99	0.876	1.223	0.835117	0.999419	0.950343	0.731816	45.99	32.72	37.63	47.67	85.8	114.1	104.6	95.5	38.56	45.9	19	34.3	2.84663e+06	4.02529e+06	9.4701e+06	8.75867e+06	6.58472e+06	3.34127e+06	7.55252e+06	8.01429e+06	4.46546e+06	835191	9.44009e+06	9.13379e+06	6.9116e+06	7.14934e+06	6.67136e+06
F1N775	Myosin heavy chain 8 OS=Bos taurus OX=9913 GN=MYH8 PE=3 SV=3	0	471.572	30	51	278	1	1937	222.6	5.77	713.52	51	0	0	100		100	6.062	2.17045e-16		2.08783e-16	2.94883e-16				94.05		343.4		56.6				75.76						557789
A0A3Q1LUG9	Thioredoxin domain containing 5 OS=Bos taurus OX=9913 GN=TXNDC5 PE=1 SV=1	0	54.234	30	8	60	8	437	47.8	6.14	142.63	8	0	0	1.046	1.016	1.276	0.852	0.897017	0.965808	0.759507	0.945978	44.56	33.29	36.01	42.08	76.8	104.4	103.6	115.2	27.28	8.65	24.89	19.71	4.79048e+06	4.21372e+06	8.3766e+06	9.47437e+06	5.99562e+06	3.57247e+06	5.0215e+06	6392483	4.21477e+06	3.79381e+06	9.81064e+06	8.06023e+06	5.57462e+06	9.55368e+06	7.5167e+06
P68252	14-3-3 protein gamma OS=Bos taurus OX=9913 GN=YWHAG PE=1 SV=2	0	35.938	30	5	56	3	247	28.2	4.89	108.37	5	0	0	0.687	1.098	0.736	0.977	0.437765	0.603576	0.762669	0.99859	25.64	24.6	21.1	23.3	119.1	81.7	114	85.2	11.53	29.64	5.45	11.81	3.73358e+06	3.41383e+06	3.52728e+06	4.28849e+06	4.34843e+06	1.97927e+06	1.98047e+06	2.07286e+06	1.44282e+06	899388	3.6566e+06	4.05889e+06	4.14322e+06	3.48848e+06	4.4015e+06
A0A3Q1MDR9	Serine/arginine-rich-splicing factor 7 OS=Bos taurus OX=9913 GN=SRSF7 PE=4 SV=1	0	16.361	30	4	20	3	137	15.8	9.8	22.25	4	0	1	0.694	1.057	0.975	0.934	0.499735	0.796174	0.997351	0.988169	52.35	48.85	42.34	34.78	113	89	107.8	90.3	25.78	20.07	32.01	26.06	3.98031e+06	1.89389e+06	3.31759e+06	2.14512e+06	3.76791e+06	1.26826e+06	1.79425e+06	2.07145e+06	1.06105e+06	770346	2.14136e+06	2.23452e+06	3.35559e+06	3538582	4.90704e+06
Q05443	Lumican OS=Bos taurus OX=9913 GN=LUM PE=1 SV=1	0	49.909	30	9	59	9	342	38.7	6.35	71.73	9	0	0	1.05	1.176	1.04	1.128	0.888078	0.272711	0.970947	0.966416	71.03	66.42	52.88	51.81	74.9	123.9	91	110.3	65.58	38.27	37.48	37.54	4.59428e+06	2.98283e+06	1.68778e+07	8.66438e+06	5.55784e+06	3.82586e+06	8.91562e+06	6.39066e+06	3.5285e+06	1.86676e+06	4.64113e+06	5.41472e+06	1.13961e+07	9.4708e+06	6.91592e+06
A0A3Q1LRL7	Xylulose kinase OS=Bos taurus OX=9913 GN=XYLB PE=1 SV=1	0	100.301	30	9	123	9	536	58.2	5.9	350.51	9	0	0	0.92	0.992	0.919	1.045	0.963007	0.984136	0.981155	0.988169	64.58	41.59	44.59	47.57	95.2	97.5	112	95.3	30.77	14.93	19.12	26.89	8.73607e+06	1.04787e+07	6.45216e+06	8.92026e+06	1.22166e+07	4.15884e+06	6.02154e+06	7.19189e+06	5.27302e+06	5.27296e+06	9.43156e+06	1.14159e+07	1.25949e+07	6.81319e+06	1.21576e+07
E1BBB3	UDP-glucuronosyltransferase OS=Bos taurus OX=9913 GN=LOC100138004 PE=1 SV=3	0	67.563	30	10	59	8	531	61	8.7	43.85	10	0	0	1.237	0.997	1.001	1.28	0.599867	0.977202	0.989647	0.59065	65.75	69.46	66.8	39.72	92.8	130.6	103	73.7	53.93	33.7	38.76	36.9	5.13398e+06	498710	3.75572e+06	4.60924e+06	2.88216e+06	851273	3.05068e+06	4.17356e+06	2.9913e+06	2.20032e+06	4.23021e+06	4.83963e+06	1.96661e+06	5.36328e+06	3.22976e+06
Q5E9K3	Pyridoxine-5'-phosphate oxidase OS=Bos taurus OX=9913 GN=PNPO PE=2 SV=1	0	45.64	30	6	52	6	261	30.3	8.02	167.58	6	0	0	0.821	1.086	0.904	1.02	0.768416	0.72376	0.973002	0.994874	47.83	39.42	41.34	39.33	95.2	92.1	105.6	107.2	15.33	37.39	22.33	19.97	5.55338e+06	3.8913e+06	6.68509e+06	7.22448e+06	8692098	2.80034e+06	4.44298e+06	4.23892e+06	3.92771e+06	5.3283e+06	6.06483e+06	9.99679e+06	7.8688e+06	6.4186e+06	1.04794e+07
Q3T0Y5	Proteasome subunit alpha type-2 OS=Bos taurus OX=9913 GN=PSMA2 PE=1 SV=3	0	37.626	29	4	28	4	234	25.9	7.43	42.99	4	0	0	0.669	1.034	0.824	0.794	0.556376	0.899508	0.908162	0.713325	63.8	29.9	42.62	39.96	107	96.5	102.3	94.3	40.26	27.95	53.63	28.1	1.91743e+06	1.84557e+06	1847203	2.46112e+06	697781	822972	863089	851596	1.13437e+06	909559	2.11745e+06	2.47673e+06	932788	473357	2.16976e+06
H2CNR1	Peptidoglycan-recognition protein OS=Bos taurus OX=9913 GN=PGLYRP1 PE=3 SV=1	0	55.179	29	5	55	5	190	21	9.52	158.4	5	0	0	0.908	0.762	0.632	0.955	0.952381	0.0458903	0.444612	0.994684	83.48	50.49	57.84	73.21	98.9	75.3	126.1	99.8	31.1	99.88	45.67	37.65	2.21514e+06	3.50107e+06	6.23575e+06	6.09805e+06	5.40505e+06	7.22214e+06	2.65267e+06	3.93257e+06	804561	1.2287e+06	6.56787e+06	6.48214e+06	5.7734e+06	1.30413e+07	6.34956e+06
A0A3Q1LZQ4	Cytochrome P450 family 7 subfamily B member 1 OS=Bos taurus OX=9913 GN=CYP7B1 PE=3 SV=1	0	39.45	29	8	61	8	432	49.6	7.05	44.6	8	0	0	0.614	0.96	0.604	1.156	0.144149	0.894894	0.34765	0.920382	62.47	39.77	58.75	52.68	117.5	87.2	126.1	69.2	24.24	36.08	30.23	42.71	5.40339e+06	4.59219e+06	9.44918e+06	1.05738e+07	9.00057e+06	1.7393e+06	6.35411e+06	6.42366e+06	3.40894e+06	1.91545e+06	1.34034e+07	1.55445e+07	9.62184e+06	7.59039e+06	9.54981e+06
F1MRL5	UDP-glucuronosyltransferase OS=Bos taurus OX=9913 GN=LOC540544 PE=3 SV=2	0	71.893	29	13	126	8	532	60.9	8.9	139.85	13	0	0	1.023	1.165	0.95	1.211	0.946396	0.348831	0.994588	0.766826	49.95	32.56	50.59	59.57	124.3	106.7	80	89	26.19	31.06	24.13	58.7	1.15977e+07	4.37632e+06	1.08054e+07	1.36216e+07	1.27975e+07	2.98448e+06	10809410	8.90499e+06	5.59947e+06	3.78819e+06	7.6427e+06	1.21464e+07	7.88927e+06	7.33201e+06	1.17594e+07
A0A3Q1ML84	Uncharacterized protein OS=Bos taurus OX=9913 PE=4 SV=1	0	33.255	29	2	47	2	58	6.4	9.83	128.7	2	0	0	1.066	0.966	0.975	1.048	0.868727	0.890605	0.997405	0.988169	18.74	16.89	35.01	38.52	92.3	102.3	102.7	102.8	12.1	17.25	10.92	34.62	1.01409e+07	7.19865e+06	1.11917e+07	9.80164e+06	1.41789e+07	4.40116e+06	1.03163e+07	1.01719e+07	6.62204e+06	4.35539e+06	1.24255e+07	1.1006e+07	1.12846e+07	1.24529e+07	1.5003e+07
P68002	Voltage-dependent anion-selective channel protein 2 OS=Bos taurus OX=9913 GN=VDAC2 PE=2 SV=2	0	66.915	29	7	100	7	294	31.6	7.55	309.39	7	0	0	1.22	0.982	1.093	1	0.644021	0.943576	0.941785	0.99859	35.41	15.77	29.65	42.06	91.9	113.6	92.4	102.1	12.78	17.95	2.4	28.61	1.6252e+07	1.06134e+07	2.0479e+07	2.01129e+07	2.1926e+07	8.14204e+06	1.86266e+07	2.29781e+07	1.33364e+07	1.04041e+07	2.08669e+07	2.02632e+07	2.12e+07	1.90961e+07	2.31763e+07
Q9TTK6	Membrane primary amine oxidase OS=Bos taurus OX=9913 GN=AOC3 PE=2 SV=3	0	164.759	29	16	186	9	763	84.4	6.52	546.33	16	0	6	0.898	1.151	0.897	1.103	0.91167	0.443279	0.96804	0.988169	72.39	45.85	59.64	46.49	132.3	87.9	103.9	76	42.9	18.47	32.04	31.62	4.88199e+07	1.44628e+07	20410106	4.04571e+07	5.45874e+07	1.18447e+07	2.03095e+07	1.67335e+07	9.82111e+06	1.1479e+07	2.27297e+07	3.76814e+07	4.19767e+07	1.67449e+07	3.48098e+07
O02741	Ubiquitin-like protein ISG15 OS=Bos taurus OX=9913 GN=ISG15 PE=1 SV=3	0	24.032	29	4	13	4	154	17.3	7.25	29.91	4	0	0	0.255	1.237	0.572	0.546	0.000187083	0.301056	0.250124	0.0082595	107.5	106.65	46.99	48.58	149.4	67.3	112.7	70.6	107.17	90.71	133.3	70.87	6.71608e+06	560315	772147	2.88442e+06	1.24669e+06	280493	1.15686e+06	124011		181335	544228	826080	7.13875e+06	928613	963181
G3N0S9	Uncharacterized protein OS=Bos taurus OX=9913 PE=4 SV=2	0	19.623	29	5	9	5	192	21.5	5.45	13.16	5	0	0	1.268	0.948	0.982	1.143	0.584518	0.934861	0.99615	0.949182	45.93	27.2	34.32	47.89	76	153.2	75.9	94.9	49.56	48.89	24.58	39.6	3.21528e+06	768715	1.24171e+06	3.52509e+06	2.68055e+06	2.76901e+06	778710	4.58425e+06	1.88975e+06	2.11252e+06	3.42091e+06	1.86695e+06	2665995	3.14994e+06	2.48958e+06
G3MXC8	Actin-related protein 2/3 complex subunit 5 OS=Bos taurus OX=9913 GN=ARPC5 PE=3 SV=1	0	12.211	29	3	7	3	151	16.3	5.67	14.85	3	0	0	1.371	0.843	1.062	1.057	0.306205	0.28008	0.956571	0.988169	51.36	38.17	38.82	51.01	82.5	123.9	88.2	105.4	12.78	22.03	21.37	21.26	7.85239e+06	6.14576e+06	8.62677e+06	6.46015e+06	7.6715e+06	5.70227e+06	6.49776e+06	8.58199e+06	6946476	7.15205e+06	9.25108e+06	6.54e+06	1.17648e+07	1.09303e+07	9.43739e+06
P82908	28S ribosomal protein S36, mitochondrial OS=Bos taurus OX=9913 GN=MRPS36 PE=1 SV=2	0	13.643	29	3	14	3	103	11.5	10.08	20.07	3	0	0	0.771	0.876	0.691	1.054	0.76656	0.656359	0.641372	0.988169	78.47	41.42	91.6	95.53	84.1	100.9	88.4	126.6	36.14	45.11	20.42	35.04	951046	492119	1.76381e+06	1.39899e+06	1.97578e+06	602159	541454	1.56662e+06	915118	1.21547e+06	2.09546e+06	1226910	1.56469e+06	1696927	1.57602e+06
F1MR07	HD domain containing 3 OS=Bos taurus OX=9913 GN=HDDC3 PE=4 SV=2	0	27.517	29	4	23	4	179	20.4	6.23	34.69	4	0	0	1.016	0.825	0.96	0.897	0.967514	0.404142	0.99717	0.988169	52.54	39.03	51.07	61.7	106.1	66	141.1	86.8	46.7	48.56	18.77	36.63	1.13333e+06	661133	1.17964e+06	1.70476e+06	2.95827e+06	593987	929378	566167	230526	242582	1.2103e+06	1.88718e+06	2.04095e+06	1.39858e+06	1.78306e+06
Q56JU9	40S ribosomal protein S24 OS=Bos taurus OX=9913 GN=RPS24 PE=2 SV=2	0	23.799	29	3	40	3	131	15.2	10.9	58.4	3	0	0	1.077	0.915	0.976	0.993	0.839716	0.811924	0.99717	0.99859	25.38	22.05	24.15	27.27	92.5	99.5	106	101.9	6.44	15.96	12.12	13.8	4.57959e+06	3.18496e+06	5.12384e+06	5.39193e+06	5.44233e+06	2.00254e+06	3.4166e+06	4.78889e+06	2.9855e+06	2.74696e+06	5.56629e+06	4.60828e+06	6.20709e+06	6.15374e+06	6.4292e+06
A0A452DI87	Succinate dehydrogenase [ubiquinone] iron-sulfur subunit, mitochondrial OS=Bos taurus OX=9913 GN=SDHB PE=3 SV=1	0	57.467	29	9	116	9	262	29.6	8.32	218.64	9	0	0	1.041	1.094	1.07	1.124	0.928887	0.718898	0.951109	0.968027	73.91	41.79	45.91	47.9	106	93	100.8	100.2	24.09	42.61	13.45	29.21	3.0656e+07	2.24266e+07	2.00403e+07	2.08765e+07	2.48038e+07	8.63795e+06	1.62717e+07	3.28298e+07	1.11031e+07	7.7104e+06	2.24936e+07	2.12404e+07	1.89882e+07	2.47194e+07	2.54592e+07
Q3T061	Cytochrome c oxidase subunit 7A-related protein, mitochondrial OS=Bos taurus OX=9913 GN=COX7A2L PE=3 SV=1	0	10.494	29	1	3	1	114	12.5	9.54	9.46	1	0	0	100			100	2.17045e-16			2.94883e-16						400				55.37								72125.1		278471
F1MXY8	Tricarboxylate transport protein, mitochondrial OS=Bos taurus OX=9913 GN=SLC25A1 PE=3 SV=3	0	37.632	29	7	64	7	311	33.8	9.8	37.55	7	0	0	1.041	1.053	0.9	1.199	0.90866	0.883719	0.970368	0.808796	52.59	47.11	59.97	47.68	99.5	95.9	104.9	99.7	17.07	36.52	35.59	48.06	6.43582e+06	6.80941e+06	1.07711e+07	1.0375e+07	1.192e+07	3.12562e+06	1.00876e+07	1.10702e+07	5.45213e+06	2.87508e+06	1.11444e+07	1.16966e+07	6.06987e+06	9.89313e+06	1.83934e+07
A0A3Q1LK48	Cytochrome P450, subfamily IIIA, polypeptide 4 OS=Bos taurus OX=9913 GN=CYP3A4 PE=3 SV=1	0	93.147	29	14	164	2	498	56.3	9.25	313.8	14	0	0	1.023	1.115	0.418	1.654	0.952181	0.675488	0.0185805	0.0327448	104.33	98.35	99.67	116.27	105.3	149.8	110.3	34.6	68.72	75.63	85.85	85.16	3.72638e+06	1.29362e+06	1.47269e+06	1.1962e+06	810194	307739	2.84145e+06	2.37097e+06	1.1374e+06	170567	641594	680452	5.00282e+06	1.46311e+06	2.37913e+06
F1MYX5	Lymphocyte cytosolic protein 1 OS=Bos taurus OX=9913 GN=LCP1 PE=1 SV=2	0	84.258	29	13	87	8	631	70.6	5.29	123.71	13	0	0	0.68	1.015	0.762	0.892	0.427989	0.918996	0.807842	0.988169	51.58	41.42	62.17	48.66	111.3	69.1	124.3	95.2	26.28	22.4	17.31	42.88	2.13811e+06	2.05874e+06	3.65452e+06	3.99676e+06	4.99661e+06	995313	1.59496e+06	1.60194e+06	1.03624e+06	1.37875e+06	3.7646e+06	2.86957e+06	4.77332e+06	3.86962e+06	4.93915e+06
P11178	2-oxoisovalerate dehydrogenase subunit alpha, mitochondrial OS=Bos taurus OX=9913 GN=BCKDHA PE=1 SV=1	0	69.909	29	8	100	8	455	51.6	8.44	286.49	8	0	0	0.942	0.922	0.895	1.019	0.972157	0.679252	0.966855	0.995136	40.99	21.69	29.27	45.9	102.9	88.6	112.4	96.1	15.65	30.66	17.7	22.19	1.34659e+07	1.25097e+07	2.00377e+07	1.62489e+07	2.30926e+07	3.87329e+06	1.04126e+07	1.2944e+07	1.2104e+07	6.38076e+06	1.97179e+07	22848177	1.76035e+07	1.71583e+07	2.77871e+07
Q8HYY3	L-caldesmon OS=Bos taurus OX=9913 PE=2 SV=1	0	84.225	29	11	92	11	535	62	6.48	135.08	11	0	0	1.034	0.991	1.076	0.907	0.936441	0.969673	0.950343	0.988169	50.63	26.16	44.93	55.98	104.4	87.9	108.4	99.2	22.28	24.4	4.64	23.52	1.70668e+07	8.63252e+06	2.36112e+07	2.10087e+07	2.18685e+07	1.03963e+07	1.27014e+07	1.15307e+07	6.57349e+06	7.19641e+06	1.99276e+07	2.03925e+07	2.32188e+07	2.07287e+07	2.3257e+07
P37141	Glutathione peroxidase 3 OS=Bos taurus OX=9913 GN=GPX3 PE=2 SV=2	0	25	29	5	7	5	226	25.6	7.3	8.74	5	0	0	3.84	0.408	10.824	0.068	0.00234911	6.59985e-06	2.08783e-16	2.94883e-16	24.19	88.99	69.26	22.99	19.2	63.6	95.6	221.6	22.77	122.44	124.1	140.34			148127	204073			106392	1.59412e+06			3.44743e+06		234878
F1N2K1	Prenylcysteine oxidase 1 OS=Bos taurus OX=9913 GN=PCYOX1 PE=1 SV=2	0	62.751	29	7	58	7	508	56.7	6.38	138.56	7	0	0	1.027	0.956	0.872	1.05	0.923933	0.916286	0.950343	0.988169	63.25	30.95	55.63	38.95	106.1	97	108.1	88.7	20.52	18.04	16.38	38.97	5.45453e+06	3.24039e+06	7.97624e+06	6.65588e+06	8039820	1.85727e+06	4.71488e+06	4.52541e+06	3.04717e+06	2.81195e+06	8.07066e+06	6792025	5.82783e+06	7.55377e+06	6.5363e+06
F1MCH2	Kynureninase OS=Bos taurus OX=9913 GN=KYNU PE=3 SV=2	0	42.102	29	8	41	8	463	52.2	6.83	67.65	8	0	0	0.845	1.096	1.052	0.698	0.837593	0.60813	0.966394	0.285746	61.55	57.61	60.91	45.28	105.4	74.4	105.5	114.7	33.68	22.02	32.94	20.39	7.22256e+06	4.02725e+06	2.74722e+06	5.05864e+06	5.9707e+06	1.53654e+06	3.22574e+06	2.93068e+06	2.64933e+06	1.14799e+06	5.69537e+06	3.44351e+06	5.59865e+06	5.51436e+06	9.54609e+06
A0A140T892	Protein-glutamine gamma-glutamyltransferase 2 OS=Bos taurus OX=9913 GN=TGM2 PE=1 SV=1	0	117.796	29	13	78	1	687	77.1	5.26	183.84	13	0	12	0.744	1.034	0.808	1.082	0.56318	0.925636	0.885489	0.988169	72.67	79.46	86.02	71.81	127.8	115.9	93.2	63.1	63.6	40.37	68.03	70.24	1.02189e+07	2.61491e+06	5537633	1.50691e+07	2.29548e+07	6.10364e+06	6.90468e+06	2.60478e+06	4.76532e+06	4.42469e+06	24338241	7.50239e+06	1.47434e+07	7.66251e+06	4386113
P51176	Protein-glutamine gamma-glutamyltransferase 2 OS=Bos taurus OX=9913 GN=TGM2 PE=1 SV=1	0	117.588	29	13	76	1	687	77.1	5.26	178.35	13	0	0	1.162	0.723	0.783	1.545	0.83346	0.218175	0.854777	0.0836285	38.01	41.99	31.13	84.64	84.2	97.8	116.5	101.5	2.47	77.62	37.29	36.84		502554	690060			1.21259e+06	417021	604035	340898	1.25858e+06	1.23936e+06	1.22639e+06	578172	921529	613809
P15690	NADH-ubiquinone oxidoreductase 75 kDa subunit, mitochondrial OS=Bos taurus OX=9913 GN=NDUFS1 PE=1 SV=1	0	84.567	29	13	108	13	727	79.4	6.15	251.84	13	0	0	0.861	1.042	1.018	0.943	0.837131	0.916286	0.982026	0.988169	41.33	34.21	43.19	36.53	97.1	95.1	105.5	102.3	14.73	18.29	12.17	33.67	1.19691e+07	7.04399e+06	1.08604e+07	1.1365e+07	1.535e+07	4.89879e+06	8.89796e+06	9.67401e+06	5.66663e+06	3.37975e+06	1.13587e+07	1.28751e+07	1.17678e+07	1.1755e+07	1.61624e+07
P26884	Peptidyl-prolyl cis-trans isomerase FKBP3 OS=Bos taurus OX=9913 GN=FKBP3 PE=1 SV=2	0	28.719	29	5	39	5	224	25.2	9.28	54.16	5	0	0	1.052	0.955	1.093	1.05	0.914999	0.858155	0.941785	0.988169	39.78	24.08	44.51	64.01	93.1	154.7	72.4	79.8	28.52	31.76	45.36	40.53	1.37217e+07	1.02714e+07	2.04846e+07	2.12835e+07	1.07753e+07	1.60718e+07	2.27852e+07	1.41747e+07	1.3441e+07	7.4307e+06	9.81028e+06	1.15489e+07	2.47817e+07	2.3015e+07	1.18052e+07
Q32PA9	Peptidyl-prolyl cis-trans isomerase FKBP2 OS=Bos taurus OX=9913 GN=FKBP2 PE=2 SV=1	0	10.592	29	2	17	2	140	15.4	8.88	19.13	2	0	0	1.037	1.252	1.301	0.982	0.921214	0.0862683	0.72356	0.99859	44.29	31.07	26.58	48.93	104.8	107	83.5	104.7	13.11	35.4	22.18	17.95	4.18793e+06	2.85234e+06	3.24257e+06	4.38855e+06	3.99693e+06	1.81665e+06	3.85095e+06	1.71968e+06	1.93129e+06	2.54605e+06	3.29265e+06	3.64646e+06	3.30773e+06	3065485	2.05428e+06
Q3SZV7	Hemopexin OS=Bos taurus OX=9913 GN=HPX PE=2 SV=1	0	89.364	29	9	124	9	459	52.2	7.8	276.9	9	0	0	0.697	0.934	0.896	0.778	0.372583	0.742765	0.967159	0.651519	63.17	44.26	49.87	45.99	97.2	86.3	108.3	108.3	23.37	21.23	26.43	22.84	2.25617e+07	1.33904e+07	2.44037e+07	3.55601e+07	2.82181e+07	1.10868e+07	1.49239e+07	1.3495e+07	7734299	9.66167e+06	3.79428e+07	3.92737e+07	2.89126e+07	2.17843e+07	2.49018e+07
A6QLY4	Isochorismatase domain-containing protein 1 OS=Bos taurus OX=9913 GN=ISOC1 PE=2 SV=1	0	38.546	29	6	59	6	298	32.1	7.39	125.36	6	0	0	0.913	1.061	0.971	1.018	0.962204	0.768893	0.997853	0.996883	27.92	29.87	26.42	27.38	117	76.8	101.2	105	18.83	30.53	7.19	6.92	5.27355e+06	4.46938e+06	4.45617e+06	4.35622e+06	4.53188e+06	999295	2.93249e+06	2.16371e+06	2.40536e+06	1.04623e+06	4.22224e+06	3.68656e+06	4.48449e+06	3.4026e+06	4.20369e+06
P33046	Cathelicidin-4 OS=Bos taurus OX=9913 GN=CATHL4 PE=1 SV=1	0	32.671	28	4	22	4	144	16.5	6.64	69	4	0	0	1.27	0.75	1.04	1.119	0.691449	0.0893219	0.970902	0.980274	79.88	74.02	58.84	62.81	97.6	85	130.4	87	56.48	86.35	80.7	88.07	846462	2.26094e+06	1.03502e+06	2.70551e+06	1.46164e+06	2.03466e+06	821403	635656	267663	1.67618e+06	932913	1.82843e+06	2.28174e+06	5.32434e+06	1.31508e+06
F6QND5	Fibrinogen alpha chain OS=Bos taurus OX=9913 GN=FGA PE=4 SV=1	0	187.182	28	24	261	24	863	94.7	6	711.07	24	0	0	0.993	1.163	1.175	1.019	0.983238	0.377503	0.875805	0.995133	74.49	43.7	63.9	74.22	113.4	102.7	90.6	93.2	35.42	58.86	23.95	66.54	4.19953e+07	4.12536e+07	1.01541e+08	6.96179e+07	5.02809e+07	5.36578e+07	2.06737e+07	2.66809e+07	2.88355e+07	3.20077e+07	5.86244e+07	4.30939e+07	4.96941e+07	6.88028e+07	4.69626e+07
P42026	NADH dehydrogenase [ubiquinone] iron-sulfur protein 7, mitochondrial OS=Bos taurus OX=9913 GN=NDUFS7 PE=1 SV=1	0	24.773	28	4	16	4	216	23.8	9.86	35.31	4	0	0	1.799	1.11	1.565	0.89	0.179793	0.811924	0.332214	0.988169	89.39	115.5	51.73	56.61	70.2	107.9	40.7	181.2	87.38	77.41	87.1	83.96	171470	1.36845e+06	1.06564e+06	889344	152270	1.21756e+06	943410	661829	257613	1.69732e+06	16091.1		1.08384e+06	891111	311958
Q1RMX7	N-acetylneuraminate synthase OS=Bos taurus OX=9913 GN=NANS PE=1 SV=1	0	57.412	28	7	35	7	359	40.2	6.95	59.2	7	0	0	0.9	0.74	0.633	1.158	0.948701	0.0196086	0.445841	0.918754	43.5	45.26	47.78	46.76	94.1	76.4	135.2	94.3	21.08	33.6	25.08	21.02	4.20787e+06	2.52968e+06	5039278	5.75831e+06	3.8039e+06	1.01268e+06	3.81975e+06	3.5167e+06	2.01459e+06	1.26662e+06	6.05312e+06	5.37327e+06	6.95747e+06	6.95418e+06	1.0812e+07
A0A452DJ82	Rho GDP-dissociation inhibitor 1 OS=Bos taurus OX=9913 GN=ARHGDIA PE=3 SV=1	0	69.597	28	6	80	6	299	32.8	5.97	210.59	6	0	0	0.82	0.896	1.025	0.778	0.740385	0.528807	0.978885	0.651519	47.23	30.67	45.59	36.36	95.9	85.3	108.9	109.9	16.77	12.26	11.46	11.28	1.69626e+07	1.55666e+07	1.46933e+07	1.58033e+07	1.73212e+07	5.507e+06	9.93305e+06	9.49357e+06	8.56207e+06	6.90841e+06	1.56869e+07	1.77616e+07	1.95736e+07	1.95995e+07	2.22648e+07
Q3B7M5	LIM and SH3 domain protein 1 OS=Bos taurus OX=9913 GN=LASP1 PE=2 SV=1	0	24.832	28	3	10	3	260	29.7	7.03	44.12	3	0	0	1.11	1.261	1.459	1.145	0.849928	0.174197	0.47519	0.947106	53.52	49.7	66.64	49.69	120.4	102.3	89.1	88.2	80.15	38.24	92.03	138.69	6.60868e+06	1.23353e+06	1.17567e+06	3.707e+06	1.75117e+06	515980	1.02393e+06	1.95992e+06	604398	852244	1.00852e+06	4.80007e+06	1.37718e+06	1.28515e+06	767735
Q01321	Cytochrome c oxidase subunit NDUFA4 OS=Bos taurus OX=9913 GN=NDUFA4 PE=1 SV=1	0	19.678	28	3	44	3	82	9.3	9.58	72.93	3	0	0	1.107	1.122	1.256	0.993	0.783133	0.55272	0.780334	0.99859	40.9	26.05	36.52	34.7	89.5	105.5	93.5	111.5	19.39	6.8	13.34	28.89	7.36452e+06	5.86556e+06	8.06995e+06	1.06388e+07	1.27895e+07	4.30994e+06	7.04462e+06	7.52368e+06	5.13279e+06	3.59575e+06	1.00356e+07	7.75283e+06	7.89368e+06	8.26405e+06	10890988
A0A452DIJ4	Enoyl-CoA hydratase domain-containing protein 2, mitochondrial OS=Bos taurus OX=9913 GN=ECHDC2 PE=3 SV=1	0	57.389	28	5	55	5	346	36.3	9.16	192.83	5	0	0	0.712	0.971	0.811	1.054	0.489298	0.954123	0.887553	0.988169	59.41	34.42	35.93	51.32	134.2	81.4	115	69.3	19.55	50.69	19.44	40.34	7.73147e+06	6.39712e+06	5.58204e+06	6.67474e+06	9.36475e+06	1.43776e+06	3.73489e+06	2.16171e+06	5.22989e+06	2.11817e+06	9.26643e+06	7165235	9.10457e+06	5.25793e+06	7.31929e+06
F1MUU9	Histone domain-containing protein OS=Bos taurus OX=9913 PE=3 SV=3	0	17.564	28	3	54	1	125	14.1	10.1	10.36	3	0	0	0.914	1.042	1.307	0.716	0.967514	0.872347	0.714421	0.359316	22.92	18.52	27.51	26.52	99.3	86.5	93.3	120.9	11.92	29.23	15.18	27.03	2.41493e+06	1.85807e+06	1.94782e+06	2.39032e+06	2436846	778094	1.43683e+06	1.87914e+06	1130932	1.48892e+06	1.80286e+06	2.50783e+06	2392744	2558986	2.43944e+06
I7CT57	Gc-globulin OS=Bos taurus OX=9913 PE=2 SV=1	0	79.557	28	9	92	3	474	53.3	5.6	245.77	9	0	6	0.846	0.945	0.841	1.035	0.790965	0.811924	0.932533	0.988169	52.86	36.16	43.68	57.03	118.5	82.5	105.3	93.7	22.44	23.35	19.97	34.86	1.84473e+07	8.85214e+06	1.13888e+07	1.64519e+07	1.75529e+07	3.61269e+06	7.81648e+06	8.49514e+06	8.51179e+06	5.83637e+06	2.00703e+07	1.85535e+07	1.48589e+07	1.16936e+07	1.59706e+07
P10462	Protein S100-A2 OS=Bos taurus OX=9913 GN=S100A2 PE=1 SV=1	0	19.154	28	2	9	2	97	10.9	4.78	14.66	2	0	0	0.736	1.071	0.933	1.148	0.8129	0.88129	0.987015	0.941591	83.06	90.03	96.33	60.9	76.9	109	130.4	83.8	93.22	62.62	136.18	88.29	493449	95169.4		1.68556e+06	559840	385991	797807	557186	132832	94246.4	806372	229490	954329	5.88214e+06	1.02773e+06
A0A140T857	Cytochrome c oxidase subunit 7A2, mitochondrial OS=Bos taurus OX=9913 GN=COX7A2 PE=3 SV=1	0	15.996	28	2	35	2	83	9.3	9.99	39.58	2	0	0	1.232	0.881	1.161	0.798	0.593944	0.480191	0.885489	0.731816	47.95	58.44	35.84	38.42	90.1	101.4	94.9	113.6	25.62	21.87	29.63	25.93	6.76891e+06	3.66568e+06	9.70106e+06	1.04363e+07	1.03068e+07	2.86952e+06	8.63839e+06	8.28964e+06	5.91723e+06	4.3817e+06	1.23924e+07	5.79053e+06	9.6423e+06	9.66104e+06	1.48966e+07
A0A3Q1MQ34	Filamin B OS=Bos taurus OX=9913 GN=FLNB PE=1 SV=1	0	299.018	28	46	310	43	2602	277.8	5.78	621.53	46	0	3	1.164	0.996	1.184	1.004	0.737113	0.984044	0.870473	0.99859	46.31	29.47	43.8	42	86.6	107.7	97.9	107.7	11.74	19.42	14.46	4.13	33768985	2.15038e+07	3.38997e+07	3.37659e+07	4.44035e+07	1.88472e+07	2.51249e+07	3.12206e+07	1.91099e+07	2.3355e+07	3.20179e+07	3.87586e+07	4.06555e+07	4.45954e+07	4.02054e+07
Q3ZBW5	Rho-related GTP-binding protein RhoB OS=Bos taurus OX=9913 GN=RHOB PE=2 SV=1	0	13.498	28	2	3	2	196	22.1	5.24	4.28	2	0	0	0.79	0.694	0.664	0.865	0.930744	0.325471	0.544271	0.966416	42.59	49.73	31.38	40.13	90.4	92.9	130.2	86.5	49.49	30.19	15.19	24.32		94335.3			68780.2	41952.1	68462.1		29489.8				127676		162955
Q56JX6	40S ribosomal protein S28 OS=Bos taurus OX=9913 GN=RPS28 PE=3 SV=1	0	31.145	28	3	27	3	69	7.8	10.7	58.11	3	0	0	0.655	0.86	0.66	0.805	0.322909	0.49812	0.53117	0.766049	73.4	33.33	96.69	86.4	102.9	87.1	105.6	104.3	15.56	36.62	13.49	29.51	3.48041e+06	3321522	4.20713e+06	4.93068e+06	3.58631e+06	767245	1.89794e+06	2.63746e+06	1.99023e+06	2.11948e+06	4.90528e+06	4.30415e+06	3.84305e+06	4.82113e+06	4.40181e+06
Q5E9T8	Mevalonate kinase OS=Bos taurus OX=9913 GN=MVK PE=2 SV=1	0	51.337	28	6	49	2	396	42	6.79	79.92	6	0	4	1.009	0.991	1.04	1.015	0.950227	0.988843	0.970947	0.99859	54.13	32	48.55	62.33	91.8	120.3	97	91	29.91	50.46	20.13	41.73	5.97814e+06	5.64527e+06	5.36989e+06	3.96194e+06	4.48557e+06	1.09584e+06	4.83302e+06	3.50009e+06	6.22404e+06	3.68393e+06	7.53752e+06	5.65424e+06	4.98587e+06	4.67044e+06	7.47882e+06
F1MG05	Elongation factor 1-gamma OS=Bos taurus OX=9913 GN=EEF1G PE=4 SV=1	0	70.118	28	10	133	1	440	50.3	6.74	270.73	10	0	0	1.299	1.835	3.367	0.596	0.610937	1.47104e-06	6.26818e-05	0.0375523	58.78	60.92	73.33	80.04	74.2	129	44.2	152.5	53.29	45.71	45.02	65.09	2.42403e+06	2.60989e+06	1.70183e+06	1.43459e+06	961066	585297	2.03219e+06	993093	1.85642e+06	1.60843e+06	1.45537e+06	1.94057e+06	768481	676811	1.10597e+06
Q02827	NADH dehydrogenase [ubiquinone] 1 subunit C2 OS=Bos taurus OX=9913 GN=NDUFC2 PE=1 SV=1	0	13.176	28	3	38	3	120	14.1	9.01	63.15	3	0	0	1.344	0.987	1.239	1.226	0.425383	0.993653	0.803646	0.719806	54.32	32.78	40.12	21.31	82	125.6	91.1	101.3	41.29	29.31	26.93	18.85	5.10032e+06	1.85642e+06	2.56826e+06	2.71841e+06	2.62106e+06	768710	2.77797e+06	3.24633e+06	2.20821e+06	1596155	2.10292e+06	3.99964e+06	2.37953e+06	2.95936e+06	3.19858e+06
A0A3Q1ND53	Hydroxyacylglutathione hydrolase, mitochondrial OS=Bos taurus OX=9913 GN=HAGH PE=1 SV=1	0	136.341	27	11	290	11	561	60.5	8.1	412.78	11	0	0	1.09	0.877	1.02	0.977	0.843844	0.398802	0.981155	0.99859	66.71	36.27	55.75	57.59	94.4	91.8	113.5	100.3	9.3	16.83	16.83	16.12	6.2854e+07	4.18465e+07	5.3547e+07	5.98085e+07	6.97855e+07	3.16863e+07	3.33244e+07	4.9134e+07	3.17299e+07	2.13544e+07	7.33173e+07	6.44914e+07	7.90151e+07	5.84318e+07	1.01649e+08
Q29RK4	UV excision repair protein RAD23 homolog B OS=Bos taurus OX=9913 GN=RAD23B PE=2 SV=1	0	55.879	27	7	83	7	408	43.1	4.84	186.17	7	0	0	0.787	0.834	0.761	0.814	0.707413	0.166651	0.807239	0.808796	64.24	32.6	48.58	39.73	107.4	74.2	121.5	96.8	16.96	27.76	7.28	27.75	1.19848e+07	6.54325e+06	1.09513e+07	1.45697e+07	1.37508e+07	3.91492e+06	8.32861e+06	7.46157e+06	3.58698e+06	2.6135e+06	1.39589e+07	1.45664e+07	1.7231e+07	1.49693e+07	1.53518e+07
Q08D92	Long-chain specific acyl-CoA dehydrogenase, mitochondrial OS=Bos taurus OX=9913 GN=ACADL PE=2 SV=1	0	100.71	27	12	133	12	430	47.9	7.11	298.04	12	0	0	0.8	1.021	0.965	0.887	0.718112	0.979029	0.997853	0.988169	54.25	39.83	53.36	52.88	112.2	78.4	111.7	97.7	12.22	38.48	21.29	16.98	1.52287e+07	1.03944e+07	1.73669e+07	1.91167e+07	1.51606e+07	9.323e+06	9.63448e+06	6.62823e+06	6.26897e+06	3.91844e+06	1.67077e+07	2.18146e+07	1.86967e+07	1.24729e+07	1.48669e+07
Q2HJF4	Phenazine biosynthesis-like domain-containing protein OS=Bos taurus OX=9913 GN=PBLD PE=2 SV=1	0	29.615	27	6	21	6	288	31.9	6.8	37.36	6	0	0	0.991	0.956	1.09	0.895	0.968797	0.948567	0.941785	0.988169	49.19	31.48	31.25	46.78	109.5	63.5	110.2	116.8	36.77	47.24	12.92	15.82	4.90891e+06	1.94243e+06	5.26633e+06	2.81592e+06	6.94057e+06	1.50939e+06	1.84134e+06	5.09111e+06	1.65776e+06	1.13e+06	4.505e+06	5.28573e+06	5.49385e+06	6008389	6.19437e+06
Q1JPA2	Elongation factor 1-gamma (Fragment) OS=Bos taurus OX=9913 GN=EEF1G PE=2 SV=1	0	70.635	27	10	132	1	439	50.2	6.74	268.25	10	0	9	0.709	0.908	0.758	0.909	0.417739	0.603576	0.803861	0.988169	55.14	26.35	46.96	55.04	101.6	84.7	117.6	96.1	10.47	14.68	8.57	15.5	1.89204e+07	1.34222e+07	2.15815e+07	2.07143e+07	2.67189e+07	7.60869e+06	1.22937e+07	1.30976e+07	6.63259e+06	6.55014e+06	2.41213e+07	2.07279e+07	2.55452e+07	2.28785e+07	2.89502e+07
F1MU22	Carboxylic ester hydrolase OS=Bos taurus OX=9913 GN=CES2 PE=1 SV=1	0	131.158	27	11	185	11	553	61.4	5.58	453.89	11	0	0	0.79	1.048	0.958	0.897	0.691665	0.904633	0.99615	0.988169	62.26	38.61	48.27	44.83	109.2	108.6	87	95.2	11.87	29.89	18.45	16.1	9.51505e+07	7.17126e+07	8.44387e+07	8.79713e+07	8.38485e+07	1.81697e+07	6.09008e+07	5.71455e+07	5.7461e+07	3.65889e+07	7.03728e+07	9.79819e+07	1.0122e+08	6.67999e+07	7.59146e+07
Q3T199	40S ribosomal protein S23 OS=Bos taurus OX=9913 GN=RPS23 PE=2 SV=1	0	21.053	27	3	34	3	143	15.8	10.49	38.78	3	0	0	1.023	0.922	1.139	0.873	0.934249	0.856986	0.908162	0.983047	38.69	33.04	23.6	38.29	93.7	95.3	103.6	107.5	8.45	25.85	15.98	18.24	3.06789e+06	2.60595e+06	2.99159e+06	3.39204e+06	3.29997e+06	934148	2.1456e+06	2.56595e+06	1.83824e+06	1.8893e+06	3.73652e+06	2.48653e+06	3.76398e+06	3.61697e+06	4.14111e+06
Q3T0F4	40S ribosomal protein S10 OS=Bos taurus OX=9913 GN=RPS10 PE=2 SV=1	0	26.061	27	4	16	4	165	18.9	10.15	45.15	4	0	0	0.559	1.086	0.653	1.168	0.198876	0.72553	0.506456	0.890586	53.3	50.11	55.95	47.15	146.8	63.7	105.6	84	57.43	29.42	45.68	24.92	4.11874e+06	1.34414e+06	842730	2164485	2.27689e+06	661243	593035	737658	460270		1.93615e+06	3.36413e+06	1.24903e+06	1.45826e+06	1.61713e+06
Q5E9E6	60S ribosomal protein L10a OS=Bos taurus OX=9913 GN=RPL10A PE=2 SV=3	0	56.715	27	6	86	6	217	24.8	9.94	188.09	6	0	0	1.098	0.938	1.007	1.058	0.83092	0.770412	0.984438	0.988169	39.8	20.92	32.03	35.44	98.7	105.4	103.1	92.8	8.76	15.83	14.62	21.08	1.43104e+07	1.12309e+07	1.55722e+07	1.28947e+07	1.48083e+07	6.24394e+06	9.71933e+06	1.30373e+07	9.00515e+06	8.52815e+06	1.46583e+07	1.46952e+07	1.75243e+07	1.94148e+07	1.76905e+07
Q9TS85	Histidine-rich GLYCOPROTEIN=FACTOR XIIIA substrate (Fragments) OS=Bos taurus OX=9913 PE=1 SV=1	0	25.3	27	4	23	4	214	24	5.4	51.35	4	0	0	1.341	1.019	1.521	0.886	0.562289	0.934861	0.393006	0.988169	75.42	40.53	31.5	61.78	83.7	112.9	73.9	129.4	29.63	47.03	21.24	13.29	1.27931e+06	1.89388e+06	2.3798e+06	1.82415e+06	3.28076e+06	2.48466e+06	1.32054e+06	1.42127e+06	1.74333e+06	1.66898e+06	2.1336e+06	1.85692e+06	2.20201e+06	2.22666e+06	3.40458e+06
Q0VFX8	Cysteine-rich protein 2 OS=Bos taurus OX=9913 GN=CRIP2 PE=2 SV=1	0	32.046	27	2	32	2	208	22.6	8.72	115.8	2	0	0	1.021	0.876	1.005	0.93	0.938364	0.614036	0.986132	0.988169	27.5	44.33	50	45.1	102.7	93.9	105	98.3	22.72	30.18	33.52	39.32	3.50351e+06	2.04826e+06	2695143	3.50225e+06	5.02847e+06		1.79041e+06	1.56424e+06	2.16513e+06	1.65412e+06	3.29699e+06	5.14102e+06	5.36813e+06	2.00532e+06	3.92509e+06
A0A0A0MP92	Serpin A3-7 OS=Bos taurus OX=9913 GN=SERPINA3-7 PE=1 SV=1	0	62.627	27	8	89	3	417	47	6.24	161.79	8	0	4	0.716	0.905	0.9	0.773	0.418997	0.59236	0.970368	0.646236	48.47	45.26	41.55	47.38	111.8	66	122.9	99.3	14.84	16.59	20.06	16.02	1.31025e+07	7.59809e+06	1.06328e+07	1.45743e+07	1.40966e+07	3.11776e+06	6.84511e+06	5.78489e+06	3.83862e+06	3.99137e+06	2.05745e+07	1.25433e+07	1.73408e+07	1.38046e+07	1.43912e+07
P58875	SEC14-like protein 2 OS=Bos taurus OX=9913 GN=SEC14L2 PE=1 SV=2	0	57.985	27	9	51	9	403	46.2	8.05	51.97	9	0	0	0.703	1.002	0.773	0.887	0.564308	0.965349	0.846128	0.988169	47.51	29.64	46.6	36.66	114.4	75	118.8	91.8	13.11	24.92	23.62	34.3	3.61817e+06	2.62621e+06	2.84827e+06	3.4457e+06	3.27822e+06	1.18737e+06	1.46177e+06	2.17148e+06	1.23298e+06	605428	3.64743e+06	3.33126e+06	3.36784e+06	5.18143e+06	4.22693e+06
Q3T085	Mimecan OS=Bos taurus OX=9913 GN=OGN PE=2 SV=1	0	58.322	27	6	45	6	299	34.2	5.62	63.79	6	0	0	0.901	1.122	0.69	1.767	0.956349	0.565038	0.638347	0.0103181	79.73	76.85	72.41	65.96	125.7	115	100	59.4	43.4	20.07	40.07	67.6	1.87991e+06	1.2732e+06	4.8876e+06	2.79987e+06	2.70312e+06	1.10028e+06	1.73612e+06	1.64764e+06	1.26182e+06	602768	942175	2.54729e+06	3.13843e+06	1.91525e+06	1.69469e+06
Q1LZ83	Endoribonuclease LACTB2 OS=Bos taurus OX=9913 GN=LACTB2 PE=2 SV=1	0	26.228	27	5	25	5	288	32.7	7.2	20.29	5	0	0	0.813	1.061	0.711	1.07	0.843844	0.833195	0.692407	0.988169	54.88	29.28	45.7	59.46	101.4	105.8	138	54.8	19.75	29.22	33.39	58.22	1.72994e+06	958231	1.62761e+06	2.06491e+06	1.40237e+06	744377	1.19745e+06	1.44758e+06	727812	344735	2.3476e+06	3.22322e+06	2348599	1.12902e+06	2.18123e+06
P00423	Cytochrome c oxidase subunit 4 isoform 1, mitochondrial OS=Bos taurus OX=9913 GN=COX4I1 PE=1 SV=1	0	28.719	27	6	75	6	169	19.6	9.31	106.58	6	0	0	1.428	1.007	1.175	1.16	0.247244	0.999419	0.875043	0.912683	35.99	33.42	39.84	41.7	81.7	118.6	91	108.7	5.61	15.35	19.83	21.77	1.21506e+07	9.6234e+06	1.44529e+07	1.40188e+07	1.62709e+07	8.95762e+06	1.51188e+07	1.86154e+07	1.02588e+07	6.98524e+06	1.59231e+07	1.14541e+07	1.29967e+07	1.70029e+07	1.91129e+07
Q17QK8	Sepiapterin reductase OS=Bos taurus OX=9913 GN=SPR PE=2 SV=1	0	25.719	27	4	18	4	267	28.9	5.53	20.03	4	0	0	0.664	1.098	0.839	0.936	0.674901	0.802098	0.931531	0.988169	69.52	40.94	65.05	30.32	102.6	86	120.5	90.8	35.7	51.35	18.31	40.39	1.17596e+06	389623	686741	1.26296e+06	914658	146451	604015	565595	105275	299722	673286	850767	1.08096e+06	1.02828e+06	1.10016e+06
E1BEG2	Heteroous nuclear ribonucleoprotein A3 OS=Bos taurus OX=9913 GN=HNRNPA3 PE=4 SV=3	0	70.398	27	8	62	8	380	39.7	9.01	140.99	8	0	0	1.33	0.889	1.211	0.938	0.38883	0.530208	0.849249	0.988169	47.91	37.47	60.94	61.61	77.8	112.1	93.6	116.5	9.02	18.37	16.33	24.61	8.1207e+06	6.47758e+06	9.68557e+06	7.54424e+06	9.11066e+06	6.42526e+06	7.04649e+06	9.40425e+06	5.05624e+06	5.56132e+06	1.05214e+07	7.63473e+06	1.16149e+07	1.16638e+07	1.15706e+07
P00130	Cytochrome b-c1 complex subunit 9 OS=Bos taurus OX=9913 GN=UQCR10 PE=1 SV=3	0	7.301	27	1	9	1	64	7.5	9.19	34.55	1	0	0	0.605	1.013	0.817	0.85	0.467709	0.969673	0.898307	0.941591	62.66	39.56	80.63	61.14	128.1	68.1	113	90.7	39.55	50.18	33.5	67.48	1.10767e+06	248528	862381	1.11145e+06	1.40583e+06	189196	850594	412721	343144		999778	1099053	993487	476661	1.55174e+06
A6H797	MLEC protein OS=Bos taurus OX=9913 GN=MLEC PE=1 SV=1	0	28.689	27	5	18	5	283	31.5	5.54	39.46	5	0	0	1.014	0.878	0.917	1.057	0.948701	0.624251	0.981155	0.988169	34.93	32.31	38.54	37.12	98.8	98.4	112.4	90.4	14.69	46.51	10.92	58.9	3.13876e+06	3146430	3.92937e+06	3.36189e+06	4.92577e+06	1.71472e+06	3.49608e+06	3.01452e+06	1.08565e+06	590113	5.16163e+06	4.4536e+06	4.29831e+06	4.10978e+06	5.71623e+06
Q56JX8	40S ribosomal protein S13 OS=Bos taurus OX=9913 GN=RPS13 PE=2 SV=3	0	39.928	26	4	87	4	151	17.2	10.54	157.41	4	0	0	0.946	0.811	0.758	1.056	0.987205	0.207431	0.803861	0.988169	65.74	30.59	58.63	48.22	78.8	104.2	106.4	110.6	12.16	17	23.84	21.45	4.45027e+06	3.07626e+06	6028464	4.90382e+06	5.65184e+06	2.6308e+06	3.605e+06	5.7491e+06	3.5387e+06	3.28108e+06	5.64054e+06	4.68059e+06	7.05604e+06	8.35797e+06	7.44359e+06
A0A3Q1LU64	Lon protease homolog, mitochondrial OS=Bos taurus OX=9913 GN=LONP1 PE=3 SV=1	0	122.942	26	14	126	14	951	105.3	6.79	197.66	14	0	0	0.903	0.956	0.908	0.979	0.921214	0.863079	0.978041	0.99859	54.74	36.34	41.15	35.61	98.3	98.1	104.2	99.4	27.26	27.81	22.25	23.29	9.81626e+06	5.27302e+06	1.63015e+07	1.3062e+07	1.47532e+07	2.79506e+06	8.99738e+06	1.10453e+07	7.36717e+06	4.84302e+06	1.4123e+07	1.4618e+07	1.223e+07	1.07806e+07	2.08437e+07
P21793	Decorin OS=Bos taurus OX=9913 GN=DCN PE=1 SV=2	0	35.756	26	6	32	6	360	39.9	8.51	44.04	6	0	0	0.931	1.139	1.208	1.328	0.975874	0.434362	0.851424	0.445246	78.07	72.15	72.46	67.15	95.5	135.9	61.4	107.2	72.52	34.46	62.28	50.76	3.83488e+06	1.92566e+06	1.22283e+07	4.62107e+06	3.34234e+06	3.8243e+06	3.99377e+06	4.38424e+06	3.22876e+06	1.2461e+06	1.27445e+06	2.66651e+06	6.6737e+06	3.78441e+06	2.03125e+06
Q3ZBF7	Prostaglandin E synthase 3 OS=Bos taurus OX=9913 GN=PTGES3 PE=1 SV=1	0	24.656	26	3	41	3	160	18.7	4.54	109.97	3	0	0	0.957	0.942	1.04	0.89	0.999738	0.904514	0.970947	0.988169	26.58	26.1	19.4	28.62	102.6	90.7	100.8	105.8	13.16	20.94	9.72	16.71	4.41185e+06	3.28666e+06	3.51942e+06	4.30078e+06	4.0149e+06	1.44624e+06	2.51269e+06	2.82607e+06	2.24374e+06	2.29716e+06	4.30827e+06	3.51695e+06	4.93327e+06	4.03609e+06	4.55452e+06
Q5GN72	Alpha-1-acid glycoprotein OS=Bos taurus OX=9913 GN=agp PE=2 SV=2	0	72.048	26	6	85	6	202	23.1	5.67	261	6	0	0	0.769	0.538	0.62	0.958	0.65563	2.16689e-11	0.404988	0.995136	86.21	64.31	86.51	98.91	80.3	49.6	215.8	54.4	57.23	73.13	45.57	92.5	6.892e+06	1.74654e+07	1.34485e+07	8665219	9.11391e+06	3.52764e+06	3.69155e+06	3.37781e+06	1.05914e+07	2.20947e+06	2.37455e+07	3.62873e+06	2.48074e+07	2.29715e+07	2.3907e+07
F1N5F3	Histone H2B OS=Bos taurus OX=9913 GN=H2BE1 PE=3 SV=3	0	14.324	26	3	34	1	122	13.6	10.54	5.99	3	0	0	2.555	1.29	2.242	1.293	0.0718413	0.561963	0.0187617	0.551244	34.1	49.87	64.94	39.86	76.3	153	44.8	126	18.03	29.72	50.94	37.3	145180	163101	175424	231053	251629	129916	319256	305836	327846	271935	248760	345462	142778	106490	148372
F1MZ00	Small nuclear ribonucleoprotein Sm D3 OS=Bos taurus OX=9913 GN=SNRPD3 PE=3 SV=2	0	29.726	26	3	35	3	126	13.9	10.32	120.68	3	0	0	0.746	1.01	0.792	0.9	0.72993	0.96393	0.870473	0.988169	29.87	29.2	24.31	31.46	98.8	98.7	96.7	105.7	18.91	32.95	18.85	28.76	1.60428e+06	901161	2.17514e+06	1.75482e+06	2.14683e+06		745584	1.28811e+06	967853	1.05006e+06	1.69276e+06	2496037	1.76584e+06	1.63422e+06	2237263
A0A3Q1LN44	Eukaryotic translation initiation factor 4H OS=Bos taurus OX=9913 GN=EIF4H PE=4 SV=1	0	18.269	26	3	14	3	214	23.5	8.43	16.13	3	0	0	1.365	0.878	1.114	1.04	0.677578	0.858745	0.933096	0.988169	48.63	30.65	33.9	48.64	76.8	108	104.7	110.4	15.36	79.47	21.29	75.32	416629	300980	455984	613350	512534	584852	418366	458170	348092	1.17892e+06	431117	419346	659112	597174	714215
F1MB60	40S ribosomal protein S26 OS=Bos taurus OX=9913 GN=RPS26 PE=3 SV=1	0	18.385	26	2	30	2	115	13	11	13.77	2	0	0	1.016	0.813	0.936	1.042	0.947317	0.249404	0.989647	0.988169	66.66	50.54	37.46	44.87	87.8	92.9	117.5	101.8	27.97	46.22	30.8	28.86	4.30186e+06	2.04751e+06	2.82795e+06	2.60268e+06	2.76629e+06	2.86525e+06	2.05511e+06	3.42272e+06	1.18197e+06	1.15783e+06	3.84162e+06	4.22508e+06	3.7492e+06	3.84774e+06	1754181
Q3MHL7	T-complex protein 1 subunit zeta OS=Bos taurus OX=9913 GN=CCT6A PE=1 SV=3	0	49.857	26	8	87	8	531	57.9	6.76	126.44	8	0	0	0.963	1.033	1.013	1.003	0.997425	0.931915	0.98374	0.99859	42.79	23.66	34.54	24.63	101.9	97.2	97.7	103.3	7.82	11.96	6.63	11.43	8.54312e+06	7.0023e+06	8.06922e+06	8.92135e+06	9.21698e+06	3.36351e+06	5.87129e+06	6.36583e+06	4.4488e+06	4.33944e+06	8.10163e+06	8.56781e+06	9.34805e+06	8.96533e+06	8.96901e+06
A0A3Q1LKV8	Thioredoxin like 1 OS=Bos taurus OX=9913 GN=TXNL1 PE=1 SV=1	0	22.177	26	3	7	3	254	28.2	4.97	15.07	3	0	0	1.018	0.919	0.76	1.241	0.954644	0.853993	0.804182	0.683893	58.2	47.15	37.51	39.9	104.8	101.5	122.2	71.6	40.58	30.73	14.12	52.17	3.06552e+06	2.17347e+06	1.73979e+06	1.57204e+06	1.5047e+06	417117	1.50386e+06	1.58078e+06	773994	701443	1.84729e+06	2.07151e+06	2.70503e+06	1.7616e+06	2.21271e+06
Q5E988	40S ribosomal protein S5 OS=Bos taurus OX=9913 GN=RPS5 PE=2 SV=3	0	22.593	26	3	28	3	204	22.9	9.72	48.4	3	0	0	0.63	0.984	0.886	0.79	0.309967	0.998739	0.961069	0.69173	44.31	26.75	53.01	51.65	110.7	80.4	114.6	94.3	18.7	31.23	15.31	25.03	2.97385e+06	2.48328e+06	3.34783e+06	4.73717e+06	3.29443e+06	658197	1.38131e+06	1.93853e+06	1.32053e+06	1.4694e+06	3.3691e+06	3.45649e+06	3104291	4.12015e+06	4.28906e+06
Q3ZCJ8	Dipeptidyl peptidase 1 OS=Bos taurus OX=9913 GN=CTSC PE=2 SV=1	0	102.265	26	8	96	8	463	51.9	7.62	264.45	8	0	0	0.81	0.751	0.703	0.836	0.730927	0.00645575	0.677945	0.890586	63.23	46.9	54.68	44.87	97.1	71.6	148	83.4	33.59	31.85	34.87	42.76	7.61858e+06	9.50353e+06	1.45071e+07	1.86675e+07	2.31251e+07	4.84495e+06	7.34895e+06	9.10048e+06	2.68367e+06	3.21856e+06	2.79542e+07	2.06942e+07	2.3449e+07	1.29591e+07	3.94498e+07
F1MWD3	CCT-epsilon OS=Bos taurus OX=9913 GN=CCT5 PE=1 SV=3	0	61.176	26	9	59	9	541	59.6	5.91	94.96	9	0	0	1.129	1.001	1.113	1.029	0.740385	0.999419	0.933414	0.988169	34.87	31.16	25.84	26.86	98.2	107.8	92.2	101.8	6.44	13.72	17.11	10.59	6.86293e+06	5.39249e+06	6.76202e+06	8.05968e+06	8.04942e+06	2.68329e+06	5.12624e+06	6.14868e+06	4.57169e+06	3.67129e+06	6.1716e+06	5.20651e+06	8.47746e+06	7.37247e+06	7.74258e+06
Q5E9F9	26S proteasome regulatory subunit 7 OS=Bos taurus OX=9913 GN=PSMC2 PE=2 SV=3	0	31.171	26	8	54	8	433	48.6	5.95	57.38	8	0	0	0.939	0.91	0.875	0.92	0.986525	0.681195	0.950343	0.988169	57.27	27.5	50.16	34.11	118.3	84.7	110.2	86.8	18.2	15.47	16.48	11.01	5.3551e+06	5.89179e+06	9.1878e+06	8.74476e+06	7.30463e+06	1.77765e+06	3.82969e+06	4.48079e+06	3.25785e+06	2.51931e+06	7919921	6.17821e+06	8.18844e+06	8.70373e+06	1.04158e+07
Q0P5G8	Acyl-CoA dehydrogenase family member 11 OS=Bos taurus OX=9913 GN=ACAD11 PE=2 SV=1	0	95.996	26	11	124	11	781	87.7	8.19	329.81	11	0	0	1.07	0.987	0.98	1.129	0.884133	0.96294	0.99615	0.966416	39.73	26.21	41.39	41.99	101	92.2	108.2	98.5	14.61	12.04	12.76	19.29	2.06352e+07	1.2735e+07	1.62928e+07	1.64402e+07	2.25527e+07	7.24818e+06	1.35311e+07	1.25128e+07	8.75428e+06	5.87348e+06	1.85831e+07	2.23414e+07	2.05687e+07	1.64609e+07	2.53568e+07
P81287	Annexin A5 OS=Bos taurus OX=9913 GN=ANXA5 PE=1 SV=3	0	39.5	26	6	41	6	321	36.1	4.96	63.54	6	0	0	0.813	1.047	0.99	0.838	0.771174	0.833037	0.993402	0.903481	56.29	36.01	59.25	47.55	119.5	87.3	94.2	98.9	17.28	14.59	22.22	39.77	3.11153e+06	3.20771e+06	4.55198e+06	5.31582e+06	4.1149e+06	1.43721e+06	2.12189e+06	3.22637e+06	2.11211e+06	1.38554e+06	3.04337e+06	5.19937e+06	4.59414e+06	3.26892e+06	3.91715e+06
A0A3Q1MLQ7	Talin 1 OS=Bos taurus OX=9913 GN=TLN1 PE=1 SV=1	0	286.917	26	40	301	37	2550	270.6	6.09	607.74	40	0	2	0.928	0.998	1.079	0.848	0.960427	0.986963	0.950343	0.934079	47.95	32.3	46.46	40.5	103.1	83.7	106.5	106.8	17.7	24.12	12.09	12.25	4.94715e+07	4.93034e+07	4.51682e+07	4.8733e+07	5.57028e+07	1.47659e+07	2.91571e+07	3.87737e+07	2.211e+07	2.59461e+07	4.61965e+07	5.38495e+07	6.66418e+07	5.34095e+07	5.48688e+07
F1MU79	Peptidylprolyl isomerase OS=Bos taurus OX=9913 GN=FKBP4 PE=4 SV=2	0	66.113	26	7	60	7	459	51.5	5.39	165.67	7	0	0	0.933	0.933	1.259	0.839	0.977539	0.822838	0.778247	0.906756	74.26	48.9	69.84	58.79	76.2	101.4	108.3	114.1	38.71	19.2	18.36	29.35	8.58135e+06	2.65657e+06	5.97583e+06	8.8468e+06	4.8001e+06	2.42972e+06	6.1127e+06	5.88834e+06	3.5455e+06	3.61507e+06	8.62208e+06	6.37339e+06	9.06716e+06	5.73967e+06	1.006e+07
P52175	Nucleoside diphosphate kinase A 2 OS=Bos taurus OX=9913 GN=NME1-2 PE=1 SV=3	0	50.773	26	3	82	1	152	17.3	7.99	208.88	3	0	0	0.852	0.97	0.726	1.203	0.868018	0.986963	0.739163	0.797055	41.44	31.52	32.41	48.04	108.3	98	115.1	78.6	24.22	38.8	26.13	18.82	3.9634e+06	2.17905e+06	3.81313e+06	3.27278e+06	2.29776e+06	528682	2516171	2.5704e+06	1614808	842097	3.64883e+06	2.21838e+06	2.97959e+06	3311454	4943391
Q148J6	Actin-related protein 2/3 complex subunit 4 OS=Bos taurus OX=9913 GN=ARPC4 PE=1 SV=3	0	19.644	26	4	55	4	168	19.7	8.43	103.72	4	0	0	0.797	0.994	0.853	0.888	0.733337	0.986963	0.941514	0.988169	40.29	16.83	34.26	42.31	108.1	90.2	104.5	97.3	14.05	23.97	20.17	23.88	5.66561e+06	3.76131e+06	5.32818e+06	7377791	6.80069e+06	1.34335e+06	3.95953e+06	3.79746e+06	2.7343e+06	2.59235e+06	6.03205e+06	3.6175e+06	6.90593e+06	5.39398e+06	6.60059e+06
Q5E9A1	Nascent polypeptide-associated complex subunit alpha OS=Bos taurus OX=9913 GN=NACA PE=1 SV=1	0	39.268	26	4	51	4	215	23.4	4.56	135.86	4	0	0	0.922	1.088	1.007	0.904	0.967514	0.644796	0.984583	0.988169	25.03	19.98	32.28	31.62	111.5	86.8	97.8	103.9	9.98	15.6	8.94	16.63	4.24038e+06	3.42428e+06	3.90636e+06	4.96767e+06	4.49709e+06	1.4266e+06	2.4599e+06	2.71899e+06	2.58351e+06	1.44834e+06	3.68813e+06	3.7383e+06	4.28174e+06	4.3136e+06	4.51288e+06
Q3SX32	Perilipin OS=Bos taurus OX=9913 GN=PLIN3 PE=2 SV=1	0	52.812	26	6	28	6	438	47.6	6.13	83.49	6	0	0	0.781	0.987	0.793	0.936	0.710842	0.999419	0.872037	0.988169	37.06	41	41.39	34.91	108.2	84.5	113.6	93.7	17.89	11.73	14.5	15.94	5.76448e+06	4.22547e+06	6.22477e+06	8.84328e+06	8.32196e+06	2.12087e+06	3.38304e+06	4.55265e+06	2.65262e+06	1.94659e+06	6.66609e+06	8.05437e+06	6.14385e+06	7.61656e+06	7.10059e+06
A0A452DIA7	40S ribosomal protein S2 OS=Bos taurus OX=9913 GN=RPS2 PE=3 SV=1	0	42.481	26	6	48	6	309	33	10.24	59.21	6	0	0	0.955	1.006	0.991	1.008	0.992772	0.991477	0.992239	0.99859	42.75	24.19	30.29	34.62	100.8	97.7	106.3	95.3	7.85	11	10.69	18.66	6.63148e+06	5.7928e+06	8.26181e+06	8.91112e+06	9.06975e+06	3.40255e+06	4.45616e+06	6.13635e+06	4.34888e+06	3.66714e+06	9.40516e+06	7.4346e+06	7.6776e+06	8.25975e+06	9.54605e+06
Q58DU5	Proteasome subunit alpha type-3 OS=Bos taurus OX=9913 GN=PSMA3 PE=1 SV=3	0	40.448	25	5	38	5	255	28.4	5.33	50.89	5	0	0	0.643	0.873	0.732	0.832	0.264284	0.574892	0.753784	0.881528	53.66	37.97	81.64	85.63	115.6	67.9	134.6	81.8	26.3	107.91	9.4	34.99	5.10487e+06	2.13085e+06	4241661	6.33892e+06	5.41358e+06	6.88146e+06	2.53992e+06	2.21104e+06	1.59731e+06	669720	6.56643e+06	5.88466e+06	6.27666e+06	4.72228e+06	6.69279e+06
Q862I1	60S ribosomal protein L24 OS=Bos taurus OX=9913 GN=RPL24 PE=2 SV=2	0	21.633	25	4	52	4	157	17.8	11.25	93.56	4	0	0	1.082	1.071	1.112	0.995	0.832848	0.791899	0.933414	0.99859	28.75	17.47	29.21	37	99.4	96.9	86.9	116.8	4.46	16.33	8.46	24.01	7.239e+06	5.30778e+06	6.97066e+06	7.25492e+06	8.04659e+06	2.92672e+06	4.51364e+06	6.52857e+06	3.99714e+06	3.89531e+06	6.69741e+06	6.58026e+06	6.9424e+06	7.49028e+06	7.90371e+06
A0A3Q1M423	UDP-glucuronosyltransferase OS=Bos taurus OX=9913 GN=UGT1A1 PE=1 SV=1	0	86.299	25	9	133	2	533	60.5	8.73	287.65	9	0	0	1.184	1.071	1.129	1.141	0.72993	0.746081	0.922793	0.950656	21.68	25.66	36.21	33.22	97.7	108.7	90.4	103.2	10.36	21.02	20	31.22	2.64789e+06	2.22863e+06	3.05663e+06	2.83489e+06	3.88183e+06	1.34371e+06	3.27891e+06	2.43138e+06	1.84696e+06	1.92629e+06	2.87221e+06	2.98293e+06	4.32416e+06	2.38711e+06	3.01236e+06
F1ME65	Cytoskeleton associated protein 4 OS=Bos taurus OX=9913 GN=CKAP4 PE=1 SV=1	0	78.061	25	10	47	10	589	64.5	6.04	130.51	10	0	0	0.787	0.801	0.778	0.869	0.720002	0.121961	0.852381	0.968027	47.38	45.85	49.98	46.66	121.1	63.6	163.1	52.2	30.46	76.08	83.18	62.84	5.68902e+06	2.83695e+06	3.00588e+06	6.68183e+06	6.29687e+06	3.08429e+06	2.13101e+06	4.41434e+06	476744	509161	5.84033e+06	4.25142e+06	8.44155e+06	2.45753e+07	9.673e+06
P00129	Cytochrome b-c1 complex subunit 7 OS=Bos taurus OX=9913 GN=UQCRB PE=1 SV=3	0	27.153	25	5	20	5	111	13.5	9.33	31.38	5	0	0	1.43	0.857	1.137	1.076	0.276611	0.532527	0.909134	0.988169	50.17	35.21	46.15	59.49	62	146.3	77.1	114.6	16.59	31.63	27.33	60.05	2.01496e+06		2.96916e+06	2.44915e+06	3.35746e+06	3.10936e+06	2.6352e+06	6.57103e+06	2.63145e+06	2655371	3.08784e+06	3.57845e+06	3.56345e+06	4.78744e+06	2.7096e+06
Q3T145	Malate dehydrogenase, cytoplasmic OS=Bos taurus OX=9913 GN=MDH1 PE=2 SV=3	0	47.281	25	6	59	6	334	36.4	6.58	134.04	6	0	0	0.87	0.96	0.919	0.932	0.849928	0.872347	0.981155	0.988169	46.39	23.18	47.05	47.68	105.4	85.2	105.5	103.9	9.58	31.75	9.88	20.25	1.84445e+07	1.45839e+07	1.60075e+07	1.89623e+07	1.98163e+07	4.5905e+06	1.05851e+07	1.00644e+07	1.19369e+07	9.46608e+06	1.93514e+07	1.94478e+07	1.95961e+07	1.60255e+07	2.41248e+07
Q3MHN0	Proteasome subunit beta type-6 OS=Bos taurus OX=9913 GN=PSMB6 PE=1 SV=1	0	16.78	25	3	24	3	239	25.5	5.02	28.4	3	0	0	0.988	0.941	0.904	1.193	0.977277	0.916029	0.973155	0.827987	33.84	26.1	42.38	44.81	101.5	72.5	127.7	98.3	16.85	72.91	21.56	36.09	1.79196e+06	1.22135e+06	2.3498e+06	2.67062e+06	2.49763e+06	2.20733e+06	1.12452e+06	1.27082e+06	685343		3.20087e+06	1.87695e+06	2.7463e+06	2.79786e+06	3.77154e+06
F1MUT3	Xanthine dehydrogenase OS=Bos taurus OX=9913 GN=XDH PE=3 SV=2	0	144.548	25	20	129	20	1332	146.7	7.68	147.4	20	0	0	0.586	0.844	0.687	0.726	0.0687498	0.217371	0.627595	0.39782	49.49	38.93	47.98	42.62	114.6	57.1	134.1	94.2	25.68	25.22	20.49	25.62	8.99014e+06	1.11189e+07	8739201	1.53677e+07	1.45226e+07	3.79741e+06	5.69179e+06	5.02765e+06	2.65324e+06	2.19189e+06	1.8136e+07	1.59031e+07	1.57942e+07	9.82878e+06	1.99284e+07
Q28024	Guanine nucleotide-binding protein G(I)/G(S)/G(O) subunit gamma-12 OS=Bos taurus OX=9913 GN=GNG12 PE=1 SV=2	0.012	2.215	25	1	1	1	72	8.1	8.97	0	1	0	0
A0A3Q1LFQ2	Uncharacterized protein OS=Bos taurus OX=9913 PE=3 SV=1	0	69.559	25	10	139	1	248	28.6	4.88	219.49	10	0	0	0.623	0.972	0.851	0.737	0.180935	0.94654	0.941514	0.455442	77.05	20.12	30.35	55.09	116.5	66.6	117.4	99.5	42.61	40.49	33.25	31.93	1838219	5883987	8608280	7.98225e+06	1.0968e+07	2.0957e+06	5.19747e+06	2.10202e+06	3.48328e+06	1.36787e+06	8372640	8.40543e+06	9.71054e+06	8.57143e+06	3.41787e+06
Q3SZV0	Tetratricopeptide repeat protein 36 OS=Bos taurus OX=9913 GN=TTC36 PE=2 SV=1	0	33.549	25	4	35	4	188	20.5	5.2	83.82	4	0	0	1.077	1.057	1.352	0.767	0.886492	0.826776	0.648446	0.616232	40.57	27.21	48.86	40.29	87.7	101.9	87.5	122.9	16.93	20.61	11.76	28.41	2.30852e+06	2.44226e+06	2.51215e+06	2.52589e+06	2.49724e+06	756801	1.98935e+06	2.25042e+06	1.64698e+06	1.21572e+06	2.5454e+06	2.22898e+06	2.32821e+06	2.77127e+06	2.76414e+06
Q3ZCD0	CD81 antigen OS=Bos taurus OX=9913 GN=CD81 PE=2 SV=1	0	30.733	25	3	38	3	236	25.8	5.52	85.47	3	0	0	0.801	1.001	0.723	1.41	0.799685	0.977314	0.730751	0.262386	54.9	40.88	42.48	29.28	113.9	88.3	119.3	78.6	42.29	38.71	68.87	37.89	2.10846e+06	2.67455e+06	1.79266e+06	2.31235e+06	1.27913e+06	602571	1.72083e+06	1.75064e+06	464431	738309	6.41757e+06	2.38987e+06	2.58731e+06	1.53561e+06	1.7018e+06
A0A3Q1MQS3	14-3-3 protein theta OS=Bos taurus OX=9913 GN=YWHAQ PE=1 SV=1	0	32.719	25	5	49	3	257	29	5.21	80.02	5	0	0	0.576	0.982	0.83	0.857	0.226398	0.999419	0.922158	0.950656	42.51	35.59	54.33	32.63	118.4	64.5	134.6	82.5	20.92	24.1	7.5	14.58	2.21203e+06	2.36227e+06	2.1991e+06	3.12395e+06	2.31472e+06	883743	898588	1.09764e+06	616283	519764	2.48769e+06	2.88489e+06	2.73385e+06	2775773	2977103
E1BJQ1	Glycine cleavage system P protein OS=Bos taurus OX=9913 GN=GLDC PE=3 SV=2	0	171.38	25	19	176	19	1020	112.8	7.2	374.78	19	0	0	1.169	0.96	1.237	0.958	0.72993	0.874274	0.803861	0.995136	54.72	41.45	55.84	42.34	89.5	108.3	104.1	98.1	11.82	24.21	27.74	38.29	1.76807e+07	9.84304e+06	1.71843e+07	1.8617e+07	1.80111e+07	5.67943e+06	14296144	1.56016e+07	1.41254e+07	7.46903e+06	2.27564e+07	2.62316e+07	2.12107e+07	1.14224e+07	1.84373e+07
Q2HJ65	Core histone macro-H2A OS=Bos taurus OX=9913 GN=MACROH2A1 PE=1 SV=1	0	34.17	25	6	52	6	371	39.5	9.77	110.53	6	0	0	0.994	0.798	0.95	0.863	0.967514	0.146422	0.994588	0.963332	52.1	29.84	35.41	45.84	85.9	90	109	115.1	15.94	30.81	13.62	22.29	3.97774e+06	4.01795e+06	5.11817e+06	3.80325e+06	4.67069e+06	3.00771e+06	3.15486e+06	4.82956e+06	1.95727e+06	1.52369e+06	4.89076e+06	5.5488e+06	6.35858e+06	4.71629e+06	7.29073e+06
A0A6B9SF49	Ig lamda chain variable region (Fragment) OS=Bos taurus OX=9913 PE=2 SV=1	0	9.506	25	2	6	2	113	11.7	5.19	4.29	2	0	0	0.679	0.989	0.87	0.881	0.540261	0.991647	0.950343	0.988169	47.24	31.02	59.56	73.28	117.3	64.1	121.7	96.9	27.17	36.52	20.78	37.78	2346048	2.3011e+06	1.62137e+06	2.78836e+06	2.06696e+06	610026	952553	919766	855563	1.138e+06	2.14273e+06	2.75408e+06	3.29941e+06	2.50349e+06	1.98925e+06
Q2KI29	Transmembrane protein 256 OS=Bos taurus OX=9913 GN=TMEM256 PE=3 SV=1	0	8.435	25	1	1	1	113	11.8	8.94	3.75	1	0	0	1.088	0.716	0.949	0.878	0.903256	0.322763	0.994588	0.988169	47.53	33.49	14.96	44.78	82.1	88.3	119.7	109.9	30.5	43.61	22.56	13.43			260687	350050	201313	89453.1	265067				386048	223955	413992	419359	397338
P00257	Adrenodoxin, mitochondrial OS=Bos taurus OX=9913 GN=FDX1 PE=1 SV=2	0	25.672	25	3	25	3	186	19.7	5.64	57.13	3	0	0	0.923	1.143	0.93	0.974	0.99281	0.722257	0.98374	0.99859	84.56	41.57	48.39	56.51	146.2	88.6	77.3	87.9	40.93	86.77	30.75	97.56	307154	724071	673263	487317	686940	190009	261771	272282	212328	682123	271824	443519	361530	241117	557849
Q3SZK8	Na(+)/H(+) exchange regulatory cofactor NHE-RF1 OS=Bos taurus OX=9913 GN=SLC9A3R1 PE=2 SV=1	0	71.61	25	6	77	6	368	39.6	5.39	220.59	6	0	0	1.142	1.022	1.408	0.808	0.740385	0.97763	0.548866	0.786267	52.92	38.65	57.99	60.16	94.5	100.3	85.6	119.6	12.79	17.73	18.06	30.77	1.02614e+07	1.09193e+07	1.20001e+07	1.35378e+07	1.41176e+07	8.18197e+06	8.03355e+06	1.03888e+07	7.64157e+06	6.8499e+06	1.59775e+07	10100758	1.134e+07	1.138e+07	1.43052e+07
Q3ZBX0	Basigin OS=Bos taurus OX=9913 GN=BSG PE=2 SV=1	0	47.831	25	5	66	5	271	29.8	5.94	149.6	5	0	0	0.814	1.146	1.013	0.905	0.740385	0.464645	0.98374	0.988169	58.93	47.07	65	53.42	119.8	84.7	100.5	95	28.89	27.86	20.72	34.13	9.7423e+06	6.95528e+06	1.46276e+07	1.98595e+07	1.55469e+07	4.52412e+06	9.88659e+06	1.11851e+07	4.47032e+06	3.6987e+06	1.11933e+07	1.24382e+07	8.96075e+06	1.16194e+07	1.66235e+07
F1MBI9	Glycine cleavage system H protein OS=Bos taurus OX=9913 PE=3 SV=3	0	17.434	25	3	36	3	166	17.9	5.2	78.29	3	0	0	1.196	1.115	1.304	1.009	0.740385	0.651304	0.719381	0.99859	38.18	25.56	38.84	36.91	85.3	120.5	79.9	114.3	20.64	31.65	12.11	26.15	1.53432e+06	1.49472e+06	1.15603e+06	1.70597e+06	1917753	551583	1.68041e+06	1.79276e+06	1.73403e+06	810292	1545807	1.59997e+06	1.97131e+06	1.26397e+06	1.82614e+06
Q148F1	Cofilin-2 OS=Bos taurus OX=9913 GN=CFL2 PE=2 SV=1	0	15.21	25	3	17	2	166	18.7	7.88	31.48	3	0	0	1.198	1.087	1.118	1.037	0.790965	0.856741	0.931531	0.988169	42.52	37.76	40.99	25.62	79.4	115.2	81.3	124.1	33.76	40.17	32.25	19.59	630286	615818	621177	290281	697505	416970	710876	668949	572582	102359	594544	1.19324e+06	679425	636128	1.06613e+06
Q2KJF7	Glycerate kinase OS=Bos taurus OX=9913 GN=GLYCTK PE=2 SV=1	0	47.642	25	7	53	7	523	54.7	6.38	82.35	7	0	0	0.829	1.042	0.913	1.023	0.800419	0.852517	0.978885	0.992816	55.9	29.86	50.6	56.27	104.8	104.1	103.7	87.4	24.89	25.36	10.77	35.52	4.12207e+06	3.21943e+06	3.62227e+06	4.41122e+06	7.23777e+06	2.01744e+06	2.59058e+06	3.28993e+06	1.63328e+06	2.49381e+06	4.49413e+06	5.38488e+06	4.58309e+06	4.46953e+06	4.50789e+06
E1BKZ1	Glutathione reductase OS=Bos taurus OX=9913 GN=GSR PE=3 SV=3	0	53.669	25	8	77	8	519	56.3	8.13	132.83	8	0	0	0.871	0.899	0.732	1.004	0.892888	0.63169	0.753784	0.99859	50.04	36.82	52.46	42	117.6	79.1	122.8	80.4	7.13	11.62	12.56	11.68	6.35022e+06	5.37133e+06	7.77849e+06	7.7251e+06	7.10943e+06	2.20598e+06	4.20538e+06	4.06649e+06	2.7891e+06	1.8612e+06	7.4754e+06	7.94951e+06	8.56364e+06	6.99727e+06	1.07563e+07
A0A452DID1	Translationally-controlled tumor protein OS=Bos taurus OX=9913 GN=TPT1 PE=3 SV=1	0	32.799	25	4	27	4	219	24.6	6.24	50.04	4	0	0	0.777	0.911	0.781	0.892	0.740385	0.811924	0.8527	0.988169	50.1	27.45	53.35	61.61	93.3	77.5	120.7	108.6	21.38	39.77	20.48	33.88	2.51542e+06	1.46197e+06	2.70199e+06	3.74713e+06	3.06698e+06	1.93044e+06	1.5144e+06	1.71294e+06	1.23128e+06	743483	4654471	2.79955e+06	3.60211e+06	3.34964e+06	4.96175e+06
O18778	Phytanoyl-CoA dioxygenase, peroxisomal OS=Bos taurus OX=9913 GN=PHYH PE=2 SV=2	0	49.387	25	7	80	7	337	38.7	8.43	100.24	7	0	0	1.078	0.957	1.174	0.893	0.868018	0.863559	0.878502	0.988169	44.56	30.42	32.21	36.82	99.8	92.5	102.8	104.9	12.53	14.29	17.08	11.82	1.24184e+07	1.22449e+07	1.55007e+07	1.83001e+07	1.56767e+07	6.05677e+06	9.56185e+06	1.38076e+07	7.80968e+06	7.23315e+06	1.48039e+07	1.40456e+07	1.69339e+07	1.81447e+07	22536254
P21856	Rab GDP dissociation inhibitor alpha OS=Bos taurus OX=9913 GN=GDI1 PE=1 SV=1	0	60.847	25	7	58	2	447	50.5	5.14	137.84	7	0	0	0.959	0.749	1.27	0.49	0.980095	0.429977	0.768305	0.000981566	37.42	66.28	71.82	67.87	12	81.1	137.6	169.3	141.15	61.02	70.04	85.21	69441	41556.8	75797.3	1255648	379030		222286		442552		355171	119483	924026	829091	1554181
Q5EAE6	Death-associated protein 1 OS=Bos taurus OX=9913 GN=DAP PE=3 SV=3	0	13.123	25	1	19	1	102	11.2	9.41	6.38	1	0	0	0.96	0.869	1.375	0.619	0.99281	0.771609	0.608326	0.0621794	42.25	44.87	39.66	40.53	89.4	77.3	102.9	130.3	38.24	25.19	21.44	31.98	811452	780778	692326	411916	565960	230950	350333	442837	387392	377670	617987	794248	873715	970643	695134
E1B6Z7	Corrinoid adenosyltransferase OS=Bos taurus OX=9913 GN=MMAB PE=3 SV=3	0	26.962	24	4	19	4	241	26.6	9.19	24.42	4	0	0	0.88	1.158	0.949	1.033	0.903305	0.349994	0.994588	0.988169	38.42	32.02	30.52	49.75	154.3	113.1	26.1	106.4	54.06	68.84	79.06	26.7	7422730	5.93785e+06	2.10923e+06	8.02113e+06	2.88129e+06	843997	5.20429e+06	4.72068e+06	3.20589e+06	205993	1.20281e+06	5.48222e+06	1.44489e+06	5.56373e+06	1.44824e+06
A0A3Q1LL62	Tropomodulin 3 OS=Bos taurus OX=9913 GN=TMOD3 PE=1 SV=1	0	36.634	24	6	41	6	340	38.2	4.88	48.05	6	0	0	1.182	1.106	1.331	0.994	0.740385	0.661287	0.681044	0.99859	36.55	32.11	36.18	34.15	85.6	114.5	86.9	113	19.42	38.59	12.4	18.83	1.28434e+06	1.50298e+06	2.16808e+06	1.554e+06	1.79848e+06	810690	1.69242e+06	1.67298e+06	1.34514e+06	283897	1.42225e+06	1.75585e+06	1.81722e+06	1.85122e+06	1.70597e+06
Q0VFX9	Gamma-glutamylaminecyclotransferase OS=Bos taurus OX=9913 GN=GGACT PE=2 SV=1	0	13.457	24	3	12	3	168	19	6.71	2.41	3	0	0	4.491	0.176	0.878	0.974	4.91032e-07	4.5223e-16	0.951919	0.99859	70.14	69.55	75.6	77.23	24.8	123.6	141.3	110.3	47.62	56.15	44.98	77.14	778572	147914	430323	833259	572304	450109	3.28237e+06	2.39099e+06	1.45323e+06	627193	3.86051e+06	5.84886e+06	2.74268e+06	1727935	3.33877e+06
Q32LP2	Radixin OS=Bos taurus OX=9913 GN=RDX PE=2 SV=1	0	61.173	24	10	125	7	583	68.5	6.27	162.76	10	0	3	0.855	1.009	0.983	0.879	0.818612	0.999419	0.99615	0.988169	48.63	31.51	41.3	52.29	97.4	91.5	96.1	115	10.83	10.67	3.81	14.6	1.36437e+07	1.36152e+07	1.5763e+07	1.74768e+07	1.94925e+07	6.59385e+06	1.13271e+07	1.36623e+07	7.81588e+06	7.44887e+06	1.81112e+07	1.64981e+07	1.79763e+07	1.64296e+07	1.98464e+07
G5E5P3	Ectonucleoside triphosphate diphosphohydrolase 5 OS=Bos taurus OX=9913 GN=ENTPD5 PE=3 SV=1	0	55.622	24	7	66	7	428	47.5	5.16	97.15	7	0	0	0.915	1.071	1.022	0.944	0.964598	0.788822	0.981155	0.988169	48.11	39.39	35.21	41.03	101.9	89.4	107.1	101.6	25.57	17.35	11.04	21.39	6.55854e+06	3.56676e+06	6.53236e+06	1.01251e+07	8.37404e+06	2.19967e+06	4.24145e+06	4.62403e+06	3.7539e+06	3.36851e+06	7.05047e+06	7.45834e+06	8.31422e+06	7.25095e+06	6.41089e+06
A0A3Q1LI03	Peptidylprolyl isomerase OS=Bos taurus OX=9913 GN=FKBP11 PE=4 SV=1	0	50.53	24	5	57	5	202	22.4	9.29	125.57	5	0	0	0.784	0.87	0.693	0.936	0.716431	0.480191	0.645318	0.988169	87.78	39.08	73.83	95.74	111.1	66.4	138.1	84.5	21.72	63.1	25.46	45.27	5.99784e+06	2.63652e+06	7.12553e+06	5.94079e+06	6.44541e+06	3.41317e+06	2.48409e+06	3.54188e+06	544094	1170867	8.70066e+06	6.00706e+06	7.98093e+06	10906586	7.8266e+06
A6QLG5	40S ribosomal protein S9 OS=Bos taurus OX=9913 GN=RPS9 PE=2 SV=1	0	21.705	24	5	68	5	194	22.6	10.65	78.72	5	0	0	0.818	0.934	0.78	0.989	0.740385	0.74319	0.8527	0.99859	32.16	22.41	38.66	54.27	105.5	85.2	124	85.3	23.01	25.24	12.96	44.93	12772729	5.76129e+06	1.30938e+07	1.61585e+07	1.56654e+07	5.67743e+06	7.68927e+06	9.45322e+06	4.48017e+06	2.97758e+06	1.66867e+07	1.43072e+07	1.5059e+07	15453885	21125753
Q02367	NADH dehydrogenase [ubiquinone] 1 beta subcomplex subunit 6 OS=Bos taurus OX=9913 GN=NDUFB6 PE=1 SV=2	0	8.409	24	2	6	2	128	15.5	9.61	1.74	2	0	0	0.981	1.359	1.248	1.194	0.986911	0.195209	0.792079	0.826094	49.53	40.54	53.35	58.09	117.1	89.4	89.5	104	23.61	50.01	41.29	45.71	628290	325402	879994	831007	917299	453197	661005	471403	184785	140120	647643	875809	548860	230684	904142
Q5E971	Transmembrane emp24 domain-containing protein 10 OS=Bos taurus OX=9913 GN=TMED10 PE=2 SV=1	0	45.067	24	6	67	6	219	24.8	6.68	106.49	6	0	0	0.687	0.916	0.808	1.078	0.335323	0.639843	0.885489	0.988169	62.7	34.62	55.48	76.75	105.7	84.5	118.7	91.1	6.97	35.47	9.82	44.71	1.51895e+07	1.13314e+07	1.52001e+07	1.6153e+07	1.95211e+07	5.69105e+06	1.34591e+07	9.88105e+06	5.99555e+06	2.94121e+06	1.90321e+07	1.93393e+07	1.93258e+07	1.42357e+07	1.84938e+07
P17694	NADH dehydrogenase [ubiquinone] iron-sulfur protein 2, mitochondrial OS=Bos taurus OX=9913 GN=NDUFS2 PE=1 SV=2	0	55.274	24	8	47	8	463	52.5	6.99	74.82	8	0	0	1.077	0.991	1.118	1.009	0.837593	0.990229	0.931531	0.99859	40.92	30.27	35.12	39.43	81.8	108.5	101.3	108.5	13.58	17.3	14.86	27.38	4.42682e+06	3.87929e+06	6298803	4.69811e+06	6.61419e+06	2.23353e+06	5338720	5.65323e+06	3.97375e+06	2.49313e+06	6.93664e+06	5.26896e+06	6.42162e+06	7.37365e+06	7.92966e+06
A0A3Q1LPN6	26S proteasome regulatory subunit 8 OS=Bos taurus OX=9913 GN=PSMC5 PE=3 SV=1	0	26.328	24	6	16	6	389	43.4	6.64	16.63	6	0	0	0.664	1.046	0.846	0.89	0.572872	0.86729	0.939713	0.988169	42.65	32.36	53.08	58.18	102.5	44.9	146.6	106.1	35.09	61.92	9.63	40.98	2.28173e+06	1.06603e+06	1.12693e+06	2.63385e+06	1.69417e+06	125068	478357	670144	333044	693153	1.95883e+06	2.51084e+06	2.51986e+06	2.15749e+06	2.43204e+06
Q2KIA9	Mitochondrial enolase superfamily member 1 OS=Bos taurus OX=9913 GN=ENOSF1 PE=2 SV=1	0	68.341	24	6	54	6	443	49.6	6.29	126.31	6	0	0	0.656	1	0.617	0.944	0.344141	0.969673	0.393451	0.988169	52.75	51.82	57.46	36.37	116.2	71.1	144.4	68.3	9.93	19.26	26.98	25.77	4.44471e+06	3381032	4.2528e+06	5.04982e+06	5.96197e+06	812992	2.16011e+06	2.18435e+06	1.64457e+06	1.08161e+06	6.08357e+06	5.15579e+06	6.69278e+06	3.21303e+06	8.20131e+06
F6RWK1	Rho GTPase activating protein 1 OS=Bos taurus OX=9913 GN=ARHGAP1 PE=1 SV=1	0	26.802	24	5	12	5	439	50.4	6.9	14.8	5	0	0	0.756	0.96	0.896	0.677	0.824054	0.972741	0.967159	0.204707	67.91	40.11	57.14	60.24	111.5	92.2	135.9	60.4	46.96	62.79	34.39	77.32	514205	191727	755537	1.18255e+06	917683	273994	531732	700282	114478	72025.6	921886	537138	984909	1.37985e+06	1.0048e+06
Q95108	Thioredoxin, mitochondrial OS=Bos taurus OX=9913 GN=TXN2 PE=1 SV=2	0	10.895	24	2	3	2	166	18.4	8.28	2.48	2	0	0	0.781	1.117	0.863	0.994	0.895135	0.795838	0.946184	0.99859	30.83	23.06	24.03	16.27	127.8	57.9	120.4	93.9	15.34	49.29	8.06	10.56	426106		529305	645131	522588		268730	83578.4	153090	78741.3	530938	480400	508771	394332	519689
Q3SZ65	Eukaryotic initiation factor 4A-II OS=Bos taurus OX=9913 GN=EIF4A2 PE=2 SV=1	0	68.599	24	9	78	4	407	46.4	5.48	206.69	9	0	5	0.854	0.937	0.865	0.929	0.814218	0.765675	0.949741	0.988169	48.02	24.15	36.04	36.16	111.7	78.5	122.7	87.2	13.98	10.29	6.44	27.48	1.65355e+07	9.65039e+06	1.53564e+07	1.93312e+07	1.97618e+07	4.52576e+06	8.66253e+06	9965202	6.46147e+06	5.51334e+06	2.18962e+07	1.79955e+07	2.04263e+07	1.86916e+07	2.16827e+07
P81125	Alpha-soluble NSF attachment protein OS=Bos taurus OX=9913 GN=NAPA PE=1 SV=1	0	27.797	24	5	21	5	295	33.2	5.57	51.36	5	0	0	1.144	1.128	1.577	0.924	0.784663	0.577542	0.318985	0.988169	43.13	39.9	31.17	38.96	80.9	107.4	66.6	145	60.97	45.12	46.75	44.62	654587	2.45331e+06	2.07596e+06	894503	3.2822e+06	972876	1.89258e+06	2.72491e+06	2.14102e+06	378993	1.42637e+06	543656	1.8118e+06	2.10902e+06	2.84672e+06
Q3MHN5	Vitamin D-binding protein OS=Bos taurus OX=9913 GN=GC PE=2 SV=1	0	68.772	24	7	80	1	474	53.3	5.52	235.4	7	0	0	100		100	0.817	2.17045e-16		2.08783e-16	0.824689				25.72		173.3		226.7		23.68		15.07							519163		445160	481832
Q28056	Aspartyl/asparaginyl beta-hydroxylase OS=Bos taurus OX=9913 GN=ASPH PE=1 SV=1	0	99.474	24	13	129	13	754	84.9	5.17	330.25	13	0	0	1.053	1.019	0.944	1.088	0.910682	0.986963	0.989647	0.988169	43.82	37.11	44.8	38.35	96	104.7	103.5	95.8	12.06	8.81	20.1	25.13	8.37142e+06	7.49158e+06	1.25256e+07	1.19166e+07	1.22914e+07	5.30075e+06	8.67578e+06	9.32355e+06	6.32044e+06	6.06618e+06	8.87781e+06	1.523e+07	1.31991e+07	1.35167e+07	1.29233e+07
Q0V7L6	Tetratricopeptide repeat protein 38 (Fragment) OS=Bos taurus OX=9913 GN=FLJ20699 PE=2 SV=1	0	32.77	24	6	29	6	460	51.4	6.13	37.48	6	0	0	1.227	1.088	1.264	0.972	0.72993	0.780359	0.775083	0.99859	75.36	56.26	56.91	51.13	91	113.7	68.5	126.8	39.9	74.2	26.82	43.3	1.37884e+06	744928	1.71724e+06	2.4365e+06	969658	50919.4	1.00716e+06	1.38397e+06	1.91611e+06	1.80186e+06	1.00092e+06	1.12371e+06	1.64489e+06	1.52337e+06	962814
A0A6B9SE74	Ig heavy chain variable region (Fragment) OS=Bos taurus OX=9913 PE=2 SV=1	0	6.035	24	1	1	1	113	12.1	5.25	4.46	1	0	0		0.01	0.01			4.5223e-16	2.08783e-16								400				76.22														354374	840671	223284
F1MNV5	Kininogen-1 OS=Bos taurus OX=9913 GN=KNG1 PE=4 SV=2	0	35.361	24	8	43	4	436	48.4	6.3	51.81	8	0	4	0.836	1.218	1.259	0.868	0.803986	0.124313	0.778247	0.966416	52.82	44.22	43.25	56.99	111.2	98.5	91.1	99.2	15.66	29.4	20.5	15.44	4.03325e+06	3.26343e+06	5.55864e+06	6.13738e+06	6.58204e+06	3.65344e+06	3.07506e+06	3.64446e+06	2.95826e+06	1.84456e+06	4.6186e+06	4.29447e+06	4.60776e+06	4.39619e+06	7.29505e+06
Q3ZCG2	Mitochondrial pyruvate carrier 1 OS=Bos taurus OX=9913 GN=MPC1 PE=1 SV=1	0.012	2.178	24	1	1	1	109	12.4	9.77	0	1	0	0	0.01	1.005	0.01		2.17045e-16	0.991477	2.08783e-16			7.06			200.5		199.5		2.77		33.33					54247	55797.8						51550.2		56403.6		97176.6
Q2TBX5	Translocon-associated protein subunit delta OS=Bos taurus OX=9913 GN=SSR4 PE=2 SV=1	0	22.731	24	4	32	4	172	18.8	5.78	34.99	4	0	0	1.635	0.82	1.14	1.028	0.234557	0.387032	0.907712	0.989896	54.83	42.24	49.74	64.09	70.1	120.4	92	117.4	21.74	21.59	34.76	20.39	1.35936e+06	822370	1.56444e+06	1148120	947032	965667	1.16933e+06	1.48567e+06	809831	1081696	1.4187e+06	1.0505e+06	1.62715e+06	1.76221e+06	2.84202e+06
Q9XSI3	60S ribosomal protein L10 OS=Bos taurus OX=9913 GN=RPL10 PE=2 SV=4	0	23.194	24	3	42	3	214	24.6	10.14	96.27	3	0	0	1.083	0.981	0.97	1	0.827579	0.999419	0.998323	0.99859	25.71	18.95	38.53	37.45	93.5	101.7	106.6	98.2	8.22	9.86	9.61	18.11	5.13984e+06	3.20374e+06	5.20675e+06	5.00044e+06	5.93353e+06	2.469e+06	4.25576e+06	4.86578e+06	2.75723e+06	2.35844e+06	6.02488e+06	5.13448e+06	5.60417e+06	6.06048e+06	6.79888e+06
Q5E952	RALY heterogeneous nuclear ribonucleoprotein OS=Bos taurus OX=9913 GN=RALY PE=2 SV=1	0	10.526	24	2	12	2	283	30.1	9.47	2.8	2	0	0	0.89	0.913	0.983	0.817	0.958319	0.863079	0.99615	0.826094	32.79	20.83	37.19	36.96	109	59.8	115	116.2	36.78	38.48	8.83	38.53	957172	229348	856107	1.07581e+06	1.16342e+06	142770	323952	610940	373213		935389	1.0427e+06	1.16128e+06	1.10661e+06	1.22798e+06
P13135	Calpain small subunit 1 OS=Bos taurus OX=9913 GN=CAPNS1 PE=2 SV=1	0	21.375	24	3	8	3	263	27.9	5.2	15.68	3	0	0	0.438	1.168	0.836	0.829	0.053053	0.530208	0.929842	0.865424	89.37	50.18	94.8	38.72	124.5	76.9	97	101.6	67.29	10.29	49.08	28.24	3.01697e+06	358464	1.23626e+06	2.18202e+06	1.03883e+06	334646	643315	556291	399909	346591	831846	960023	2.17831e+06	1.09044e+06	697070
A4IFT6	TMED7 protein OS=Bos taurus OX=9913 GN=TMED7 PE=1 SV=1	0	22.942	24	4	37	4	225	25.3	6.54	66.02	4	0	0	0.761	0.899	0.802	0.846	0.599867	0.547901	0.881813	0.932187	32.7	21.01	36.31	37.92	105.4	88.3	110	96.4	14.51	10.39	12.84	22.15	7.08818e+07	6.13652e+07	7.85596e+07	7.29876e+07	1.1045e+08	2.97262e+07	4.93188e+07	39837889	3.47358e+07	2.73999e+07	8.32146e+07	9.51433e+07	8.44275e+07	6.88732e+07	1.07612e+08
A5D7A0	EF-hand domain-containing protein D2 OS=Bos taurus OX=9913 GN=EFHD2 PE=2 SV=1	0	41.296	24	5	75	5	242	26.9	5.15	177.77	5	0	0	1.372	0.925	1.475	0.866	0.302963	0.761119	0.451226	0.966416	37.64	28.16	37.48	31.51	76.4	109.8	87.3	126.5	22.85	12.17	25.92	18.04	9.33928e+06	4.08386e+06	7.42722e+06	9.69106e+06	7.55825e+06	4.48092e+06	7.3045e+06	1.01014e+07	5.79557e+06	4.89849e+06	6.50397e+06	12452314	9.53653e+06	8.04735e+06	8.33693e+06
Q3ZBH8	40S ribosomal protein S20 OS=Bos taurus OX=9913 GN=RPS20 PE=3 SV=1	0	39.109	24	4	61	4	119	13.4	9.94	113.99	4	0	0	1.472	0.844	1.305	0.845	0.167209	0.272711	0.717347	0.924275	76.39	36.2	56.93	55.4	86.9	102.6	97.2	113.3	10.71	19.04	13.3	37.78	5.72517e+06	4.70098e+06	8102649	7.55176e+06	8.16473e+06	4.98605e+06	5.09874e+06	6.62995e+06	4.32824e+06	4.59207e+06	8.61559e+06	6.7083e+06	8.70334e+06	8.76694e+06	1.05151e+07
E1B6Z6	Lipocalin 2 OS=Bos taurus OX=9913 GN=LCN2 PE=1 SV=2	0	17.553	24	3	5	3	200	23	9.32	9.18	3	0	0	0.936	1.098	1.261	0.93	0.996986	0.837109	0.778247	0.988169	107.76	50.22	45.57	88.88	23.6	159.2	99.4	117.7	21.45	56.54	86.65	79.72	158086		207285	254804	172001	542485		588517	709032	1.15845e+06	848313	249397	180507	1.77409e+06	865277
Q32PD5	40S ribosomal protein S19 OS=Bos taurus OX=9913 GN=RPS19 PE=2 SV=3	0	16.345	23	4	43	4	145	16.1	10.32	79.63	4	0	0	1.166	0.891	1.038	0.986	0.730927	0.49779	0.97231	0.99859	48.39	31.83	34.93	50.27	95	103.8	106.3	94.9	31.95	40.77	26.32	34.81	9.99383e+06	5.38333e+06	1.88553e+07	1.35215e+07	1.51998e+07	9.65881e+06	1.20772e+07	1.09926e+07	4.65683e+06	3.56981e+06	1.54983e+07	1.2092e+07	1.25012e+07	1.44147e+07	2.3754e+07
P00515	cAMP-dependent protein kinase type II-alpha regulatory subunit OS=Bos taurus OX=9913 GN=PRKAR2A PE=1 SV=2	0	42.113	23	6	33	6	401	45.1	4.93	30.51	6	0	0	1.041	0.83	0.864	0.979	0.906644	0.307078	0.949356	0.99859	43.97	41.61	46.07	48.39	92.7	111.4	97.5	98.3	23.04	26.64	6.94	22.75	3.56262e+06	4.15128e+06	5.03124e+06	4.4136e+06	3.4333e+06	1.14608e+06	3.41401e+06	4.02984e+06	2.89238e+06	2.45124e+06	4.33607e+06	4.22005e+06	5.2719e+06	4.4221e+06	5.17743e+06
Q866X4	Fc receptor (Fragment) OS=Bos taurus OX=9913 GN=FCGRT PE=4 SV=1	0	5.662	23	1	3	1	64	6.7	10.78	3.7	1	0	0	0.01	0.958	0.01		2.17045e-16	0.969673	2.08783e-16			2.39			195.7		204.3		2.25				784686	626110		872050								911370
Q5E9J1	Heterogeneous nuclear ribonucleoprotein F OS=Bos taurus OX=9913 GN=HNRNPF PE=2 SV=3	0	55.253	23	6	91	5	414	45.7	5.49	159.92	6	0	1	0.722	0.956	0.813	0.956	0.497585	0.863717	0.891827	0.994684	51.06	31.33	36.41	47.33	117.9	66.9	138.4	76.8	15.7	30.41	9.16	36.34	9.06397e+06	5.18584e+06	9.70408e+06	1.14936e+07	1.12034e+07	2.44805e+06	4.86987e+06	6.90292e+06	2.76137e+06	1.89568e+06	1.24353e+07	1.15112e+07	1.20678e+07	9.99308e+06	1.46543e+07
Q32KM0	Asialoglycoprotein receptor 1 OS=Bos taurus OX=9913 GN=ASGR1 PE=2 SV=1	0	32.445	23	5	74	5	286	32.3	5.74	141.55	5	0	0	1.008	0.83	0.733	1.14	0.967514	0.150343	0.753784	0.950656	45.65	44.53	55.08	49.1	106.7	89.7	105.9	97.8	11.22	18.38	10.96	39.48	1.39387e+07	1.19873e+07	1.98921e+07	1.56094e+07	1.93773e+07	6.07349e+06	9.84077e+06	1.26814e+07	5.74608e+06	7.05169e+06	1.71355e+07	1.68707e+07	2.24326e+07	1.86657e+07	1.83794e+07
F1MV66	2'-5' oligoadenylate synthase OS=Bos taurus OX=9913 GN=OAS1Y PE=3 SV=1	0	42.031	23	5	22	5	389	45.2	7.94	29.6	5	0	0	0.779	0.975	0.612	1.386	0.754496	0.991647	0.37913	0.315869	76.14	80.59	41.81	59.84	136.7	76	118.7	68.7	90.55	81.53	52.31	41.19	6.82458e+06	478903	2.25449e+06	2.7158e+06	1.56313e+06	327965	2.51345e+06	1.43524e+06	196017	521470	2.83019e+06	1.95074e+06	1.76212e+06	4.3281e+06	1.47707e+06
P04467	Calbindin OS=Bos taurus OX=9913 GN=CALB1 PE=1 SV=3	0	40.53	23	5	9	5	261	29.9	4.83	24.28	5	0	0	0.477	1.134	1.288	0.35	0.278887	0.72553	0.742339	5.8175e-08	51.01	48.84	84.98	56.2	67.8	110.9	102.3	119	76.71	73.31	66.32	209.44	456360	1.24732e+06	331120	421956	884912	46050.6	556615	720610			2.2488e+06	744730	721504	441513	1.23882e+06
A6QQ83	THEM2 protein OS=Bos taurus OX=9913 GN=THEM2 PE=2 SV=1	0	18.6	23	3	16	3	155	16.8	9.23	27.55	3	0	0	1.386	0.698	1.167	0.733	0.480975	0.00807258	0.881813	0.43461	66.1	66.17	48.75	50.8	62.7	95.1	110.3	131.9	62	49.46	36.07	43.98	998272	648016	4.1071e+06	1.77596e+06	3.02772e+06	415379	1.90289e+06	2.41131e+06	582694	1.12575e+06	4.32349e+06	1.29783e+06	3.55017e+06	2.71374e+06	3.42339e+06
Q862K6	60S ribosomal protein L21 (Fragment) OS=Bos taurus OX=9913 PE=2 SV=1	0	25.8	23	2	50	2	112	13	11.14	141.44	2	0	0	0.957	0.856	0.845	0.909	0.999244	0.319585	0.938316	0.988169	21.62	14.68	32.91	35.31	102	87.3	109.6	101	9.58	8.21	15.43	21.55	8.15573e+06	5.3353e+06	9522431	9571413	1.01906e+07	3.57386e+06	5.4972e+06	7.06287e+06	4.30146e+06	3.70605e+06	9481210	8.17097e+06	1.08512e+07	1.10251e+07	1.31111e+07
P46193	Annexin A1 OS=Bos taurus OX=9913 GN=ANXA1 PE=1 SV=2	0	37.73	23	5	27	4	346	38.9	6.81	64.85	5	0	0	0.7	0.997	0.911	0.765	0.562248	0.97763	0.978145	0.604968	37.58	27.56	35.8	39.12	102.9	83	113.5	100.6	23.45	32.05	21.1	18.81	2.16353e+06	2.56876e+06	2.99957e+06	3.74865e+06	2.40534e+06	1.90015e+06	1661675	1.76585e+06	1.12898e+06	1.13415e+06	2.91144e+06	3.29587e+06	4.00478e+06	4.45278e+06	3.25011e+06
Q5EAD6	60S ribosomal protein L15 OS=Bos taurus OX=9913 GN=RPL15 PE=2 SV=3	0	21.557	23	4	36	4	204	24.1	11.62	50.14	4	0	0	0.695	0.979	0.714	0.938	0.456334	0.999419	0.698381	0.988169	43.52	22.76	57.29	43.89	115.1	71.8	121.6	91.5	29.08	27.73	13.5	43.76	2.95539e+06	1.2588e+06	4.01962e+06	4.28392e+06	3.93542e+06	1.54705e+06	1.55488e+06	1.95797e+06	1.25174e+06	687588	4.33768e+06	3.88986e+06	3.85777e+06	4.49998e+06	3.68363e+06
Q3ZC87	Pyruvate kinase (Fragment) OS=Bos taurus OX=9913 GN=PKM2 PE=2 SV=1	0	42.542	23	8	45	7	565	61.4	8.34	55.34	8	0	0	1.187	0.971	0.923	1.162	0.740385	0.988367	0.98248	0.909308	53.98	33.52	68.9	83.82	100.5	117.7	98.2	83.6	28.39	39.25	25.04	49.28	1.59935e+06	1.91624e+06	2.74098e+06	3.47458e+06	2.01438e+06	2.38351e+06	2.50366e+06	2.36258e+06	1.0089e+06	1.1493e+06	2.98086e+06	2.6561e+06	4.01201e+06	2.13812e+06	2.21305e+06
Q3T105	UDP-glucose 4-epimerase OS=Bos taurus OX=9913 GN=GALE PE=2 SV=2	0	21.668	23	4	14	4	348	38.2	7.21	21.82	4	0	0	0.883	0.917	0.815	0.84	0.94645	0.846998	0.893703	0.91046	43.88	46.85	47.89	46.28	108.9	92.2	111.5	87.4	13.26	29.46	23.86	74.78	1.76567e+06	1.3188e+06	1.56037e+06	2.25849e+06	1.98693e+06	696320	814346	822681	959620	939765	1.95004e+06	2.41663e+06	1.59692e+06	1.35378e+06	2.55015e+06
Q3T0V7	Endothelial differentiation-related factor 1 OS=Bos taurus OX=9913 GN=EDF1 PE=2 SV=1	0	15.258	23	2	18	2	148	16.4	9.95	58.65	2	0	0	0.942	0.915	0.688	1.14	0.989433	0.835486	0.630612	0.950656	42.76	25.1	57.61	88.49	130	44.5	137.8	87.6	19.48	67.34	20.25	55.55	2.10876e+06	2.06824e+06	1.8803e+06	1.87659e+06	2.67397e+06	778834		349925		326361	2.09083e+06	2.41701e+06	1.85973e+06	2.61082e+06	3189385
A0A3Q1LMV3	Carnitine O-palmitoyltransferase OS=Bos taurus OX=9913 GN=CPT1A PE=1 SV=1	0	74.972	23	13	66	13	773	88.2	8.51	79.46	13	0	0	0.76	0.98	0.757	0.901	0.599867	0.935929	0.803646	0.988169	55.76	40.96	48.92	60.77	117.3	90.1	131.9	60.6	27.76	72.79	15.04	68.22	1.45805e+07	6.83334e+06	1.65951e+07	2.21714e+07	1.67846e+07	1.29659e+07	1.11006e+07	8.99435e+06	2.63503e+06	2.45742e+06	2.06247e+07	1.3441e+07	1.67811e+07	1.68657e+07	1.96762e+07
A2I7N0	Serpin A3-4 OS=Bos taurus OX=9913 GN=SERPINA3-4 PE=3 SV=1	0	40.716	23	7	63	2	411	46.3	6.32	95.33	7	0	0	0.247	0.851	0.311	1.117	0.000247226	0.538834	0.000377844	0.983107	110.33	75.93	85.19	85.51	152.2	20.6	182.9	44.3	67.71	79.23	61.13	64.78	1.64307e+06	195798	327981	1.57611e+06	1.27006e+06	15592	155087	282888		47821.7	2.36344e+06	326268	1.51986e+06	2.23589e+06	944415
A6QQQ3	Prolargin OS=Bos taurus OX=9913 GN=PRELP PE=2 SV=1	0	29.961	23	7	14	7	381	43.7	9.52	21.13	7	0	0	0.799	1.238	0.947	1.114	0.779412	0.179693	0.992613	0.986076	69.31	60.68	53.15	50.54	148.8	101.5	101.6	48	78.25	41.59	64.78	52.17	2.88737e+06	185761	5.77978e+06	2.36635e+06	1.69117e+06	552600	1.11399e+06	436373	1.15476e+06	870730	968895	1.61841e+06	3.54879e+06	2.95926e+06	652424
G3MWR4	Sodium/potassium-transporting ATPase subunit beta OS=Bos taurus OX=9913 GN=ATP1B1 PE=1 SV=1	0	28.81	23	4	6	4	303	35	8.51	7.96	4	0	0	1.25	0.999	0.873	1.09	0.784731	0.999419	0.950343	0.988169	86.55	31.9	99.03	122.96	124.5	102.2	83.5	89.8	69.18	67.9	69.23	197.94	475375	159048	150052	555771	101128	21667.8	127536	209294			252914	491053	144535	143769	117416
Q58DQ0	Arsenic (+3 oxidation state) methyltransferase OS=Bos taurus OX=9913 GN=AS3MT PE=2 SV=1	0	27.56	23	5	44	5	374	41.7	5.52	82.08	5	0	0	0.81	0.911	0.823	0.922	0.740385	0.733541	0.908162	0.988169	37.92	34.47	32.02	41.11	116.3	66.6	129	88.1	18.55	15.11	17.71	34.73	6.48694e+06	3.3332e+06	4.60742e+06	6.12268e+06	6.86623e+06	1.45049e+06	2.41705e+06	3.45416e+06	2.03521e+06	1.3855e+06	4.98123e+06	6.80213e+06	6.82292e+06	6.46981e+06	8.93797e+06
P61157	Actin-related protein 3 OS=Bos taurus OX=9913 GN=ACTR3 PE=1 SV=3	0	56.648	23	6	41	5	418	47.3	5.88	77.88	6	0	1	0.717	0.9	0.827	0.678	0.478116	0.56949	0.916954	0.207431	40.59	29.21	45.02	38.72	103.5	71.2	129.2	96.1	18.01	18.09	17.81	37.53	8.5855e+06	5586919	9.65842e+06	1.10047e+07	1.35712e+07	1.81441e+06	4.5629e+06	4.91416e+06	3.64639e+06	2.57885e+06	1.19456e+07	1.20146e+07	1.43898e+07	9.2856e+06	1.7253e+07
A0A3Q1M294	Kynurenine 3-monooxygenase OS=Bos taurus OX=9913 GN=KMO PE=3 SV=1	0	31.74	23	7	13	7	471	53.9	8.82	8.44	7	0	0	1.204	0.88	1.076	0.845	0.740385	0.681195	0.950343	0.925841	64.62	37.38	64.18	67.82	93.7	118.5	97.2	90.7	15.23	56.2	24.03	82.52	922693	957738	1.48525e+06	1.36224e+06	1.6158e+06	551261	1.28095e+06	1.28189e+06	1.56216e+06	157789	1.69192e+06	1.41512e+06	1.05117e+06	1.30569e+06	2.1242e+06
Q3SZ90	60S ribosomal protein L13a OS=Bos taurus OX=9913 GN=RPL13A PE=2 SV=3	0	21.763	23	4	38	1	203	23.5	11.11	74.76	4	0	0	0.926	1.145	4.034	0.871	0.972157	0.432957	2.36068e-06	0.975771	90.75	110.23	65.51	50.8	136.8	122.7	26	114.5	67.62	57.36	81.88	25.26	5.93151e+06	4682383	1.01298e+06	6.76793e+06	1384297	1.06064e+06	4.90104e+06	4.4135e+06	3.13633e+06	467264	1.15207e+06	4410726	1296901	5.71265e+06	1.2762e+06
G8JKW7	Serpin A3-7 OS=Bos taurus OX=9913 GN=SERPINA3-7 PE=3 SV=2	0	41.515	23	7	70	1	415	46.5	5.81	119.33	7	0	0	0.246	0.756	0.222	0.937	0.00549012	0.449447	9.10778e-07	0.988169	81.91	73.72	34.51	17.09	149.1	36.7	175.1	39.1	58.84		38.78	16.19	682878		210976	826228	330651			87349.2			1.03587e+06	393117	597465	635262	526092
A0A3Q1LUJ8	Sodium/potassium-transporting ATPase subunit alpha OS=Bos taurus OX=9913 GN=ATP1A1 PE=1 SV=1	0	141.9	23	18	159	18	1052	115.7	5.67	369.83	18	0	0	1.178	0.981	1.101	1.097	0.718817	0.942171	0.941514	0.988169	45.45	30.22	67.66	69.59	99.9	120.9	86.9	92.2	9.55	30.36	17.36	90.79	1.57485e+07	10450268	1.81732e+07	1.82072e+07	1.62754e+07	7.41062e+06	1.57581e+07	2.11205e+07	6.64993e+06	8.6074e+06	1.69692e+07	1.41471e+07	1.57605e+07	1.66194e+07	1.19081e+07
P81425	Dipeptidyl peptidase 4 OS=Bos taurus OX=9913 GN=DPP4 PE=1 SV=3	0	104.343	23	13	95	13	765	88.3	6.35	256.64	13	0	0	0.967	0.969	1.166	0.841	0.99281	0.900078	0.881813	0.911715	43.02	37.09	49.25	49.85	92.1	90.9	101.5	115.4	40.88	17.62	26.48	53.25	1.21395e+07	9.03258e+06	1.22954e+07	1.54181e+07	3.00213e+07	5.84972e+06	8.92535e+06	7.77612e+06	5.78918e+06	6.63656e+06	1.78644e+07	2.05997e+07	1.17593e+07	1.37623e+07	1.29098e+07
A0A3Q1MTI8	40S ribosomal protein S25 OS=Bos taurus OX=9913 PE=3 SV=1	0	11.997	23	3	46	3	124	13.7	9.79	21.42	3	0	0	1.025	0.889	1.006	0.954	0.933071	0.52566	0.984599	0.992963	60.73	28.69	37.42	52.89	81	101.6	111	106.5	11.48	50.25	16.72	26.46	8.06682e+06	5.84167e+06	1.03162e+07	1.052e+07	9.0617e+06	9.12845e+06	7.54459e+06	12436606	3.59007e+06	2.87677e+06	1.11184e+07	7.82825e+06	1.2725e+07	1.15388e+07	1.32529e+07
K4JDR8	Alpha-2-macroglobulin variant 5 OS=Bos taurus OX=9913 GN=A2M PE=2 SV=1	0	41.677	23	6	58	1	408	45	7.46	78.58	6	0	0	0.76	1.335	1.202	0.815	0.72993	0.0253335	0.8527	0.813237	38.08	39.3	39.69	28.58	124.1	82.9	84.9	108.1	23.54	22.29	37.01	21.07	2.76439e+06	1.0888e+06	2712138	2.48479e+06	3203554	773470	1.24524e+06	2.01624e+06	1.24108e+06	676031	2.2849e+06	1.52518e+06	1155619	2.49186e+06
A0A3Q1MFE4	MICOS complex subunit MIC60 OS=Bos taurus OX=9913 GN=IMMT PE=1 SV=1	0	92.635	23	12	88	3	754	83.5	6.7	219.74	12	0	9	1.053	0.986	0.944	1.087	0.910682	0.958428	0.989647	0.988169	53.21	32.06	47.56	37.12	98.9	96.7	105.6	98.9	2.53	16.41	9.39	14.71	1.51337e+07	11746623	1.62533e+07	1.65428e+07	1.84836e+07	6.45919e+06	1.11527e+07	1.6273e+07	1.04279e+07	6.7639e+06	1.57381e+07	1.86845e+07	1.86272e+07	1.90421e+07	1.93571e+07
P63212	Guanine nucleotide-binding protein G(I)/G(S)/G(O) subunit gamma-2 OS=Bos taurus OX=9913 GN=GNG2 PE=1 SV=2	0	7.033	23	1	1	1	71	7.8	7.99	3.01	1	0	0	0.01	0.927	0.01		2.17045e-16	0.941415	2.08783e-16			35.94			199.5		200.5		28.36		21.36		207159	98421.7	165232	263147	298030							193444	278963
Q5E995	40S ribosomal protein S6 OS=Bos taurus OX=9913 GN=RPS6 PE=2 SV=1	0	21.287	22	4	34	4	249	28.6	10.84	79.44	4	0	0	0.803	1.018	0.84	0.989	0.726982	0.986963	0.932533	0.99859	56.03	30.37	46.25	31.77	95.8	93.8	97.9	112.5	13.61	18.74	23.83	19.28	1.05746e+07	7.33425e+06	9.0001e+06	1.13599e+07	13953377	3.74156e+06	6.83503e+06	1.04514e+07	6.24123e+06	4.6508e+06	9.34135e+06	1.0234e+07	1.23668e+07	1.58132e+07	1.37992e+07
M5FHP2	Heme oxygenase (biliverdin-producing) OS=Bos taurus OX=9913 GN=HMOX2 PE=3 SV=1	0	56.486	22	5	27	5	334	37.5	5.5	84.21	5	0	0	0.784	1.113	1.238	0.818	0.677578	0.624881	0.803861	0.830541	71.89	41.69	41.38	54.65	85.2	109.3	90.6	114.9	27.13	26.65	14.18	37.05	1.29525e+07	1.1105e+07	8.94806e+06	8.94225e+06	1.08274e+07	4.70013e+06	6.38498e+06	9.65269e+06	8.25849e+06	7.56616e+06	8.11562e+06	1.07817e+07	1.16033e+07	1.05381e+07	9.72946e+06
Q9BDK2	Allograft inflammatory factor 1 OS=Bos taurus OX=9913 GN=AIF1 PE=2 SV=1	0	17.391	22	2	26	2	147	16.8	6.24	65.93	2	0	0	1.214	1.008	1.345	0.878	0.72993	0.968253	0.661996	0.988169	32.61	25.69	30.89	36.65	90.2	110.7	81.9	117.2	21.69	18.96	17.73	32.38	1.65869e+06	1.7619e+06	1.44278e+06	1.91172e+06	1.73518e+06	1.12079e+06	1.51617e+06	1.42266e+06	861405	1.04582e+06	1.98869e+06	2.27454e+06	1.72705e+06	1.41725e+06	1.78272e+06
P23935	NADH dehydrogenase [ubiquinone] 1 alpha subcomplex subunit 5 OS=Bos taurus OX=9913 GN=NDUFA5 PE=1 SV=3	0	10.86	22	2	22	2	116	13.3	8.1	26.85	2	0	0	1.504	0.947	1.408	0.917	0.31435	0.927078	0.548866	0.988169	33.78	27.89	25.74	29.7	76	121.5	82	120.5	48.8	26.6	21.63	16.03	1.96587e+06	246792	2.67139e+06	1.97587e+06	2.89845e+06	781166	1.82692e+06	2.71704e+06	1.8528e+06	1.50562e+06	2.33558e+06	1.93506e+06	2.38507e+06	2.34555e+06	3.65696e+06
A0A3Q1M0V8	Thimet oligopeptidase OS=Bos taurus OX=9913 GN=THOP1 PE=3 SV=1	0	71.955	22	12	95	12	720	81.7	6.58	157.91	12	0	0	0.686	0.923	0.617	1.035	0.342122	0.681195	0.395085	0.988169	52.57	31.86	47.87	41.28	125.7	79.4	121.4	73.5	10.53	25.78	24.45	30.79	9.48372e+06	7456424	1.14239e+07	1.28538e+07	1.36654e+07	3.06649e+06	6.8667e+06	5.34202e+06	3.19477e+06	4.49552e+06	8.23496e+06	1.07431e+07	1.16989e+07	1.12886e+07	1.7366e+07
B1H0W8	Ribosomal protein L3 OS=Bos taurus OX=9913 GN=Rpl3 PE=2 SV=1	0	75.365	22	5	61	5	403	46	10.2	158.49	5	0	0	0.809	0.928	0.843	0.925	0.740385	0.771609	0.933414	0.988169	69.65	44.09	53.21	45.73	85.6	103.6	110.2	100.7	33.35	22.18	7.68	20.01	6.37058e+06	2.61424e+06	8.00129e+06	5.65485e+06	1.03197e+07	3.86806e+06	3.7676e+06	6.19841e+06	3.39732e+06	3.91075e+06	9.42235e+06	7.99121e+06	9.41245e+06	8.43861e+06	1.08173e+07
F1N1S0	Single-stranded DNA-binding protein OS=Bos taurus OX=9913 GN=SSBP1 PE=3 SV=1	0	11.636	22	2	13	2	148	17.2	9.73	9.47	2	0	0	0.519	1.083	0.884	0.655	0.524822	0.883719	0.957564	0.138508	40.42	35.6	31.54	38.85	117.9	51.2	126.7	104.2	47.95	43.06	16.83	37.06	272406	276356	303460	469034	82161	70570.7	90606.2	173646	38160.6	47187.8	267281	407905	311023	309337	359224
A7E3V3	MICOS complex subunit MIC60 OS=Bos taurus OX=9913 GN=IMMT PE=2 SV=1	0	66.864	22	10	74	1	749	83	6.81	163.9	10	0	0	1.229	0.73	0.01	100	0.771836	0.406987	2.08783e-16	2.94883e-16	60.63	57.68			127.1	156.2	116.7		58.04	35.04	63.94			101681	502390		303391	197829	186803				698891	260912			260210
Q7M2Y2	60S ribosomal protein L13a (Fragment) OS=Bos taurus OX=9913 PE=3 SV=1	0	20.129	22	4	31	1	202	23.4	11.02	59.92	4	0	3	0.961	0.941	0.941	0.917	0.99281	0.900078	0.989647	0.988169	29.36	26.87	25.34	24.68	77.2	99.3	120	103.5	22.06	13.52	20.52	29.63	2.13626e+06	1.99292e+06	3.33182e+06	3.51119e+06	4.48407e+06	1.93689e+06	2.94532e+06	2583891	2.21948e+06	2.11944e+06	5.0456e+06	3.01995e+06	5.56436e+06	5.07976e+06	5.65044e+06
A0A3Q1LIX4	Succinyl-CoA:3-ketoacid-coenzyme A transferase OS=Bos taurus OX=9913 GN=OXCT1 PE=1 SV=1	0	53.874	22	7	9	7	523	56.8	8.59	15.85	7	0	0	0.489	1.029	1.024	0.628	0.333987	0.949458	0.97914	0.0780232	88.32	46.66	80.26	76.97	107.6	67	127.5	97.9	43.77	63	50.22	168.69	533038	240818	597750	1.01385e+06	1.1605e+06	377312	255698	426293	98001.6	94879.3	1.4543e+06	706469	746010	310523	1.30187e+06
A6QPI6	Mitochondrial import receptor subunit TOM22 homolog OS=Bos taurus OX=9913 GN=TOMM22 PE=2 SV=1	0	9.783	22	2	12	2	140	15.3	4.37	9.37	2	0	0	1.124	1.024	0.809	1.26	0.866464	0.949458	0.886505	0.64866	50.55	41.45	58.52	50.23	101.6	109.1	99.8	89.5	34.22	59.56	29.86	34.11	558791	714431	486539	702565	491370	18761.6	447496	686455	411142	192994	509950	955611	661663	468539	649632
F1MVK1	C4a anaphylatoxin OS=Bos taurus OX=9913 GN=LOC107131209 PE=4 SV=3	0	166.414	22	23	193	5	1735	192.1	7.52	316.47	23	0	17	0.873	0.881	0.716	0.994	0.856348	0.42939	0.706634	0.99859	61	40.86	58.31	46.03	116.7	82.5	119.4	81.4	18.84	16.72	6.54	21.13	3.16078e+07	1.47504e+07	2.74756e+07	3.40382e+07	3.32157e+07	6.78836e+06	1.70936e+07	1.60099e+07	1.27122e+07	9.18071e+06	3.49748e+07	3.1842e+07	33607835	3.02509e+07	3.12107e+07
A0A452DJ43	Serum amyloid A protein OS=Bos taurus OX=9913 GN=SAA2 PE=3 SV=1	0	12.932	22	2	24	2	177	19.4	7.9	48.95	2	0	0	1.003	0.828	0.932	0.949	0.959259	0.276027	0.984583	0.98987	75.34	44.89	54.48	81.25	86.1	77.5	131.3	105.1	56.06	83.45	90.16	59.84	9.28335e+06	1.61637e+06	4.58356e+06	4.77912e+06	4.43403e+06	4.36122e+06	3.73186e+06	3.05202e+06	303123	756691	2.5113e+07	4.68505e+06	7.40555e+06	8.87416e+06	3.02587e+06
P22292	Mitochondrial 2-oxoglutarate/malate carrier protein OS=Bos taurus OX=9913 GN=SLC25A11 PE=1 SV=3	0	26.195	22	5	22	5	314	34.2	9.88	42.71	5	0	0	0.734	0.957	0.689	0.879	0.608595	0.951268	0.633256	0.988169	62.5	34.81	70.83	54.02	124.5	50.3	152.1	73	20.51	50.2	131.17	73.35	3.50342e+06	1.82972e+06	4.17804e+06	4.61104e+06	4.73384e+06	433401	2.45942e+06	1.25058e+06	1.12679e+06	617192	5.27372e+06	3.34901e+07	3.56123e+06	2.88194e+06	5.56733e+06
A0A3Q1M4M4	ATP synthase subunit b OS=Bos taurus OX=9913 GN=ATP5PB PE=1 SV=1	0	23.814	22	6	24	6	255	29.2	9	33.67	6	0	0	1.753	0.827	1.174	1.378	0.0640972	0.369432	0.878018	0.328236	77.08	52.22	74.89	74.32	85.5	132	98.2	84.3	35.43	60.42	29.33	70.67	2.07194e+06	847305	1.8356e+06	2.90612e+06	3.41065e+06	3.04718e+06	2.43128e+06	2.56838e+06	1.00563e+06	703883	4.38654e+06	2.2265e+06	2.48873e+06	2.44712e+06	3.56433e+06
Q3SYZ4	Aspartate--tRNA ligase, cytoplasmic OS=Bos taurus OX=9913 GN=DARS1 PE=2 SV=1	0	52.856	22	8	52	8	501	57	6.84	105.37	8	0	0	0.791	0.982	0.849	0.957	0.720002	0.96813	0.940076	0.994874	36.43	26.26	37.92	40.87	111.1	87.5	114.4	87	11.65	24.55	6.72	28.22	7.8274e+06	7.27404e+06	8.10274e+06	1.05269e+07	9.97357e+06	1.87994e+06	6.1369e+06	5.46153e+06	4.24212e+06	2.82355e+06	8.79666e+06	8.62792e+06	1.02305e+07	9.27941e+06	1.08414e+07
A0A3Q1N8E3	Ras-related protein Rab-5C OS=Bos taurus OX=9913 GN=RAB5C PE=1 SV=1	0	21.474	22	4	40	2	228	24.6	8.66	86.72	4	0	2	0.703	0.985	0.866	0.846	0.495234	0.999419	0.950343	0.929332	55.67	26.74	32.36	48.4	112.6	70.4	120.9	96.1	11.86	31.88	7.61	32.14	4.37575e+06	2.44536e+06	3.96662e+06	4.21272e+06	4.825e+06	535771	1.8177e+06	1.69503e+06	1.46053e+06	1.38882e+06	5.03971e+06	4.56428e+06	4.29355e+06	4.07863e+06	4.9553e+06
A0A3Q1M2H2	Actin-related protein 2 OS=Bos taurus OX=9913 GN=ACTR2 PE=1 SV=1	0	38.228	22	6	42	6	406	46	6.73	84.98	6	0	0	0.914	0.982	0.994	0.905	0.961776	0.998739	0.989647	0.988169	35.11	24.24	29.27	34.57	105.1	92.6	117	85.3	26.01	15.18	27.13	44.59	5.31848e+06	3.01216e+06	3.68565e+06	7.08755e+06	6.60943e+06	2.22973e+06	4.6351e+06	4.10874e+06	2.5723e+06	2.01883e+06	7.06472e+06	7.62425e+06	6.81556e+06	3.84878e+06	4.75644e+06
Q3T171	60S ribosomal protein L36 OS=Bos taurus OX=9913 GN=RPL36 PE=3 SV=3	0	25.322	22	3	39	3	105	12.2	11.59	92.7	3	0	0	1.05	0.924	0.961	0.953	0.915389	0.683694	0.997351	0.992816	54.87	29.32	41.12	46.09	103.3	96.5	104.7	95.5	9.69	11.76	13.02	20.14	2.13008e+07	1.42191e+07	2.25327e+07	2.13891e+07	2.77826e+07	8.37765e+06	1.4456e+07	1.72838e+07	1.119e+07	1.0696e+07	2.5474e+07	2.03598e+07	3.03949e+07	2.1497e+07	24916173
Q3B8S0	NHP2-like protein 1 OS=Bos taurus OX=9913 GN=SNU13 PE=2 SV=3	0	10.862	22	2	4	2	128	14.2	8.46	10.85	2	0	0	0.819	0.865	0.826	0.853	0.892888	0.722257	0.913477	0.947106	15.38	19.15	31.58	33.54	101.8	81.4	121.5	95.4	6.39	22.33	21.6	24.9	668449	581081	780652	857786	851704		439306		489387	254073	819723	1.3011e+06	1.01245e+06	744847	1.04529e+06
Q58CT1	Mevalonate kinase OS=Bos taurus OX=9913 GN=MVK PE=2 SV=1	0	38.112	22	5	26	1	440	46.9	7.18	31.52	5	0	0	0.921	1.311	1.821	0.663	0.983482	0.309174	0.113291	0.162437	0	0	0	0	98.2	90.5	74.9	136.4									804809	305357							611469
A0A3Q1M537	Chromosome 10 C15orf48 homolog OS=Bos taurus OX=9913 GN=C10H15orf48 PE=4 SV=1	0	13.798	22	2	14	2	147	16.5	9.69	44.71	2	0	0	2.442	0.817	1.436	1.445	0.00340184	0.437926	0.507496	0.197413	25.68	45.13	53.57	54.78	55.3	163.8	78.5	102.3	30.53	31.73	32.41	46.77	552624	448590	1.21612e+06	1.07343e+06	931146	499122	1.75582e+06	2.07783e+06	1.73444e+06	1.07838e+06	860092	1.23763e+06	1.10354e+06	1.72897e+06	1.92885e+06
M5FMU4	NmrA-like family domain-containing protein 1 OS=Bos taurus OX=9913 GN=NMRAL1 PE=4 SV=1	0	33.303	22	6	31	6	299	33.1	6.71	43.26	6	0	0	0.731	1.315	0.83	1.128	0.56158	0.0140892	0.922532	0.966416	42.7	41.53	48.57	49.73	149.1	92.1	98	60.9	43.77	38.85	16.92	48.64	1.09269e+07	2.20439e+06	6.66109e+06	7.27743e+06	7.05456e+06	1.49534e+06	2.82575e+06	4.04067e+06	3.19741e+06	785156	5.37285e+06	5.56122e+06	4.07528e+06	4.15318e+06	4.34468e+06
Q2HJ33	Obg-like ATPase 1 OS=Bos taurus OX=9913 GN=OLA1 PE=2 SV=1	0	23.388	22	5	45	5	396	44.7	7.81	20.69	5	0	0	0.857	0.988	0.974	0.89	0.897017	0.991647	0.997659	0.988169	65.2	33.28	53.59	38.75	89.7	92	109.4	108.9	25.52	32.54	10.11	32.2	2.20574e+06	1.92048e+06	2.22162e+06	3.96447e+06	2.65365e+06	661547	2.05843e+06	1.89357e+06	1.81338e+06	722281	3086604	2.43529e+06	3.09254e+06	3.02285e+06	3.40975e+06
Q0QEV5	Ribosomal protein L18 (Fragment) OS=Bos taurus OX=9913 GN=RPL18 PE=2 SV=1	0	18.813	22	3	29	3	166	18.8	11.78	44.06	3	0	0	1.081	0.972	0.922	1.28	0.850269	0.988843	0.98248	0.59065	49.87	27.14	46.35	37.27	100.9	101.7	110.5	86.9	11.84	37.19	9.01	15.47	3.54119e+06	3255230	3.6307e+06	4.58351e+06	3998223	682575	2.42743e+06	3.24738e+06	2.10145e+06	2.21004e+06	4.06363e+06	3.94874e+06	5.03906e+06	4.50016e+06	4.58751e+06
A0A3Q1M032	Uncharacterized protein OS=Bos taurus OX=9913 PE=1 SV=1	0	38.184	22	5	29	1	369	40.4	6.09	40.72	5	0	0	0.491	0.451	0.705	0.314	0.505548	0.000686815	0.682949	1.20712e-09	0.36	0.36	0	0	75.9	37.2	168.3	118.6	41.16						111540	214635	118488	23995.8						246412
Q3T108	Proteasome subunit beta type-4 OS=Bos taurus OX=9913 GN=PSMB4 PE=1 SV=1	0	20.08	22	3	9	3	264	29	5.67	19.77	3	0	0	0.709	1.001	0.863	1.07	0.639883	0.97763	0.945583	0.988169	67.26	30.19	31.14	55.91	109.2	110.2	98.4	82.1	31.39	48.76	19.78	42.63	1.50873e+06	1.71657e+06	2.37445e+06	2.44632e+06	1.12481e+06	602696	1.86931e+06	1.77365e+06	1.42107e+06	226511	1.83155e+06	2.13316e+06	1.92107e+06	2.2777e+06	3.09409e+06
F1MLE8	SEC22 vesicle-trafficking protein homolog B OS=Bos taurus OX=9913 GN=SEC22B PE=3 SV=1	0	34.637	22	4	63	4	251	28.7	9.22	108.85	4	0	0	1.097	0.841	0.813	1.097	0.800419	0.340526	0.89038	0.988169	52.14	28.69	30.36	34.83	96.9	113.4	119.9	69.8	8.78	34.46	19.56	20.31	5.04793e+06	3.93224e+06	6.35753e+06	5.36339e+06	5.35481e+06	1.21681e+06	5.3446e+06	6.06926e+06	3.21232e+06	2.66817e+06	7.57246e+06	5.64687e+06	7.18609e+06	7.68672e+06	5.39686e+06
Q3ZCL8	SH3 domain-binding glutamic acid-rich-like protein 3 OS=Bos taurus OX=9913 GN=SH3BGRL3 PE=3 SV=1	0	10.632	22	1	1	1	93	10.4	4.93	3.91	1	0	0	2.343	0.742	1.917	0.978	0.0987199	0.447176	0.0750493	0.99859	76.04	49.85	45.06	68.31	54.3	127.3	73.2	145.2		64.54	45.07	40.48		204820				182813				465015			299203	517830
E1BPP6	Methylcrotonoyl-CoA carboxylase 2 OS=Bos taurus OX=9913 GN=MCCC2 PE=4 SV=3	0	64.56	21	8	71	8	563	61.1	8.03	182.94	8	0	0	0.942	1.108	1.055	1.146	0.972157	0.647475	0.9646	0.945978	44.94	29.43	32.91	41.01	111	100.3	92.5	96.2	11.08	26.71	15.84	37.18	2.04974e+07	1.55589e+07	1.72032e+07	2.29927e+07	2.1917e+07	6.17384e+06	1.37404e+07	1.98575e+07	1.1572e+07	6.20441e+06	1.92456e+07	2.54411e+07	1.93865e+07	1.74871e+07	1.99732e+07
P07552	Cytochrome b-c1 complex subunit 10 OS=Bos taurus OX=9913 GN=UQCR11 PE=1 SV=2	0.014	2.083	21	1	1	1	56	6.5	10.15	0	1	0	0	0.415	1.033	0.584	0.768	0.279796	0.954123	0.286182	0.62608	49.52	63.06	81.25	74.21	133.6	54.3	140.1	72	49.22	29.08	44.76	80.07	221871	39368.2	188152	330297	335218		94536.1	57698.2	53164.7		256312	320115	139818	89390.2	277592
Q3ZBU5	FUS interacting protein (Serine/arginine-rich) 1 OS=Bos taurus OX=9913 GN=SRSF10 PE=2 SV=1	0	20.261	21	3	28	3	182	22.1	10.33	59.59	3	0	0	0.924	1.008	0.894	0.886	0.979464	0.97763	0.966855	0.988169	37.18	30.18	26.12	19.47	111.2	93.9	94.6	100.3	19.74	57.01	71.01	68.66	1.65702e+06	1.48117e+06	1.39722e+06	1.8437e+06	1.3883e+06	586200	1.0436e+06	158481	1.09115e+06	1.0578e+06	1.6961e+06	1.76419e+06	236876	1.45121e+06	297763
G3MZR4	Histone H2B OS=Bos taurus OX=9913 PE=3 SV=1	0	13.065	21	3	48	1	126	13.9	10.04	8.01	3	0	0
G3N1L5	Na(+)/H(+) exchange regulatory cofactor NHE-RF OS=Bos taurus OX=9913 GN=SLC9A3R2 PE=4 SV=2	0	52.479	21	4	33	4	337	37.4	7.42	122.85	4	0	0	1.016	0.751	0.932	0.938	0.948701	0.0299662	0.984583	0.988169	74.33	45.97	39.37	49.51	88.6	106.7	136.9	67.8	43.99	22.48	11.64	44.78	4.2943e+06	1816981	3.72142e+06	4.09876e+06	8.49174e+06	1.53875e+06	2.35735e+06	4.07453e+06	2.96231e+06	2.06508e+06	6.69776e+06	5.07427e+06	6.30934e+06	6.03343e+06	7.6089e+06
A5D788	SGPL1 protein OS=Bos taurus OX=9913 GN=SGPL1 PE=2 SV=1	0	55.899	21	7	51	7	568	63.5	9.16	118.9	7	0	0	0.783	1.048	0.836	1.062	0.729227	0.834073	0.930349	0.988169	68.25	64.68	62.36	70.65	135.9	89.2	98.5	76.5	28.14	49.95	64.05	40.31	4.57459e+06	3020033	4.39687e+06	7.90445e+06	7.07207e+06	1.42847e+06	2.0186e+06	2.98388e+06	855781	2.72035e+06	4.2357e+06	9.41106e+06	2.25826e+06	2.9149e+06	3.9253e+06
Q3T0X6	40S ribosomal protein S16 OS=Bos taurus OX=9913 GN=RPS16 PE=2 SV=3	0	13.969	21	3	30	3	146	16.4	10.21	81.96	3	0	0	0.952	0.927	0.84	1.016	0.997172	0.837109	0.932458	0.998513	36.95	22.49	33.12	36.2	98.6	87.8	115.5	98	11.74	36.27	17.91	37.17	4.77098e+06	3.95766e+06	6.33363e+06	5.65321e+06	7419003	1.51887e+06	4.42932e+06	1.90399e+06	3.4695e+06	2.10616e+06	6.59477e+06	5.11471e+06	7.05358e+06	7.83425e+06	8.5358e+06
Q9TU47	Eukaryotic translation initiation factor 6 OS=Bos taurus OX=9913 GN=EIF6 PE=2 SV=2	0	10.323	21	2	4	2	245	26.5	4.72	10.39	2	0	0	0.844	0.97	1.075	0.665	0.92521	0.989088	0.950343	0.168072	35.82	35.74	23.68	26.93	104.8	77	109.1	109.1	21.97	62.49	14.65	66.99	881625		555250	720826	816573	51754.6	375862		322485		798609		796682	724491	1.09978e+06
Q32L10	Transmembrane protein 205 OS=Bos taurus OX=9913 GN=TMEM205 PE=2 SV=1	0	50.919	21	4	41	4	189	21	8.4	156.55	4	0	0	0.89	0.877	0.666	1.219	0.897017	0.398942	0.548866	0.742318	109.7	49.58	65.29	74.28	131.9	66.4	140.5	61.2	23.54	38.01	17.05	62.9	1.93806e+07	1.04838e+07	2.66069e+07	2.37752e+07	3.07715e+07	5.2765e+06	1.55602e+07	1.5789e+07	6.21778e+06	4.31232e+06	2.95865e+07	2.82142e+07	2.61565e+07	2.41192e+07	1.99222e+07
A0A3Q1MMW5	60S ribosomal protein L5 OS=Bos taurus OX=9913 GN=RPL5 PE=1 SV=1	0	49.537	21	7	78	7	393	44.9	9.85	142.68	7	0	0	0.873	0.959	0.893	0.992	0.857292	0.86729	0.966394	0.99859	39.2	36.32	37.61	52.5	108.1	96.4	103.3	92.2	19.21	25.88	8.71	32.76	2.43032e+07	1.34531e+07	2.16818e+07	2.65868e+07	3.35785e+07	1.03037e+07	2.19349e+07	2.01429e+07	9.92845e+06	7.22069e+06	2.86442e+07	2.79008e+07	2.67168e+07	2.286e+07	2.54063e+07
A0A452DHZ7	Adipocyte plasma membrane-associated protein OS=Bos taurus OX=9913 GN=APMAP PE=3 SV=1	0	27.781	21	5	22	5	412	46.1	6.46	39.71	5	0	0	1.062	1.204	1.445	0.937	0.922332	0.603576	0.494001	0.988169	57.07	53.7	50.09	56.11	49	126	83.8	141.2	89.42	50.18	40.72	58.18	333507	407550	1.66494e+06	321430	328873	407961	864810	615810	494605	975352	569755	379857	987101	1.04813e+06	675194
A0A140T8C4	OCIA domain containing 1 OS=Bos taurus OX=9913 GN=OCIAD1 PE=4 SV=1	0	25.776	21	3	36	3	247	27.8	7.17	91.8	3	0	0	0.907	1.058	0.815	1.166	0.964597	0.811924	0.893703	0.895385	23.09	19.69	28.99	30.51	106.7	105.2	105.6	82.5	18.81	44.93	21.23	31.67	2.68705e+06	1.46683e+06	3.32975e+06	2.84117e+06	3.7466e+06	414325	998187	2.42385e+06	1.61487e+06	1.19769e+06	2.52884e+06	4.13727e+06	2.8503e+06	2.88573e+06	3.15025e+06
D0VDT4	Placental and ovary 20alpha hydroxysteroid dehydrogenase protein OS=Bos taurus OX=9913 PE=2 SV=1	0	41.587	21	6	174	1	323	37.1	7.43	264.11	6	0	0	0.658	1.288	0.83	0.895	0.234557	0.0382395	0.922532	0.988169	41.34	42.23	25.56	22.34	131.5	81.3	102.2	85	34.13	17.77	7.56	24.94	16237709	15233479	9915122	14693920	10645874	3.46208e+06	6265649	5585239	5402712	4827165	10929943	11373229	13948595	10868452	12938748
Q3ZC30	Sulfotransferase OS=Bos taurus OX=9913 GN=SULT1E1 PE=2 SV=1	0	28.282	21	4	10	3	295	34.6	6.87	11.71	4	0	0	1.01	0.573	0.735	0.866	0.962204	0.000578886	0.76064	0.966416	75.52	62.26	73.8	71.77	107.9	35.9	164.4	91.8	56.58	110.43	69.53	68.21	731878		822489	843104	104158			198908	107433	607875	1.24968e+06	1.12123e+06	222678	2.09346e+06	3311087
Q3T0X8	Na(+)/H(+) exchange regulatory cofactor NHE-RF3 OS=Bos taurus OX=9913 GN=PDZK1 PE=2 SV=1	0	69.501	21	7	49	7	520	57.1	5.45	129.63	7	0	0	0.966	1.003	1.587	0.706	0.987205	0.986963	0.305376	0.323751	42.99	37.88	61.79	54.84	104.5	95	85.6	115	97.46	10.99	126.74	50.51	6.50584e+06	5.68669e+06	6.65255e+06	3.68938e+07	9.34162e+06	3.34082e+06	5.04803e+06	5.24943e+06	3.83832e+06	3.78517e+06	5.75123e+06	4.65188e+07	5.37208e+06	7.06649e+06	7.22846e+06
A0A077S9Q3	Lysozyme OS=Bos taurus OX=9913 GN=LYZF1 PE=3 SV=1	0	17.725	21	3	37	3	167	18.7	9.92	79.64	3	0	0	0.699	0.779	1.046	0.818	0.596958	0.108245	0.967948	0.828636	27.51	41.61	45.02	26.41	115.1	60.6	181.3	43	23.63	33.52	17.92	111.58	3.24597e+06	1.41322e+06	3.76326e+06	2.66249e+06	3.02639e+06	923454	1192197	651642	812944	456815	4.41821e+06	4.46365e+06	3.84893e+06	5.20088e+06	6.18298e+06
Q2KIU3	Protein HP-25 homolog 2 OS=Bos taurus OX=9913 PE=2 SV=1	0	22.458	21	3	29	3	215	22.9	5.33	53.63	3	0	0	0.74	1.199	1.127	0.866	0.704841	0.286665	0.925094	0.966416	38.34	45.36	55.23	39.16	96.2	101.3	94.1	108.4	16.34	30.24	14.48	23.46	1.71703e+06	1.29856e+06	1.30244e+06	1.94645e+06	2.20097e+06	438667	1.34722e+06	1.4961e+06	1.24964e+06	583682	1.96388e+06	1.81792e+06	2.28034e+06	1.37928e+06	1.8345e+06
A0A140T876	Protein RER1 OS=Bos taurus OX=9913 GN=RER1 PE=3 SV=1	0	22.946	21	3	18	3	196	22.9	9.44	55.45	3	0	0	0.689	0.938	0.652	1.111	0.388248	0.863717	0.50522	0.988169	56.48	37.16	57.4	55.2	113.9	75.6	141	69.5	27.37	47.32	37.51	54.8	8412378	3.37105e+06	5.45719e+06	5.84989e+06	8.41513e+06	2.50561e+06	4.02817e+06	2.88877e+06	1623459	586537	1.00082e+07	1.07512e+07	7.7137e+06	3.92881e+06	5.98354e+06
Q5E9H9	Palmitoyl-protein thioesterase ABHD10, mitochondrial OS=Bos taurus OX=9913 GN=ABHD10 PE=2 SV=1	0	16.629	21	4	12	4	306	34	8.72	8.02	4	0	0	1.246	0.869	0.922	1.259	0.740385	0.66564	0.98248	0.64866	36.93	34.81	41.1	45.89	83	104.4	132.8	79.7	70.08	34.81	39.7	27.36	32315.5	363294	1.22091e+06	938314	1.67648e+06		818003	874054	883732	266810	1.47439e+06	512294	1.59893e+06	1.78498e+06	2.17866e+06
F1N7W0	Uncharacterized LOC507942 OS=Bos taurus OX=9913 GN=MGC152281 PE=4 SV=1	0	31.888	21	5	45	4	330	36.2	8.79	56.65	5	0	1	1.051	1.045	0.703	1.322	0.894934	0.843869	0.677945	0.459944	59.33	32.18	55.11	49.26	109.6	107.4	111.5	71.4	25.57	42.31	26.77	39.09	4730558	2.30394e+06	4.82135e+06	5.29717e+06	7.3767e+06	871700	4.43833e+06	4.66851e+06	1.76651e+06	2.09364e+06	6.26168e+06	5.73654e+06	3919406	4.94938e+06	3.52312e+06
P0CB32	Heat shock 70 kDa protein 1-like OS=Bos taurus OX=9913 GN=HSPA1L PE=3 SV=1	0	63.565	21	9	140	1	641	70.3	6.2	243.85	9	0	0
A6QLZ6	GLRX5 protein OS=Bos taurus OX=9913 GN=GLRX5 PE=1 SV=1	0	22.839	21	2	28	2	158	16.8	7.99	74.43	2	0	0	0.858	1.277	1.067	1.089	0.914999	0.138997	0.952295	0.988169	45.8	26.37	26.11	45.82	125.6	90.2	89	95.3	20.76	28.91	13.48	23.86	1.84548e+06	1.46894e+06	1.28506e+06	2.1538e+06	1.67211e+06	395914	988374	1.05605e+06	948499	870542	1.23575e+06	1.44269e+06	1.85663e+06	1.34546e+06	1.49887e+06
A1L555	Prosaposin OS=Bos taurus OX=9913 GN=PSAP PE=2 SV=1	0	44.279	21	9	65	9	525	58.1	5.25	70.63	9	0	0	0.949	0.954	0.989	0.947	0.987205	0.876692	0.99367	0.988169	44.47	41.98	39.8	42.82	101.1	94.2	101.4	103.3	15.47	13.54	4.76	24.76	6733900	6.57371e+06	1.00921e+07	1.10244e+07	9151840	3.44333e+06	6.87864e+06	6.45092e+06	4.98051e+06	2.92499e+06	9.37696e+06	9.21529e+06	9.94718e+06	9.61788e+06	1.10047e+07
A7E3T7	S-adenosylmethionine synthase OS=Bos taurus OX=9913 GN=MAT2A PE=1 SV=1	0	66.884	21	5	79	2	395	43.7	6.48	172.56	5	0	0	0.639	0.988	0.729	0.834	0.480975	0.999419	0.746762	0.88988	32.68	30.51	32.15	46.71	117.7	76.2	123.5	82.6	28.55	18.34	15.93	36.75	1.23305e+06	674592	1.80555e+06	1.67386e+06	2.27938e+06		888247	926183	491445	393990	2.12758e+06	1.3424e+06	1.87085e+06	1.5339e+06	1.99269e+06
A0A3Q1M9N4	AU RNA binding methylglutaconyl-CoA hydratase OS=Bos taurus OX=9913 GN=AUH PE=1 SV=1	0	32.706	21	5	24	5	275	29.9	9.92	59.06	5	0	0	0.96	1.074	1.059	0.935	0.993086	0.715939	0.959557	0.988169	54.22	41.82	50	50.63	85.9	109.9	96.6	107.5	24.89	32.31	16.97	21.75	2.52733e+06	1.52382e+06	3.96772e+06	3.14691e+06	4293696	838622	2.77668e+06	2.90786e+06	2.93963e+06	1.76275e+06	3.12895e+06	3.54349e+06	4.53687e+06	3.15273e+06	4.9965e+06
A5PJI5	ATPase GET3 OS=Bos taurus OX=9913 GN=GET3 PE=2 SV=1	0	24.112	21	5	37	5	348	38.8	4.91	28.91	5	0	0	1.007	1.054	1.078	1.04	0.956316	0.810545	0.950343	0.988169	45.56	24.29	31.45	33.98	99.8	102.8	98.2	99.3	20.12	19.62	6.21	29.91	3.88118e+06	3.59896e+06	3.0652e+06	3.48133e+06	3.92805e+06	1.15932e+06	2.32478e+06	3.26855e+06	2.06268e+06	1.79975e+06	3.33524e+06	3.89082e+06	3.82721e+06	3.53797e+06	3.95819e+06
G5E531	CCT-alpha OS=Bos taurus OX=9913 GN=TCP1 PE=3 SV=1	0	44.585	21	8	47	8	556	60.2	6.11	51.46	8	0	0	0.835	1.059	0.889	1.009	0.827579	0.780359	0.966145	0.99859	33.13	28.55	36.4	33.11	102.3	96.7	99.3	101.6	25.6	43.56	25.08	19.05	3.66804e+06	1.86626e+06	3.33884e+06	4.84574e+06	5.40581e+06	428963	3.16953e+06	2.11347e+06	2.1442e+06	1.56736e+06	3.09946e+06	3.85407e+06	5.4726e+06	5.3077e+06	3.98651e+06
E1BPK0	Histone domain-containing protein OS=Bos taurus OX=9913 GN=LOC526064 PE=3 SV=2	0	10.222	21	2	33	1	126	13.9	9.39	6.32	2	0	0	2.555	1.29	2.242	1.293	0.0718413	0.561963	0.0187617	0.551244	34.1	49.87	64.94	39.86	76.3	153	44.8	126	18.03	29.72	50.94	37.3	145180	163101	175424	231053	251629	129916	319256	305836	327846	271935	248760	345462	142778	106490	148372
A0A3Q1LPF0	Apolipoprotein E OS=Bos taurus OX=9913 GN=APOE PE=3 SV=1	0	27.469	21	5	19	5	316	36	5.83	21.02	5	0	0	1.105	1.079	1.091	1.108	0.800419	0.718898	0.941785	0.988169	37.21	28.59	29.01	37.96	96.1	111.6	78.1	114.2	28.5	34.6	30.58	17.91	3.10057e+06	3.15622e+06	2.19026e+06	2.57219e+06	4.19156e+06	1.39167e+06	1.55276e+06	2.89252e+06	2.3386e+06	2.44886e+06	2.77451e+06	2.98157e+06	2.85172e+06	3.28205e+06	1.42085e+06
A0A3Q1MVT2	Serine/arginine-rich splicing factor 1 OS=Bos taurus OX=9913 GN=SRSF1 PE=1 SV=1	0	15.08	21	4	19	4	253	28.3	10.08	13.01	4	0	0	1.147	1.083	1.43	0.909	0.800615	0.788843	0.515821	0.988169	27.56	29.3	29.21	27.09	77.5	112.7	78.9	131	31.9	46.66	25.96	38.69	1.6537e+06	503496	1.12045e+06	1.3809e+06	1.2444e+06	372169	1.27659e+06	1.25836e+06	1.01056e+06	211977	1.07681e+06	1.70245e+06	989772	1.50593e+06	1.29809e+06
A0A3Q1N245	Cytidine deaminase OS=Bos taurus OX=9913 GN=CDA PE=3 SV=1	0	14.998	21	2	29	2	146	16.3	5.58	93.45	2	0	0	1.345	0.975	1.188	1.052	0.355863	0.991477	0.870473	0.988169	47.04	31.15	38.81	40.19	97.6	110	88.4	104	17.97	31.9	20.73	37.84	5.10264e+06	2.80335e+06	3.93362e+06	5.49694e+06	6.02785e+06	1.40038e+06	4.27347e+06	5.96388e+06	4.16361e+06	2.25572e+06	5.07272e+06	6.10637e+06	3.61541e+06	4.49263e+06	6.14849e+06
A0A3Q1M6S6	Oxoglutarate dehydrogenase (succinyl-transferring) OS=Bos taurus OX=9913 GN=DHTKD1 PE=1 SV=1	0	97.973	21	11	81	11	921	103	6.71	153.73	11	0	0	0.6	0.988	0.801	0.805	0.125787	0.986963	0.881685	0.764352	60.89	39.75	49.36	64.37	110.4	78.3	123.5	87.9	31.26	35.14	13.47	29.53	4.99926e+06	3.40921e+06	1.02527e+07	8.9283e+06	7.65565e+06	2.49606e+06	3.50215e+06	4.09403e+06	1.39921e+06	1.16606e+06	8.16348e+06	7.55817e+06	7.7117e+06	8.69272e+06	1.08794e+07
Q3ZC79	3-hydroxy-3-methylglutaryl coenzyme A synthase (Fragment) OS=Bos taurus OX=9913 GN=HMGCS1 PE=2 SV=1	0	57.627	20	7	65	1	562	62	5.8	138.52	7	0	4	1.082	1.103	0.958	1.199	0.884133	0.647943	0.99615	0.808796	33.36	29.81	46.88	43.17	103.6	92.1	105.6	98.8	27.11	24.15	16	33.86	1.33972e+06	1.3265e+06	2860560	2.72548e+06	2.15318e+06	896717	1.48533e+06	1.33052e+06	851643	461483	2.18591e+06	2.05557e+06	2.14925e+06	1.5097e+06	2.74807e+06
E1BI98	Collagen type VI alpha 1 chain OS=Bos taurus OX=9913 GN=COL6A1 PE=1 SV=1	0	119.485	20	16	129	16	1027	108.6	5.4	304.2	16	0	0	1.139	1.053	1.175	1.123	0.747822	0.887244	0.875685	0.968031	59.22	43.4	59.99	58.01	84.2	128.9	90.7	96.1	29.65	19.69	31.24	56.71	1.05615e+07	6.73268e+06	1.86883e+07	1.14845e+07	1.10129e+07	7.69433e+06	1.32208e+07	9.86007e+06	1.00122e+07	5.07593e+06	7.00771e+06	1.23058e+07	1.58896e+07	1.32564e+07	9.09893e+06
A0A3Q1MJD5	Heteroous nuclear ribonucleoprotein M OS=Bos taurus OX=9913 GN=HNRNPM PE=1 SV=1	0	71.232	20	10	73	10	730	77.4	8.7	149.63	10	0	0	1.163	1.064	1.071	1.013	0.718112	0.738551	0.950343	0.99859	76.08	33.26	39.67	44.65	91.7	102.4	97.3	108.6	21.7	31.56	11.36	20.17	5.27831e+06	2.49872e+06	3.85226e+06	5.64897e+06	5.72904e+06	1.79042e+06	4.75819e+06	4.44925e+06	2.84149e+06	3.89951e+06	5.67678e+06	5.69176e+06	7.07892e+06	6.20877e+06	5.55071e+06
Q3T0S7	RNA transcription, translation and transport factor protein OS=Bos taurus OX=9913 GN=RTRAF PE=2 SV=1	0	22.459	20	3	19	3	245	28.2	6.65	25.73	3	0	0	0.61	0.95	0.744	0.809	0.64208	0.968728	0.778247	0.788089	57.09	22.82	37	44.05	110.3	81.5	122.5	85.7	26.94	39.26	6.62	23.04	571904	714064	589902	737154	581268	77897.6	235554	339552	252721	254222	605904	687531	753535	658120	739704
F1MX38	Signal transducer and activator of transcription OS=Bos taurus OX=9913 GN=STAT3 PE=3 SV=1	0	68.799	20	10	57	10	770	88	6.3	198.74	10	0	0	0.73	0.803	0.574	1.048	0.556021	0.0827524	0.253807	0.988169	67.04	43.19	58.91	59.14	124.1	68.3	152.8	54.9	13.88	27.4	19.7	62.17	8.681e+06	6.51591e+06	7.08891e+06	9.73137e+06	1.11861e+07	1.31059e+06	3.55959e+06	4.68606e+06	2.39006e+06	2.56338e+06	1.25618e+07	8.67567e+06	1.23018e+07	1.17101e+07	8.74914e+06
A0A3Q1LYY4	Carnitine O-acetyltransferase OS=Bos taurus OX=9913 GN=CRAT PE=1 SV=1	0	56.283	20	9	75	9	626	71.1	8.22	178.91	9	0	0	0.989	1.116	0.971	1.053	0.972157	0.603576	0.997853	0.988169	41.27	26.99	54.26	44.52	118.2	99.5	97.3	84.9	12.89	16.09	16.36	18.6	8.50639e+06	8.42122e+06	8.82117e+06	1.10925e+07	11700239	3.92094e+06	8.04569e+06	6.14015e+06	6.33539e+06	3.85152e+06	9.17998e+06	1.11302e+07	8.54519e+06	7.1204e+06	1.11305e+07
Q3MHZ8	Galectin-9 OS=Bos taurus OX=9913 GN=LGALS9 PE=2 SV=1	0	19.435	20	4	15	4	355	39.3	9.31	22.08	4	0	0	1.008	0.995	0.893	0.999	0.968797	0.991477	0.966394	0.99859	35.06	35.39	48.21	42.96	103.9	97.4	128.7	70	30.25	46.18	18.5	61.76	1.10199e+06	609930	1.14747e+06	1.91997e+06	1.50255e+06	648387	796363	829577	215338	253854	1.55862e+06	1.38717e+06	1570390	928279	1.81733e+06
F1MXU5	StAR related lipid transfer domain containing 10 OS=Bos taurus OX=9913 GN=STARD10 PE=4 SV=2	0	30.197	20	5	11	5	291	33	7.12	19.64	5	0	0	0.699	0.951	0.873	0.77	0.657735	0.939106	0.950343	0.634921	50.09	47.41	47.24	47.68	118.6	63.1	118.1	100.2	20.97	9.04	15.78	41.38	1.78888e+06	1.35494e+06	1.24864e+06	2.21958e+06	2.38006e+06	480001	656061	833819	560667	377136	1.61762e+06	1.93688e+06	1.52601e+06	1.83286e+06	2.33445e+06
Q2TBR3	SET nuclear oncogene OS=Bos taurus OX=9913 GN=SET PE=2 SV=1	0	20.878	20	3	20	3	277	32.1	4.22	17.73	3	0	0	0.531	1.063	1.163	0.733	0.305886	0.864012	0.884234	0.43461	65.28	48.78	38.39	38.64	24.9	87.8	136	151.4	46.77	61.29	35.45	23.38	340030	496893	242553	523545	272557	16526.3	1.43176e+06	923059	1064625	542506	2.04904e+06	692025	2.17392e+06	1.67208e+06	2.49079e+06
P51122	Acidic leucine-rich nuclear phosphoprotein 32 family member A OS=Bos taurus OX=9913 GN=ANP32A PE=1 SV=2	0	27.762	20	4	22	4	249	28.6	4.08	54.2	4	0	0	0.865	1.04	1	0.97	0.922332	0.887299	0.989647	0.99859	38.78	32.63	33.06	34.27	87.7	100.7	107.6	104.1	44.99	40.46	22.45	23.11	1.38299e+06	367426	1.31829e+06	2.33411e+06	2.03634e+06	1.30781e+06	1.18402e+06	1.2785e+06	577523	595704	1.81278e+06	2.2112e+06	1.95215e+06	1.06748e+06	2.02295e+06
E1BB91	Collagen type VI alpha 3 chain OS=Bos taurus OX=9913 GN=COL6A3 PE=1 SV=2	0	287.003	20	43	279	43	3132	339.4	6.37	431.61	43	0	0	0.965	1.042	0.981	1.05	0.989572	0.916286	0.99615	0.988169	56.08	50.77	56.9	57.19	87.4	119.7	105.4	87.5	37.51	18.93	15.08	54.89	2.56027e+07	1.6371e+07	5.44134e+07	4.31334e+07	2.89156e+07	1.84737e+07	2.66371e+07	2.27186e+07	2.06538e+07	1.07639e+07	2.71993e+07	3.33868e+07	3.92118e+07	3.68425e+07	3.23405e+07
Q9XSC6	Creatine kinase M-type OS=Bos taurus OX=9913 GN=CKM PE=1 SV=2	0	26.499	20	4	5	4	381	43	7.12	8.47	4	0	0	2.051	1.146	1.327	1.594	0.0370561	0.681195	0.685495	0.0531836	43.55	35.35	35.82	43.39	79.9	184	69.9	66.2	28.41	70.22	26.8	49.65	809894	680825	496934	1.19412e+06	979826	1.95333e+06	1.45461e+06	3195047	594966	275330	672892	627114	1.25891e+06	820158	877389
F1MKB7	Glutathione-dependent dehydroascorbate reductase OS=Bos taurus OX=9913 GN=GSTO1 PE=3 SV=3	0	34.896	20	5	53	1	241	27.2	7.66	109.84	5	0	0	3.209	0.681	0.94	2.375	0.0032407	0.17051	0.989647	9.87442e-06	82.65	87.86	28.11	44.09	40	185.9	87.1	87	73.77	30.7	32.97	36.6	1.11674e+06	439256	260923	331838	305612	754542	564975	934955	1.08856e+06	644293	730522	307443	768808	869721	841148
Q5E9R3	EH domain-containing protein 1 OS=Bos taurus OX=9913 GN=EHD1 PE=1 SV=1	0	39.228	20	8	29	4	534	60.6	6.83	27.76	8	0	0	0.771	1.038	1.009	0.853	0.759344	0.894748	0.98374	0.947106	47.12	24.99	29.89	42.82	98.3	99.8	104.7	97.2	20.99	47.24	7.83	45.79	1.70123e+06	1.41364e+06	1.34625e+06	1.62403e+06	1.2767e+06	726234	943446	1.562e+06	863491	1.59535e+06	1930724	1.66803e+06	1.84305e+06	1842408	1.77687e+06
F1MTY3	Helix-destabilizing protein OS=Bos taurus OX=9913 GN=LOC100848353 PE=4 SV=2	0	40.726	20	5	74	4	373	38.8	9.13	165.24	5	0	0	0.969	0.986	1.104	0.906	0.986911	0.994812	0.941214	0.988169	45.9	24.34	37.44	35.83	94.1	99.4	89	117.4	15.02	28.24	17.71	31.86	4.50826e+06	3.70406e+06	5.02149e+06	4.56328e+06	3.70637e+06	2.21329e+06	3.24831e+06	3.82477e+06	2.95103e+06	3.63324e+06	3.85893e+06	4.6116e+06	6.3266e+06	4.49384e+06	4.51856e+06
A0A3Q1LWN6	Myosin heavy chain 11 OS=Bos taurus OX=9913 GN=MYH11 PE=1 SV=1	0	179.259	20	28	174	21	1927	222.1	5.58	351.52	28	0	2	0.832	0.951	0.837	0.994	0.750273	0.841802	0.931224	0.99859	57.79	49.45	60.9	44.05	104.3	93.3	105.5	96.8	20.85	5.68	24.35	16.84	1.49217e+07	1.70457e+07	1.99096e+07	2.78649e+07	2.14745e+07	7.81836e+06	1.23925e+07	1.4791e+07	9.90216e+06	7.16244e+06	1.55995e+07	2.74599e+07	2.94961e+07	1.86558e+07	2.22461e+07
A0A3Q1MHX8	RAB2A, member RAS onco family OS=Bos taurus OX=9913 GN=RAB2A PE=1 SV=1	0	21.828	20	3	18	1	203	22.5	6.54	47.07	3	0	0	1.501	0.919	1.406	1.097	0.13005	0.825097	0.551763	0.988169	18.47	27.18	45.01	51.48	79.1	117.2	86.1	117.5	18	36.85	24	39.3	4078995	4711862	4.97757e+06	4.95539e+06	4800649	2.55816e+06	4713121	5531733	4004582	5.61602e+06	4.49083e+06	5400494	6425741	7088677	4603638
Q45LV2	ATP synthase protein 8 OS=Bos taurus OX=9913 GN=ATP8 PE=3 SV=1	0	7.718	20	1	3	1	66	7.9	9.52	4.78	1	0	0
Q3SZ27	MICOS complex subunit MIC27 OS=Bos taurus OX=9913 GN=APOL PE=2 SV=1	0	16.731	20	3	13	3	264	29.1	9.5	13.73	3	0	0	0.632	0.958	0.786	0.998	0.615838	0.9596	0.864358	0.99859	90	56.17	52.04	33.42	147.2	37.8	138.6	76.4	36.59	63.7	56.1	38.5	1.31004e+06	897968	465202	1.25772e+06	940898	468346	200766	485748	176405	126954	862030	1.30718e+06	2.1744e+06	290697	1.29807e+06
Q8MII4	Metallothionein (Fragment) OS=Bos taurus OX=9913 GN=mt-1a PE=2 SV=1	0	6.373	20	1	4	1	61	6	7.96	0	1	0	0	0.687	1.964	0.01	100	0.789676	0.00436798	2.08783e-16	2.94883e-16	14.31	103.73			211.6	145.4	43.1		46.13		75.03		268167	80014.4		317657				148004			58793.6			182863	64619.7
P79132	Caveolin-1 OS=Bos taurus OX=9913 GN=CAV1 PE=2 SV=1	0	5.283	20	2	3	2	178	20.6	6.02	2.17	2	0	0	0.721	0.869	0.963	0.559	0.718713	0.629649	0.997784	0.0126498	85.4	87.75	86.85	60.42	97	57	133.6	112.4	51.33	52.99	63.07	24.98	1.091e+06	218799	1.27501e+06	2.02063e+06	2.05314e+06	328763	1.20723e+06	401022	794908	264371	392801	1.75019e+06	2.4778e+06	1.8203e+06	578425
F1MMU4	H1.10 linker histone OS=Bos taurus OX=9913 GN=H1-10 PE=1 SV=2	0	19.41	20	3	29	3	214	22.3	10.71	54.58	3	0	0	0.728	0.869	0.955	0.728	0.67194	0.591416	0.99615	0.411379	46.68	42.41	47.73	49.52	87.7	65.3	128.9	118.1	33.44	11.86	33.53	18.58	2.67385e+06	1.25282e+06	4.58628e+06	2881645	4.16754e+06	775923	1.34573e+06	1.79333e+06	1.20165e+06	899665	2.69995e+06	2.56483e+06	5.02314e+06	4.04653e+06	6.14129e+06
A0A452DJ23	Ribosomal_L23eN domain-containing protein OS=Bos taurus OX=9913 PE=3 SV=1	0	18.703	20	3	27	3	158	17.9	10.46	60.58	3	0	0	1.179	0.933	1.071	1.093	0.694236	0.87502	0.950343	0.988169	28.27	25.18	19.12	21.93	97.3	99.6	100	103.1	18.12	31.22	16.47	17.15	4.353e+06	3.81235e+06	3.38705e+06	5.15419e+06	4.36882e+06	3.56522e+06	3.32158e+06	4.60529e+06	1.98336e+06	1.97572e+06	5049992	3777853	3.85075e+06	4.99686e+06	5.292e+06
Q3T051	60S ribosomal protein L39 OS=Bos taurus OX=9913 GN=RPL39 PE=3 SV=3	0.002	3.62	20	1	8	1	51	6.4	12.56	21.88	1	0	0	0.649	0.69	0.875	0.507	0.596958	0.0249075	0.950343	0.00204202	67.28	15.55	32.29	71.17	93.1	57.6	134.5	114.9	19.67	86.56	22.66	26.02	672929		1.04549e+06	1.05356e+06		1.12995e+06	444057	931123	257441	143340	1.51887e+06	939827		1.44502e+06	1.81917e+06
H6V5F6	MHC class I antigen (Fragment) OS=Bos taurus OX=9913 GN=BoLA-N PE=3 SV=1	0	27.166	20	5	13	1	352	39.8	5.9	37.04	5	0	1	1	1.37	1.121	1.138	0.967514	0.0602887	0.929842	0.950656	62.92	104.69	103.97	92.92	156.6	93.2	51.6	98.6	97.04	61.44	86.08	74.41	5.91616e+06	1.67396e+06	381052	2.11705e+06	973906	682779	707510	237915		894037	315065		1.6777e+06	1.92222e+06	276430
Q148J4	RAB2A, member RAS oncogene family OS=Bos taurus OX=9913 GN=RAB2A PE=2 SV=1	0	18.34	20	3	9	1	189	20.8	7.5	13.75	3	0	2	0.929	1.093	0.909	1.008	0.986525	0.717888	0.978041	0.99859	46.26	39.11	53.07	43.88	106.7	96.8	113.7	82.7	35.15	44.98	25.32	53.73	1.70149e+06	513774	2.00248e+06	1.51749e+06	1.26827e+06		1.51017e+06	1.27288e+06	603475	305644	1.86003e+06	1.99577e+06	1.72236e+06	1.1638e+06	1.17407e+06
A0A173FDG0	Non-MHC class I antigen (Fragment) OS=Bos taurus OX=9913 GN=BoLA PE=2 SV=1	0	36.638	20	5	17	0	353	39.9	5.57	49.94	5	0	4	1.229	1.59	1.675	1.059	0.599867	5.04707e-06	0.214667	0.988169	40.01	91.91	100.6	60.82	114.1	96.2	91.7	98	26.75	58.31	25.96	46.38	5.30925e+06	3.52194e+06	2.58347e+06	5.58874e+06	5.4073e+06	127443	2.94289e+06	3.55681e+06	1.62919e+06	2.39989e+06	4.72511e+06	5.78882e+06	3.68513e+06	2.84527e+06	4.45406e+06
Q3ZCD7	Very-long-chain enoyl-CoA reductase OS=Bos taurus OX=9913 GN=TECR PE=2 SV=1	0	32.248	19	6	40	6	308	36	9.51	49.94	6	0	0	1.111	1.006	1.052	1.121	0.803986	0.999419	0.966394	0.973967	64.57	53.69	43.61	48	98.4	102.6	92.5	106.5	12.74	20.76	11.84	28.34	1.53563e+07	1.03711e+07	1.53542e+07	1.64605e+07	2.15424e+07	9.97159e+06	1.51315e+07	1.27748e+07	7852912	6390614	1.91493e+07	1.50315e+07	1.64968e+07	1.30646e+07	1.76028e+07
F1ML12	Glutaredoxin-3 OS=Bos taurus OX=9913 GN=GLRX3 PE=4 SV=2	0	32.322	19	4	15	4	334	37.3	5.74	13.35	4	0	0	1.285	0.978	1.32	1.012	0.694804	0.991477	0.692407	0.99859	48.52	38.91	37.82	53.38	99.1	84.2	122.9	93.8	32.28	64.2	43.18	41.66	1.21888e+06	541440	1.27764e+06	1.58622e+06	801515	1.50559e+06	578359	788430	1.01738e+06	452258	1.94484e+06	614874	855329	1.50221e+06	1789405
P07688	Cathepsin B OS=Bos taurus OX=9913 GN=CTSB PE=1 SV=5	0	72.277	19	5	83	5	335	36.6	6.06	221.6	5	0	0	0.649	0.811	0.752	0.786	0.204496	0.0837935	0.792937	0.683893	53.27	35.44	36.83	44.2	107.9	58	146.7	87.4	28.88	30.37	23.39	43.43	2.31783e+07	1.60495e+07	2.89326e+07	3.86866e+07	4.7326e+07	5.73511e+06	1.85374e+07	1.37639e+07	8.33766e+06	6.47293e+06	3.9947e+07	4.5909e+07	3.95878e+07	2.53084e+07	5.61917e+07
Q3SZ96	Leucine zipper and CTNNBIP1 domain-containing protein (Fragment) OS=Bos taurus OX=9913 GN=LZIC PE=2 SV=1	0	11.925	19	2	5	2	196	22.2	4.89	9.65	2	0	0	1.26	1.091	1.489	0.883	0.740385	0.850472	0.434402	0.988169	58.32	35.88	80.13	60.56	65.8	122.9	78.3	133	50.93	69.55	27.88	75.73	837937	710822	620344	160972	603912	508000	280313	588259	641017	1.12042e+06	417084	580604	952027	753192	805184
[truncated: 1,187 more rows]
[truncated: 8 more columns]
