# Supplementary material for: Comparative liver proteome analysis of feedlot steer calves reveals growth trait-specific pathways influenced by calving season
Source: J Anim Sci Biotechnol. 2026 Apr 3;17:56. doi: 10.1186/s40104-026-01370-6 (PMC13047832; doi:10.1186/s40104-026-01370-6)
Supplement: Supplementary file 3 — Additional file 3: Table S2. Gene ontologydata supporting Fig. 2E. [file 40104_2026_1370_MOESM3_ESM.xlsx]

## Sheet: Table S2
Enrichment FDR	nGenes	Pathway Genes	Fold Enrichment	Pathway	URL	Genes
1.26801e-31	39	48	9.1557	Path:bta00280 Valine leucine and isoleucine degradation	http://www.genome.jp/kegg-bin/show_pathway?bta00280	DBT MMUT ABAT ECHS1 HSD17B10 HADHA HADHB BCKDHA BCKDHB HMGCL ALDH6A1 AOX1 HMGCS1 HMGCS2 ACADSB ACADM ALDH7A1 MCEE ACAA1 ALDH2 ACSF3 IVD ACAT1 ACADS HIBADH ACAT2 ACAD8 MCCC1 ALDH3A2 PCCB EHHADH AGXT2 ACAA2 HADH DLD OXCT1 HIBCH ALDH9A1 PCCA
1.49791e-23	31	41	8.52013	Path:bta00071 Fatty acid degradation	http://www.genome.jp/kegg-bin/show_pathway?bta00071	ECHS1 HADHA HADHB ACADVL ACADSB CPT2 ECI2 ADH5 ACADM GCDH CPT1A ALDH7A1 ACAA1 ALDH2 ADH1C ACOX3 ACAT1 ACADS CYP4A11 ACAT2 ALDH3A2 ACOX1 ACSL5 EHHADH ADH4 ACAA2 HADH ECI1 ACSL1 ALDH9A1 ACADL
8.37969e-24	33	46	8.08396	Path:bta03050 Proteasome	http://www.genome.jp/kegg-bin/show_pathway?bta03050	PSMC5 PSMD4 PSMD3 PSMA7 PSMA3 PSMB4 PSMC1 PSMA6 PSMC3 PSME2 PSMC4 PSME1 PSMB6 PSMA5 PSMA4 PSMD1 PSMD7 PSMD11 PSMD13 PSMB1 PSMA1 PSMB2 PSMC6 ADRM1 PSMC2 PSMB3 PSMB5 PSMD14 PSMD12 PSMD6 PSMA2 PSMD2 PSMF1
2.37831e-30	43	61	7.94341	Path:bta05204 Chemical carcinogenesis-DNA adducts	http://www.genome.jp/kegg-bin/show_pathway?bta05204	GSTA2 CYP2E1 CYP3A5 SULT1A1 CYP1A1 UGT1A6 GSTM1 MGST1 CYP1A2 GSTO1 CYP2C19 NAT1 MGC152010 CBR1 GSTT2 GSTT1 GSTP1 SULT2A1 UGT2B10 GSTA4 CYP2C18 EPHX1 GSTK1 GSTO2 GSTM3 MGST2 CYP2C87 GSTA1
7.17729e-48	72	108	7.51237	Path:bta01200 Carbon metabolism	http://www.genome.jp/kegg-bin/show_pathway?bta01200	CS AMT GPI MMUT RGN ACO2 ENO1 GAPDH GOT1 IDH1 MDH2 SDHA TPI1 ECHS1 GLUD1 SDHB GOT2 IDH2 ALDH6A1 SDHC PC PGAM1 PDHA1 TKT PHGDH ADH5 ACSS2 DLST SHMT2 PGK1 GLDC ME2 GLYCTK MCEE PFKL SHMT1 HAO2 ALDOA SUCLG1 ACOX3 CPS1 ACAT1 ACADS ACAT2 TKFC DLAT ACO1 TALDO1 FBP1 ACOX1 PGD ALDOB PCCB SDSL FH CAT PSAT1 PSPH RPE DLD OGDH MDH1 ESD HIBCH PRPS2 SUCLG2 PGP PKLR ENO3 PDHB PCCA PGLS
9.96162e-25	39	62	7.08829	Path:bta00980 Metabolism of xenobiotics by cytochrome P450	http://www.genome.jp/kegg-bin/show_pathway?bta00980	GSTA2 CYP2E1 CYP1A1 UGT1A6 GSTM1 MGST1 CYP1A2 ADH5 GSTO1 ADH1C AKR7A2 MGC152010 CBR1 GSTT2 GSTT1 ADH4 GSTP1 SULT2A1 UGT2B10 GSTA4 EPHX1 GSTK1 GSTO2 GSTM3 MGST2 GSTA1 DCXR
2.70167e-28	45	72	7.04285	Path:bta00983 Drug metabolism-other enzymes	http://www.genome.jp/kegg-bin/show_pathway?bta00983	XDH DPYD HPRT1 UMPS GSTA2 CYP2E1 UGT1A6 GSTM1 NME1 MGST1 UPB1 RRM1 GSTO1 CES2 DPYS CMPK1 MPO CES1 NAT1 MGC152010 NME3 GUSB GSTT2 GSTT1 GSTP1 UGT2B10 GSTA4 UPP2 GSTO2 NME2 GSTM3 MGST2 CDA GSTA1
6.15318e-24	41	71	6.50719	Path:bta01230 Biosynthesis of amino acids	http://www.genome.jp/kegg-bin/show_pathway?bta01230	ASS1 OTC ACO2 ENO1 GAPDH GLUL GOT1 IDH1 TPI1 GOT2 IDH2 PC PGAM1 TKT PHGDH SHMT2 PGK1 PFKL SHMT1 ALDOA CPS1 PAH PYCR3 ASL ACO1 TALDO1 ARG1 CBS ALDOB SDSL MAT2A PSAT1 PSPH RPE PRPS2 CTH PKLR ENO3 MAT1A ACY1
7.20837e-36	71	141	5.67424	Path:bta00190 Oxidative phosphorylation	http://www.genome.jp/kegg-bin/show_pathway?bta00190	PPA1 COX4I1 SDHA UQCR11 ATP5PO NDUFA12 ATP6V1A COX6A1 NDUFV2 UQCRC1 UQCRC2 NDUFB8 ATP5F1A ATP5PF ATP5PB ATP5PD SDHB UQCRQ COX5B NDUFV1 UQCRFS1 NDUFS8 NDUFS3 NDUFS1 NDUFA11 NDUFB9 NDUFB6 ATP5F1C NDUFA6 ATP5F1B NDUFS4 COX7A2 NDUFS6 SDHC NDUFS2 NDUFA2 NDUFB10 NDUFAB1 NDUFA4 NDUFB4 NDUFA8 NDUFA5 NDUFV3 ND1 COX2 ATP8 ND5 ATP5ME NDUFC2 NDUFS5 NDUFA10 NDUFA7 NDUFB7 NDUFB3 NDUFS7 ATP5F1D NDUFA13 NDUFA9 C…
2.02934e-60	129	274	5.30527	Path:bta05020 Prion disease	http://www.genome.jp/kegg-bin/show_pathway?bta05020	COX6B1 CAV1 COX4I1 PRNP RAC1 SDHA SOD1 TUBB2B UQCR11 ATP5PO NDUFA12 HSPA8 PSMC5 PSMD4 VDAC1 VDAC2 COX6A1 NDUFV2 PRKACA UQCRC1 UQCRC2 CSNK2A1 SLC25A4 SLC25A5 SLC25A6 NDUFB8 ATP5F1A ATP5PF ATP5PB ATP5PD VDAC3 SDHB UQCRQ COX5B NDUFV1 UQCRFS1 NDUFS8 NDUFS3 NDUFS1 NDUFA11 NDUFB9 NDUFB6 ATP5F1C NDUFA6 RAC2 ATP5F1B NDUFS4 COX7A2 NDUFS6 EIF2S1 SDHC NDUFS2 NDUFA2 NDUFB10 NDUFAB1 NDUFA4 NDUFB4 NDUFA8 NDUFA…
1.14795e-31	68	146	5.24837	Path:bta01240 Biosynthesis of cofactors	http://www.genome.jp/kegg-bin/show_pathway?bta01240	RGN GGCX UGDH UGP2 UMPS AK3 MOCS1 UGT1A6 GULO NAPRT NME1 VKORC1 UROD RDH11 NADK2 SHMT2 ALDH2 DHFR SHMT1 CMPK1 HAAO ALAD ADSL PMM2 GCLC PNPO NADSYN1 MPI ALDH3A2 GMPPB PDXK MGC152010 NME3 GUSB KMO HPD AFMID NQO1 KYNU GSS MAT2A PSAT1 HSD17B6 COQ5 UGT2B10 SPR DHODH DLD MTHFD1 GPHN EPRS1 PPCS CPOX MAT1A QPRT COASY NME2 MMAB AKR1A1
2.24141e-59	128	275	5.245	Path:bta05012 Parkinson disease	http://www.genome.jp/kegg-bin/show_pathway?bta05012	COX6B1 CALM2 TXN COX4I1 SDHA SOD1 TUBB2B TXN2 UQCR11 ATP5PO NDUFA12 GNAI2 GNAS PSMC5 PSMD4 VDAC1 VDAC2 COX6A1 NDUFV2 PRKACA UQCRC1 UQCRC2 SLC25A4 SLC25A5 SLC25A6 NDUFB8 ATP5F1A ATP5PF ATP5PB ATP5PD VDAC3 UBA1 RPS27A SDHB UQCRQ COX5B NDUFV1 UQCRFS1 NDUFS8 NDUFS3 NDUFS1 NDUFA11 NDUFB9 NDUFB6 ATP5F1C NDUFA6 ATP5F1B NDUFS4 COX7A2 NDUFS6 EIF2S1 SDHC NDUFS2 NDUFA2 NDUFB10 NDUFAB1 NDUFA4 NDUFB4 NDUFA8 N…
4.5408e-43	95	209	5.12207	Path:bta05415 Diabetic cardiomyopathy	http://www.genome.jp/kegg-bin/show_pathway?bta05415	COX6B1 AKT1 COX4I1 GAPDH RAC1 SDHA UQCR11 ATP5PO NDUFA12 VDAC1 VDAC2 COL1A1 COL1A2 COX6A1 NDUFV2 UQCRC1 UQCRC2 SLC25A4 SLC25A5 SLC25A6 NDUFB8 ATP5F1A ATP5PF ATP5PB ATP5PD VDAC3 CTSD PARP1 SDHB UQCRQ COX5B NDUFV1 UQCRFS1 NDUFS8 NDUFS3 NDUFS1 NDUFA11 NDUFB9 NDUFB6 ATP5F1C NDUFA6 RAC2 ATP5F1B NDUFS4 COX7A2 NDUFS6 SDHC NDUFS2 NDUFA2 NDUFB10 NDUFAB1 NDUFA4 NDUFB4 NDUFA8 NDUFA5 NDUFV3 ND1 COX2 ATP8 ND5…
2.96482e-45	103	233	4.98138	Path:bta05208 Chemical carcinogenesis-reactive oxygen species	http://www.genome.jp/kegg-bin/show_pathway?bta05208	COX6B1 ACP1 AKT1 COX4I1 RAC1 SDHA SOD1 SOD2 UQCR11 ATP5PO NDUFA12 GSTA2 VDAC1 VDAC2 COX6A1 CYP2E1 NDUFV2 UQCRC1 UQCRC2 SLC25A4 SLC25A5 SLC25A6 NDUFB8 ATP5F1A ATP5PF ATP5PB ATP5PD VDAC3 CYP1A1 SDHB UQCRQ COX5B NDUFV1 UQCRFS1 NDUFS8 NDUFS3 NDUFS1 NDUFA11 NDUFB9 NDUFB6 ATP5F1C NDUFA6 ATP5F1B NDUFS4 COX7A2 NDUFS6 SDHC NDUFS2 NDUFA2 NDUFB10 NDUFAB1 NDUFA4 NDUFB4 GSTM1 NDUFA8 NDUFA5 NDUFV3 ND1 COX2 ATP…
1.07836e-50	126	308	4.60986	Path:bta05016 Huntington disease	http://www.genome.jp/kegg-bin/show_pathway?bta05016	COX6B1 CLTC COX4I1 GPX1 GPX3 SDHA SOD1 SOD2 TGM2 TUBB2B UQCR11 ATP5PO CLTB NDUFA12 PSMC5 PSMD4 VDAC1 VDAC2 AP2B1 COX6A1 NDUFV2 POLR2A UQCRC1 UQCRC2 SLC25A4 SLC25A5 SLC25A6 NDUFB8 ATP5F1A ATP5PF ATP5PB ATP5PD VDAC3 SDHB UQCRQ COX5B NDUFV1 UQCRFS1 NDUFS8 NDUFS3 NDUFS1 NDUFA11 NDUFB9 NDUFB6 ATP5F1C NDUFA6 ATP5F1B NDUFS4 COX7A2 NDUFS6 SDHC NDUFS2 NDUFA2 NDUFB10 NDUFAB1 NDUFA4 NDUFB4 NDUFA8 NDUFA5 NDU…
4.80568e-48	134	362	4.17123	Path:bta05014 Amyotrophic lateral sclerosis	http://www.genome.jp/kegg-bin/show_pathway?bta05014	COX6B1 HNRNPA1 FUS ACTB COX4I1 GPX1 GPX3 RAC1 SDHA SOD1 TUBB2B UQCR11 ATP5PO NDUFA12 PSMC5 PSMD4 VDAC1 ANXA11 COX6A1 NDUFV2 UQCRC1 UQCRC2 NDUFB8 ATP5F1A ATP5PF ATP5PB ATP5PD SDHB UQCRQ COX5B NDUFV1 UQCRFS1 NDUFS8 NDUFS3 NDUFS1 NDUFA11 NDUFB9 NDUFB6 ATP5F1C NDUFA6 ATP5F1B NDUFS4 COX7A2 NDUFS6 EIF2S1 SDHC NDUFS2 NDUFA2 NDUFB10 NDUFAB1 NDUFA4 NDUFB4 NDUFA8 NDUFA5 NDUFV3 ND1 COX2 ATP8 ND5 NDUFC2 NDUF…
7.26504e-27	81	234	3.90065	Path:bta04714 Thermogenesis	http://www.genome.jp/kegg-bin/show_pathway?bta04714	COX6B1 ACTB COX4I1 SDHA UQCR11 ATP5PO NDUFA12 GNAS COX6A1 NDUFV2 PRKACA UQCRC1 UQCRC2 NDUFB8 ATP5F1A ATP5PF ATP5PB ATP5PD SDHB UQCRQ COX5B NDUFV1 UQCRFS1 NDUFS8 NDUFS3 NDUFS1 NDUFA11 NDUFB9 NDUFB6 ATP5F1C NDUFA6 ATP5F1B NDUFS4 COX7A2 NDUFS6 SDHC NDUFS2 NDUFA2 NDUFB10 NDUFAB1 NDUFA4 NDUFB4 NDUFA8 NDUFA5 NDUFV3 ND1 COX2 ATP8 ND5 ATP5ME NDUFC2 NDUFS5 NDUFA10 NDUFA7 NDUFB7 NDUFB3 NDUFS7 ATP5F1D NDUFA…
7.23581e-188	528	1539	3.86602	Path:bta01100 Metabolic pathways	http://www.genome.jp/kegg-bin/show_pathway?bta01100	HACD3 ALDH4A1 COX6B1 ACSM5 UROC1 CMAS CS ADA AMT ASS1 CA2 CA4 DBT DDC GPI MIF MMUT NNT OTC RGN SULT1E1 TST XDH ABAT ACO2 ACP1 AOC3 COX4I1 DPYD ENO1 FASN FDPS FMO3 GAPDH GART GGCX GLUL GOT1 GPX1 GPX3 GUK1 HPRT1 IDH1 LDHA LDHB MDH2 DHRS4 NT5E SDHA TPI1 UGDH UGP2 UMPS UQCR11 ALDH1A1 ATP5PO BLVRB CRYL1 NDUFA12 ECHS1 FDFT1 GLUD1 GLYAT GSTA2 HSD17B10 HADHA HADHB INPP1 MOCS1 SYNJ1 ACADVL ATP6V1A BCKDHA …
4.5408e-43	132	386	3.8535	Path:bta05010 Alzheimer disease	http://www.genome.jp/kegg-bin/show_pathway?bta05010	COX6B1 CALM2 AKT1 APOE COX4I1 GAPDH PPID SDHA TUBB2B UQCR11 ATP5PO CAPN2 NDUFA12 HSD17B10 PSMC5 PSMD4 VDAC1 VDAC2 COX6A1 NDUFV2 UQCRC1 UQCRC2 CSNK2A1 SLC25A4 SLC25A5 SLC25A6 NDUFB8 ATP5F1A ATP5PF ATP5PB ATP5PD VDAC3 SDHB UQCRQ COX5B NDUFV1 UQCRFS1 NDUFS8 NDUFS3 NDUFS1 NDUFA11 NDUFB9 NDUFB6 ATP5F1C NDUFA6 ATP5F1B NDUFS4 COX7A2 NDUFS6 EIF2S1 SDHC NDUFS2 NDUFA2 NDUFB10 NDUFAB1 NDUFA4 NDUFB4 NDUFA8 N…
8.12686e-42	146	472	3.48561	Path:bta05022 Pathways of neurodegeneration-multiple diseases	http://www.genome.jp/kegg-bin/show_pathway?bta05022	COX6B1 CALM2 FUS COX4I1 GPX1 GPX3 PPID PRNP RAC1 SDHA SOD1 TUBB2B UQCR11 ATP5PO CAPN2 NDUFA12 HSD17B10 PSMC5 PSMD4 VDAC1 VDAC2 COX6A1 NDUFV2 UQCRC1 UQCRC2 CSNK2A1 SLC25A4 SLC25A5 SLC25A6 NDUFB8 ATP5F1A ATP5PF ATP5PB ATP5PD VDAC3 UBA1 RPS27A SDHB UQCRQ COX5B NDUFV1 UQCRFS1 NDUFS8 NDUFS3 NDUFS1 NDUFA11 NDUFB9 NDUFB6 ATP5F1C NDUFA6 ATP5F1B NDUFS4 COX7A2 NDUFS6 EIF2S1 SDHC NDUFS2 NDUFA2 NDUFB10 NDUFA…
