# Supplementary material for: Comparative liver proteome analysis of feedlot steer calves reveals growth trait-specific pathways influenced by calving season
Source: J Anim Sci Biotechnol. 2026 Apr 3;17:56. doi: 10.1186/s40104-026-01370-6 (PMC13047832; doi:10.1186/s40104-026-01370-6)
Supplement: Supplementary file 4 — Additional file 4: Table S3. Genes used for constructing the Venn diagram. [file 40104_2026_1370_MOESM4_ESM.xlsx]

## Sheet: Table S3
Source: Our study	Human protein atlas	Uniprot: UP000002281	Uniprot: UP000291000	Uniprot: UP000664991
Gene Bovine (our study)	Human (Liver) Enhanced	Horse (All)	Goat (All)	Sheep (All)
A1BG	SPP2	A1BG	01orf_00001	ZZZ3
A1CF	AHSG	A1CF	01orf_00002	ZZEF1
A2M	CFHR2	A2M	01orf_00003	ZYX
A2M	MBL2	A2ML1	01orf_00004	ZYG11B
AADAC	F9	A3F1	01orf_00005	ZYG11A
AADAT	CFHR5	A3F2	01orf_00006	ZXDC
AAMDC	A1BG	A4GALT	01orf_00007	ZWINT
AASS	SERPINC1	AAAS	01orf_00008	ZWILCH
ABAT	APOA2	AACS	01orf_00009	ZW10
ABCA10	F2	AADAC	01orf_00010	ZUP1
ABCA5	ACSM2A	AADACL2	01orf_00011	ZSWIM7
ABCB10	SLC10A1	AADACL3	01orf_00013	ZSWIM6
ABCB11	CFHR3	AADAT	01orf_00014	ZSWIM5
ABCC2	HPX	AAGAB	01orf_00015	ZSWIM4
ABCC6	ITIH1	AAK1	01orf_00018	ZSWIM3
ABCD3	SERPINA7	AAMDC	01orf_00021	ZSWIM2
ABHD10	SLCO1B1	AAMP	01orf_00022	ZSCAN30
ABHD14B	HAO1	AANAT	01orf_00023	ZSCAN29
ABI1	APOH	AAR2	01orf_00024	ZSCAN20
ABLIM1	ITIH2	AARS1	01orf_00025	ZSCAN2
ABLIM3	CFHR4	AARS2	01orf_00027	ZSCAN10
ACAA1	APOC4	AARSD1	01orf_00028	ZRSR2
ACAA2	UROC1	AASDH	01orf_00030	ZRANB3
ACAD10	FGA	AASDHPPT	01orf_00032	ZRANB2
ACAD11	SLC22A1	AASS	01orf_00033	ZRANB1
ACAD8	FGB	AATF	01orf_00034	ZPR1
ACAD9	UGT1A9	AATK	01orf_00035	ZPLD1
ACADL	CYP1A2	ABCA1	01orf_00037	ZPBP2
ACADM	CYP2C8	ABCA10	01orf_00041	ZPBP
ACADS	SLC25A47	ABCA12	01orf_00043	ZP4
ACADS	APOF	ABCA13	01orf_00044	ZP3
ACADSB	CYP4A11	ABCA14	01orf_00046	ZP2
ACADVL	ACSM2B	ABCA16	01orf_00048	zo3
ACAT1	FGG	ABCA17	01orf_00050	zo2
ACAT2	AGXT	ABCA2	01orf_00051	zo1
ACAT2	F12	ABCA3	01orf_00053	ZNRF1
ACBD3	CYP2E1	ABCA4	01orf_00054	ZNRD2
ACBD5	ADH1A	ABCA5	01orf_00055	ZNHIT6
ACIN1	ORM2	ABCA6	01orf_00057	ZNHIT3
ACMSD	SLC22A10	ABCA7	01orf_00058	ZNHIT1
ACO1	C8A	ABCA8	01orf_00059	ZNG1A
ACO1	C9	ABCA9	01orf_00061	ZNFX1
ACO2	APOC4-APOC2	ABCB1	01orf_00063	ZNF862
ACOT2	CFHR1	ABCB11	01orf_00064	ZNF852
ACOX1	APOA5	ABCB5	01orf_00066	ZNF84
ACOX1	F13B	ABCB6	01orf_00067	ZNF830
ACOX2	ORM1	ABCB8	01orf_00068	ZNF829
ACOX3	HRG	ABCB9	01orf_00071	ZNF827
ACP1	INHBC	ABCC1	01orf_00072	ZNF821
ACSF2	CYP2A6	ABCC10	01orf_00073	ZNF805
ACSF3	SLC17A2	ABCC11	01orf_00074	ZNF804B
ACSL1	PLGLB2	ABCC12	01orf_00075	ZNF804A
ACSL5	GBP7	ABCC13	01orf_00079	ZNF800
ACSM1	RDH16	ABCC2	01orf_00081	ZNF792
ACSM2A	UGT2B10	ABCC3	01orf_00082	ZNF79
ACSM3	APOB	ABCC4	01orf_00083	ZNF789
ACSM5	RTP3	ABCC5	01orf_00085	ZNF786
ACSS2	ALB	ABCC6	01orf_00086	ZNF784
ACSS3	GDF2	ABCC8	01orf_00087	ZNF777
ACTA1	APOC2	ABCD1	01orf_00088	ZNF770
ACTA2	C8B	ABCD3	01orf_00089	ZNF768
ACTB	SAA4	ABCD4	01orf_00092	ZNF76
ACTG1	OTC	ABCE1	01orf_00093	ZNF75D
ACTN1	CYP7A1	ABCF1	01orf_00094	ZNF746
ACTN2	SERPINA10	ABCF2	01orf_00095	ZNF711
ACTN3	FGF21	ABCF3	01orf_00096	ZNF710
ACTN4	UGT2B4	ABCG1	01orf_00097	ZNF706
ACTR1A	ITIH3	ABCG2	01orf_00098	ZNF704
ACTR2	PON1	ABCG4	01orf_00099	ZNF697
ACTR3	F7	ABCG5	01orf_00100	ZNF696
ACTR3B	INHBE	ABCG8	01orf_00101	ZNF692
ACY1	SERPINA11	ABHD1	01orf_00103	ZNF691
ADA	HP	ABHD11	01orf_00104	ZNF689
ADA	CPB2	ABHD12	01orf_00105	ZNF687
ADD3	BHMT	ABHD12B	01orf_00106	ZNF684
ADH1C	AKR1D1	ABHD13	01orf_00107	ZNF683
ADH4	CRP	ABHD14A	01orf_00108	ZNF672
ADH4	APCS	ABHD14B	01orf_00109	ZNF668
ADH5	CREB3L3	ABHD15	01orf_00110	ZNF667
ADH6	CYP2A7	ABHD16A	01orf_00111	ZNF660
ADHFE1	ABCG5	ABHD16B	01orf_00112	ZNF655
ADI1	AMBP	ABHD17A	01orf_00113	ZNF652
ADK	UGT1A4	ABHD17B	01orf_00114	ZNF646
ADRM1	LPA	ABHD17C	01orf_00115	ZNF644
ADSL	HSD17B13	ABHD18	01orf_00116	ZNF641
AFG3L2	VTN	ABHD2	01orf_00117	ZNF638
AFMID	SLC38A4	ABHD3	01orf_00119	ZNF629
AGA	HGFAC	ABHD4	01orf_00120	ZNF628
AGBL3	MASP2	ABHD5	01orf_00122	ZNF622
AGFG2	TRPM8	ABHD6	01orf_00124	ZNF618
AGK	CPN1	ABHD8	1D	ZNF613
AGL	LECT2	ABI1	1D-2A	ZNF609
AGMAT	ABCG8	ABI2	3ABBB	ZNF608
agp	ANG	ABI3	3BHSD	ZNF605
AGT	ALDOB	ABI3BP	3D	ZNF599
AGXT	ASGR2	ABITRAM	4E-BP1	ZNF592
AGXT2	SLC17A1	ABL1	A1BG	ZNF585B
AHCY	TDO2	ABL2	A1CF	ZNF576
AHNAK	CCL16	ABLIM1	A2ML1	ZNF575
AHSG	PGLYRP2	ABLIM2	A2R	ZNF574
AIF1	SERPINA1	ABLIM3	A32L	ZNF572
AIFM1	AGXT2	ABR	A3R	ZNF570
AIMP1	CA5A	ABRA	A3Z1	ZNF568
AK2	DIO1	ABRAXAS1	A4GALT	ZNF567
AK3	NAT2	ABT1	AAAS	ZNF565
AK4	ASGR1	ABTB1	AACS	ZNF557
AKR1A1	BAAT	ABTB2	AADAC	ZNF554
AKR1B1	FMO3	ABTB3	AADACL2	ZNF541
AKR1C3	PROC	ACAA1	AADACL3	ZNF532
AKR1C4	DPYS	ACAA2	AAGAB	ZNF529
AKR1D1	CYP2B6	ACACA	AAK1	ZNF527
AKR7A2	ITIH4	ACACB	AAMDC	ZNF526
AKR7A2	TTPA	ACAD10	AAMP	ZNF518A
AKT1	ACOT12	ACAD11	AANAT	ZNF514
ALAD	CYP3A7	ACAD8	AA-NAT	ZNF513
ALB	PZP	ACAD9	AAR2	ZNF512B
ALCAM	PRODH2	ACAN	AARS	ZNF512
ALDH16A1	SLC39A5	ACAT1	AARS1	ZNF507
ALDH16A1	ADH4	ACBD3	AARS2	ZNF500
ALDH1A1	C5	ACBD4	AARSD1	znf496
ALDH1B1	GLYATL1	ACBD5	AASDH	ZNF484
ALDH1L1	GYS2	ACBD6	AASDHPPT	ZNF48
ALDH1L1	SLC22A9	ACBD7	AATF	ZNF469
ALDH1L2	LIPC	ACCN1	AATK	ZNF467
ALDH2	CYP8B1	ACCN3	ABAT	ZNF462
ALDH3A2	KLKB1	ACCS	ABCA1	ZNF461
ALDH4A1	CYP26A1	ACCSL	ABCA10	ZNF454
ALDH5A1	CYP2D6	ACD	ABCA12	ZNF449
ALDH6A1	FETUB	ACE	ABCA13	ZNF445
ALDH7A1	CLDN14	ACE2	ABCA2	ZNF436
ALDH7A1	HSD17B6	ACER1	ABCA3	ZNF423
ALDH8A1	UGT1A1	ACER2	ABCA4	ZNF414
ALDH9A1	ALDH8A1	ACER3	ABCA5	ZNF410
ALDOA	APOC3	ACHE	ABCA6	ZNF41
ALDOB	SLC27A5	ACIN1	ABCA7	ZNF407
ALDOB	LBP	ACKR1	ABCA9	ZNF404
ALG5	LEAP2	ACKR2	ABCB1	ZNF398
AMACR	MAT1A	ACKR3	ABCB10	ZNF397
AMDHD1	PRAMEF10	ACKR4	ABCB11	ZNF395
AMH	SDS	ACLY	ABCB4	ZNF391
AMT	TAT	ACMSD	ABCB5	ZNF385B
ANK3	USH2A	ACO1	ABCB6	ZNF385A
ANKS1A	ACMSD	ACOD1	ABCB8	ZNF384
ANP32A	ADH1C	ACOT11	ABCB9	ZNF382
ANPEP	ATF5	ACOT12	ABCC1	ZNF366
ANXA1	LRG1	ACOT13	ABCC10	ZNF365
ANXA11	MTTP	ACOT4	ABCC11	ZNF362
ANXA13	SLC28A1	ACOT6	ABCC12	ZNF358
ANXA2	UGT2A2	ACOT7	ABCC2	ZNF354A
ANXA3	UGT2B7	ACOT8	ABCC3	ZNF346
ANXA4	CFB	ACOT9	ABCC4	ZNF341
ANXA5	CYP2C9	ACOX1	ABCC5	ZNF34
ANXA6	MPPED1	ACOX2	ABCC6	ZNF33B
ANXA7	PON3	ACOX3	ABCC8	ZNF335
AOC1	SAA1	ACOXL	ABCC9	ZNF333
AOC3	SAA2	ACP1	ABCD1	ZNF331
AOX1	GCKR	ACP2	ABCD2	ZNF330
AP1B1	MOGAT2	ACP3	ABCD3	ZNF326
AP1G1	MT1B	ACP4	ABCD4	ZNF322
AP2A1	RBP4	ACP5	ABCE1	ZNF32
AP2A2	SLCO1B3	ACP6	ABCF1	ZNF319
AP2B1	C8G	ACP7	ABCF2	ZNF318
AP2M1	DMGDH	ACR	ABCF3	ZNF311
APEH	GCGR	ACRBP	ABCG1	ZNF304
APEX1	SERPINA6	ACRV1	ABCG2	ZNF300
API5	AKR1C4	ACSBG1	ABCG4	ZNF3
APMAP	ARID3C	ACSBG2	ABCG5	ZNF296
APOA1	GC	ACSF3	ABCG8	ZNF292
APOA2	NR1I3	ACSL1	ABHD1	ZNF287
APOA4	ABCB4	ACSL3	ABHD11	ZNF286A
APOB	CYP3A43	ACSL4	ABHD12	ZNF283
ApoC3	GBA3	ACSL5	ABHD12B	ZNF282
APOD	IDO2	ACSL6	ABHD13	ZNF280D
APOE	SERPINF2	ACSM3	ABHD14A	ZNF280C
APOH	TM6SF2	ACSM4	ABHD14B	ZNF277
APOL	ADGRG7	ACSM5	ABHD15	ZNF276
APRT	CPN2	ACSS1	ABHD16A	ZNF274
ARCN1	FOXA3	ACSS2	ABHD16B	ZNF268
ARF3	HAO2	ACTA1	ABHD17A	ZNF263
ARF4	IL27	ACTA2	ABHD17B	ZNF24
ARF6	SRD5A2	ACTB	ABHD17C	ZNF236
ARFGAP3	TFR2	ACTBL2	ABHD18	ZNF23
ARG1	UPP2	ACTC1	ABHD2	ZNF22
ARHGAP1	ADH6	ACTE1	ABHD3	ZNF219
ARHGAP17	GLYAT	ACTG1	ABHD4	ZNF215
ARHGDIA	GOLGA6B	ACTL10	ABHD5	ZNF207
ARHGDIB	OIT3	ACTL11	ABHD6	ZNF205
ARL1	UGT1A3	ACTL6A	ABHD8	ZNF202
ARL3	ABCB11	ACTL6B	ABI1	ZNF200
ARL6IP1	ANGPTL3	ACTL7A	ABI2	ZNF2
ARL6IP5	BCHE	ACTL7B	ABI3	ZNF197
ARL8B	C4BPB	ACTL8	ABI3BP	ZNF189
ARMC10	ENSG00000289697	ACTMAP	ABITRAM	ZNF185
ARPC1A	FABP1	ACTN1	ABL1	ZNF184
ARPC2	GATM	ACTN2	ABL2	ZNF182
ARPC3	HSD11B1	ACTN3	ABLIM1	ZNF181
ARPC4	MOGAT3	ACTN4	ABLIM2	ZNF18
ARPC5	PIPOX	ACTR10	ABLIM3	ZNF174
ARPC5L	SLC2A2	ACTR1A	ABO	ZNF169
ARRB1	ZNF511-PRAP1	ACTR1B	ABR	ZNF16
ARSA	AFM	ACTR2	ABRA	ZNF157
ARSD	ANGPTL8	ACTR3	ABRACL	ZNF148
AS3MT	HABP2	ACTR3B	ABRAXAS1	ZNF143
ASAH1	KHK	ACTR5	ABRAXAS2	ZNF142
ASGR1	PAH	ACTR6	ABT1	ZNF131
ASGR2	ACSM5	ACTR8	ABTB1	ZNF12
ASL	AKR1C8	ACTRT1	ABTB2	ZNF114
ASPH	C4BPA	ACTRT2	ABTB3	ZNF106
ASPN	C6	ACTRT3	ACAA1	ZMYND8
ASRGL1	CHST13	ACVR1	ACAA2	ZMYND15
ASS1	EHHADH	ACVR1B	ACACA	ZMYND12
ATAD1	GLYCTK	ACVR1C	ACACB	ZMYND11
ATG3	HAL	ACVR2A	ACAD11	ZMYND10
ATIC	HAPLN4	ACVR2B	ACAN	ZMYM6
ATL2	IGFALS	ACVRL1	ACAT2	ZMYM5
ATL3	NADK2	ACY1	ACBD3	ZMYM4
ATOX1	PLG	ACYP2	ACBD4	ZMYM3
ATP11C	PRAMEF33	ADA	ACBD5	ZMYM2
ATP1A1	SLC13A5	ADA2	ACBD6	ZMYM1
ATP1B1	SLC51A	ADAD1	ACBD7	ZMPSTE24
ATP1B3	TM4SF4	ADAD2	accA	ZMIZ2
ATP2A1	AFP	ADAL	accD	ZMIZ1
ATP2A2	AQP9	ADAM10	ACCS	ZMAT5
ATP2A3	BHMT2	ADAM11	ACCSL	ZMAT4
ATP5F1A	GLS2	ADAM12	ACD	ZMAT3
ATP5F1A	MLIP	ADAM15	ACE	ZMAT2
ATP5F1B	MST1	ADAM17	ACE2	ZMAT1
ATP5F1C	TMPRSS6	ADAM18	ACER1	ZKSCAN8
ATP5F1D	UNC93A	ADAM19	ACER2	ZKSCAN5
ATP5G1	APOC1	ADAM2	ACER3	ZKSCAN2
ATP5ME	C3	ADAM20	ACHE	ZKSCAN1
ATP5MF	CCDC152	ADAM22	ACIN1	ZIM2
ATP5MG	CES1	ADAM23	ackA	ZIC5
ATP5PB	GNMT	ADAM28	ACKR1	ZIC4
ATP5PD	HNF1A	ADAM29	ACKR2	ZIC1
ATP5PF	NPC1L1	ADAM32	ACKR3	ZHX2
ATP5PO	SLC22A7	ADAM33	ACKR4	ZHX1
ATP6V1A	TTC36	ADAM7	ACLY	ZGRF1
ATP8	UGT2B15	ADAM8	ACMSD	ZGPAT
ATP8B3	AGMO	ADAM9	acnA	ZGLP1
AUH	ANGPTL6	ADAMDEC1	ACO1	ZG16
AUP1	C11orf54	ADAMTS1	ACOD1	ZFYVE9
B2M	CLEC1B	ADAMTS-1	ACOT11	ZFYVE27
BAG3	CYP2A13	ADAMTS10	ACOT12	ZFYVE26
BAG6	CYP3A7-CYP3A51P	ADAMTS12	ACOT6	ZFYVE19
BANF1	DAO	ADAMTS13	ACOT7	ZFYVE16
BASP1	DHODH	ADAMTS14	ACOT8	ZFYVE1
BBOX1	EVA1A	ADAMTS15	ACOT9	ZFY
BCAM	FCN3	ADAMTS16	ACOX1	ZFX
BCAP31	HGD	ADAMTS17	ACOX2	ZFR2
BCKDHA	NR1I2	ADAMTS18	ACOX3	ZFR
BCKDHB	PROZ	ADAMTS19	ACP1	ZFPM2
BCL2L13	RIDA	ADAMTS2	ACP2	ZFPL1
BDH1	RTN4RL2	ADAMTS20	ACP3	ZFP91
BDH2	SLC17A4	ADAMTS3	ACP4	ZFP90
BGN	TRIM40	ADAMTS4	ACP5	ZFP69
BHMT	UGT2B17	ADAMTS5	ACP6	ZFP57
BLMH	UPB1	ADAMTS6	ACP7	ZFP42
BLVRB	ACY1	ADAMTS7	acpP	ZFP37
bmmp-3	ADCY10	ADAMTS8	acpS	ZFP36
BoLA	AMN	ADAMTS9	ACR	ZFP3
BoLA	ANKS4B	ADAMTSL1	ACRBP	ZFP1
BoLA	CYP4A22	ADAMTSL2	ACRV1	ZFHX4
BOLA-DRA	DCXR	ADAMTSL3	ACSBG1	ZFHX3
BoLA-N	DGAT2	ADAMTSL4	ACSBG2	ZFHX2
BPHL	ETNPPL	ADAMTSL5	ACSL1	ZFC3H1
BREH1	HAAO	ADAP1	ACSL3	ZFAT
BROX	HMGCS2	ADAP2	ACSL4	ZFAND6
BSG	KNG1	ADAR	ACSL5	ZFAND5
BZW1	MLXIPL	ADARB1	ACSL6	ZFAND4
C10H15orf48	NAGS	ADARB2	ACSM1	ZFAND3
C19H17orf80	SLC23A1	ADAT1	ACSM2B	ZFAND2B
C1QA	SLC38A3	ADAT2	ACSM3	ZER1
C1QBP	SLC6A12	ADAT3	ACSM4	ZEB1
C1S	SULT1A2	ADCK1	ACSM5	ZDHHC9
C25H16ORF13	TM4SF5	ADCK2	ACSS1	ZDHHC7
C2H2orf72	TNFSF14	ADCK5	ACSS2	ZDHHC6
C3	UGT2A3	ADCY1	ACTA1	ZDHHC5
C3H1orf50	VNN1	ADCY10	ACTB	ZDHHC4
C3H1orf94	A1CF	ADCY2	ACTBL2	ZDHHC3
C4	AGT	ADCY3	ACTC1	ZDHHC24
C4A	AOX1	ADCY4	ACTG1	ZDHHC23
C4BPA	ASL	ADCY5	ACTL10	ZDHHC22
C5	ASS1	ADCY6	ACTL6A	ZDHHC21
C6	BBOX1	ADCY7	ACTL6B	ZDHHC20
C8A	C2	ADCY8	ACTL7A	ZDHHC2
C8B	CCL15	ADCY9	ACTL7B	ZDHHC18
C8G	CD160	ADCYAP1	ACTL8	ZDHHC17
CA2	CD1D	ADCYAP1R1	ACTL9	ZDHHC16
CA2	CETP	ADD1	ACTMAP	ZDHHC15
CA3	CFH	ADD2	ACTN1	ZDHHC14
CA4	COLEC10	ADD3	ACTN2	ZDHHC13
CALB1	CYP2C19	ADGB	ACTN3	ZDHHC12
CALM	CYP4F3	ADGRA1	ACTN4	ZDHHC1
CALM	DEPDC7	ADGRA2	ACTR10	ZDBF2
CALR	DNAJC25	ADGRA3	ACTR1A	ZCWPW2
CALU	DNASE1L3	ADGRB1	ACTR1B	ZCWPW1
CALU	EFNA2	ADGRB2	ACTR2	ZCCHC8
CAMK2D	ENSG00000273047	ADGRB3	ACTR3	ZCCHC7
CAND1	ENSG00000273171	ADGRD1	ACTR3B	ZCCHC4
CANX	EPO	ADGRD2	ACTR5	ZCCHC24
CAP1	EXOC3L4	ADGRE1	ACTR6	ZCCHC17
CAP1	F5	ADGRE3	ACTR8	ZCCHC14
CAPN2	FGL1	ADGRE5	ACTRT1	ZCCHC13
CAPNS1	FMO4	ADGRF1	ACTRT3	ZCCHC10
CAPZA1	FMO5	ADGRF2	ACVR1	ZC4H2
CAPZA2	FTCD	ADGRF3	ACVR1B	ZC3HC1
CAPZB	G6PC1	ADGRF4	ACVR1C	ZC3HAV1L
CARHSP1	GLTPD2	ADGRF5	ACVR2A	ZC3H8
CARKL	GOLGA6C	ADGRG1	ACVR2B	ZC3H7B
CASP6	HJV	ADGRG2	ACVRL1	ZC3H7A
CASQ1	HPR	ADGRG3	ACY1	ZC3H6
CAT	IGFBP1	ADGRG4	ACYP1	ZC3H4
CATHL1	IL1RAP	ADGRG5	ACYP2	ZC3H3
CATHL2	KDM8	ADGRG6	ADA	ZC3H18
CATHL4	OXER1	ADGRG7	ADA2	ZC3H15
CAV1	PCK2	ADGRL1	ADAD1	ZC3H14
CAVIN1	PFKFB1	ADGRL2	ADAD2	ZC3H13
CBR1	PRAP1	ADGRL3	ADAL	ZC3H12D
CBR4	SLC22A25	ADGRL4	ADAM10	ZC3H12C
CBS	SLC25A18	ADGRV1	ADAM11	ZC3H12B
CBX3	SLC30A10	ADH5	ADAM12	ZC3H12A
CCAR2	SPDYC	ADI1	ADAM15	ZC3H11A
CCDC47	SYT12	ADIC	ADAM17	ZC2HC1C
CCDC88C	TRIM15	ADID	ADAM18	ZC2HC1B
CCS	TRIM55	ADIF1	ADAM19	ZC2HC1A
CCT2	UGT1A6	ADIG	ADAM2	ZBTB9
CCT3	UGT2A1	ADIH	ADAM20	ZBTB8OS
CCT4	UGT3A1	ADIK	ADAM21	ZBTB8B
CCT5	ACAT2	ADIM	ADAM22	ZBTB8A
CCT6A	AKR7L	ADIPOR1	ADAM23	ZBTB7C
CCT7	ALDH6A1	ADIPOR2	ADAM28	ZBTB7B
CCT8	APOA1	ADIR	ADAM30	ZBTB7A
CD47	ARMC6	ADISSP	ADAM32	ZBTB6
CD81	ATOH7	ADK	ADAM33	ZBTB49
CDA	BDH1	ADM	ADAM7	ZBTB48
CDC123	C1S	ADNP	ADAM8	ZBTB47
CDC37	C4B	ADNP2	ADAM9	ZBTB44
CDC42	CDHR5	ADO	ADAMDEC1	ZBTB41
CDH1	CEBPA	ADORA1	ADAMTS1	ZBTB40
CDH16	CFI	ADORA2A	ADAMTS10	ZBTB4
CDH2	CLEC4M	ADORA2B	ADAMTS12	ZBTB39
CDV3	CLRN3	ADORA3	ADAMTS13	ZBTB38
CENPF	CPS1	ADPGK	ADAMTS14	ZBTB37
CEP162	CTH	ADPRH	ADAMTS15	ZBTB26
CEPT1	CXCL2	ADPRM	ADAMTS16	ZBTB25
CERS2	CYP27A1	ADPRS	ADAMTS17	ZBTB24
CES1	DECR2	ADRA1A	ADAMTS18	ZBTB22
CES2	GCHFR	ADRA1B	ADAMTS19	ZBTB17
CES3	GJB1	ADRA1D	ADAMTS2	ZBTB11
CFB	GLDC	ADRA2A	ADAMTS20	ZBTB10
CFDP2	GLOD5	ADRA2B	ADAMTS3	ZBTB1
CFH	GLUD2	ADRA2C	ADAMTS4	ZBP1
CFI	GOT2	ADRB1	ADAMTS5	ZBED9
CFL1	GPLD1	ADRB2	ADAMTS6	ZBED5
CFL2	GSTA2	ADRB3	ADAMTS7	ZBED2
CGN1	GSTZ1	ADRM1	ADAMTS8	ZBBX
CGNL1	HAMP	ADSL	ADAMTS9	ZAR1L
CHCHD10	HPD	ADSS	ADAMTSL1	ZAN
CHCHD3	HSD3B7	ADSS1	ADAMTSL2	ZACN
CHD6	IGSF23	ADSS2	ADAMTSL3	YWHAZ
CHDH	INSIG1	ADTRP	ADAMTSL4	YWHAQ
CHID1	KMO	AEBP1	ADAMTSL5	YWHAH
CHMP2B	KRTAP5-6	AEBP2	ADAP1	YWHAG
CHPT1	MTHFD1	AEN	ADAP2	YWHAE
CIB4	MTHFS	AFAP1	ADAR	YWHAB
CIRBP	NEU4	AFAP1L1	ADARB1	YTHDF3
CISD1	NR5A2	AFAP1L2	ADARB2	YTHDF2
CKAP4	ONECUT1	AFDN	ADAT1	YTHDC2
CKB	OSGIN1	AFF1	ADAT2	YTHDC1
CKM	PAQR9	AFF2	ADCK1	YRDC
CLEC3B	PCSK9	AFF3	ADCK2	YPEL5
CLEC4G	PECR	AFF4	ADCK5	YPEL4
CLIC1	PNPLA3	AFG1L	ADCY1	YPEL3
CLIC4	RGN	AFG2A	ADCY10	YPEL2
CLMN	SAA2-SAA4	AFG2B	ADCY2	YPEL1
CLPP	SARDH	AFG3L2	ADCY3	YPEL
CLPTM1	SERPINA3	AFM	ADCY4	YOD1
CLTB	SERPINA4	AFMID	ADCY5	YME1L1
CLTC	SERPIND1	AFP	ADCY6	YLPM1
CLU	SHBG	AFTPH	ADCY7	YKT6
CLUH	SLC25A13	AGA	ADCY8	YJU2B
CLYBL	SLC43A1	AGBL1	ADCY9	YJU2
CMAS	SMLR1	AGBL2	ADCYAP1	YIPF7
CMBL	ST6GAL1	AGBL5	ADCYAP1R1	YIPF6
CMPK1	SULT2A1	AGER	add	YIPF5
CMTM1	THPO	AGFG1	ADD1	YIPF4
CNDP2	TLCD4	AGFG2	ADD2	YIPF3
CNN1	TMEM176B	AGL	ADD3	YIPF2
CNPY2	UNC5CL	AGMO	addA	YIPF1
COA3	WNT3	AGO1	addB	yiiM
COA7	XDH	AGO2	ade	YIF1B
COASY	ZGPAT	AGO3	ADFP	YIF1A
COBLL1	ACAA1	AGO4	ADGB	YES1
COG3	ACAD11	AGPAT1	ADGRA1	YEATS4
COL12A1	ACADSB	AGPAT2	ADGRA2	YEATS2
COL14A1	ACOX2	AGPAT3	ADGRA3	YDJC
COL18A1	ACY3	AGPAT4	ADGRB1	YBX3
COL1A1	ADCY1	AGPAT5	ADGRB2	YBX2
COL1A2	AGMAT	AGPS	ADGRB3	YBX1
COL3A1	ALAS1	AGRN	ADGRD1	YBEY
COL4A1	APOE	AGRP	ADGRD2	YARS2
COL4A2	APOM	AGT	ADGRE1	YARS1
COL6A1	ARG1	AGTPBP1	ADGRE2	YAP1
COL6A2	CAPN12	AGTR1	ADGRE3	YAE1
COL6A3	CBS	AGTR2	ADGRE5	XYLT2
COL6A5	CCNP	AGXT	ADGRF1	XYLB
COLGALT1	CLCN5	AHCTF1	ADGRF2	XRRA1
COMMD9	CP	AHCY	ADGRF4	XRN2
COMT	CYP2J2	AHCYL1	ADGRF5	XRN1
COPA	CYP39A1	AHCYL2	ADGRG1	XRCC6
COPB1	CYP3A4	AHDC1	ADGRG2	XRCC5
COPB2	DNAJC22	AHI1	ADGRG3	XRCC4
COPE	F11	AHNAK	ADGRG5	XRCC2
COPG1	FCN2	AHR	ADGRG6	XRCC1
COPS4	FUOM	AHRR	ADGRG7	XPR1
COPS6	GDA	AHSA1	ADGRL1	XPOT
COPZ1	GGCX	AHSG	ADGRL2	XPO7
COQ5	GLUD1	AHSP	ADGRL3	XPO6
COQ8A	GNE	AICDA	ADGRL4	XPO5
COQ9	GOLT1A	AIF1	ADGRV1	XPO4
CORO1B	HNF4A	AIF1L	ADH5	XPO1
CORO1C	HSD17B2	AIFM1	adhE	XPNPEP3
COTL1	IL17RB	AIFM2	ADI1	XPNPEP2
COX4I1	KLB	AIFM3	ADIG	XPNPEP1
COX5A	LBX2	AIG1	ADIPOQ	XPC
COX5B	LEPR	AIM2	ADIPOR1	XPA
COX6A1	LGSN	AIMP1	ADIPOR2	xni
COX6B1	LIME1	AIMP2	ADIRF	XKRX
COX7A2	NUGGC	AIP	ADISSP	XKR9
COX7A2L	OAF	AIPL1	ADK	XKR6
COX7C	PBLD	AIRE	ADM	XIAP
CP	PDXP	AIRIM	ADM2	XDH
CPOX	PRG4	AJAP1	ADM5	XCL1
CPPED1	PROX1	AJM1	ADNP	XBP1
CPS1	QDPR	AJUBA	ADNP2	XAF1
CPT1A	RNASE4	AK1	ADO	XAB2
CPT2	SELENOP	AK2	ADORA1	X
CRAT	SLC6A1	AK4	ADORA2A	WWTR1
CREG1	TEX30	AK5	ADORA2B	WWP2
CRIP1	TMPRSS9	AK6	ADORA3	WWP1
CRIP2	A2M	AK7	ADPGK	WWC3
CROCC2	AADAC	AK8	ADPRH	WWC2
CROT	AADAT	AK9	ADPRHL1	WWC1
CRP	AASS	AKAIN1	ADPRM	WTIP
CRYAB	ABAT	AKAP1	ADPRS	WT1
CRYBG2	ABCA6	AKAP10	ADRA1A	WSCD2
CRYL1	ABCC2	AKAP11	ADRA1B	WSCD1
CRYM	ABCC3	AKAP12	ADRA1D	WSB2
CRYZ	ABCC6	AKAP13	ADRA2A	WSB1
CS	ABCD3	AKAP14	ADRA2B	WRN
CSAD	ABHD15	AKAP17A	ADRA2C	WRAP73
CSE1L	ABHD2	AKAP17B	ADRB1	WRAP53
CSNK1E	ABHD6	AKAP3	ADRB3	WNT8B
CSNK2A1	ABLIM3	AKAP4	ADRM1	WNT8A
CSRP2	ACAA2	AKAP5	ADSL	WNT6
CSTB	ACADL	AKAP6	ADSS1	WNT5B
CTH	ACADM	AKAP7	ADSS2	WNT-5A
CTNNA1	ACADS	AKAP8	ADTRP	WNT5A
CTNNB1	ACAT1	AKAP8L	AEBP1	WNT2B
CTNND1	ACBD4	AKAP9	AEBP2	WNT2
CTNS	ACKR2	AKIP1	AEN	WNT16
CTSB	ACO1	AKIRIN1	AFAP1	WNT11
CTSC	ACOT1	AKIRIN2	AFAP1L1	WNT10B
CTSD	ACOT13	AKNA	AFAP1L2	WNT10A
CTSS	ACOT4	AKNAD1	AFDN	WNT1
CTSZ	ACOT6	AKR1B1	AFF1	WNK4
CTTN	ACOX1	AKR1C23	AFF2	WNK2
CUBN	ACSL1	AKR1D1	AFF3	WNK1
CX3CL1	ACSL5	AKR1E2	AFF4	WLS
CXNG	ACSM3	AKR7L	AFG1L	WIZ
CYB5A	ACSS3	AKT1	AFG2A	WIPI2
CYB5B	ADAMTS13	AKT1S1	AFG2B	WIPF3
CYB5R3	ADAMTSL2	AKT2	AFG3L2	WIPF2
CYC1	ADGRA3	AKT3	AFM	WIPF1
CYCS	ADGRG6	AKTIP	AFMID	WIF1
CYP1A1	ADH1B	ALAD	AFP	WHAMM
CYP1A2	ADHFE1	ALAS1	AFTPH	WFS1
CYP27A1	ADI1	ALAS2	AGA	WFDC5
CYP2A6	ADK	ALB	AGBL1	WFDC3
CYP2B6	ADRA1A	ALCAM	AGBL2	WFDC2
CYP2C18	ADRA1B	ALDH16A1	AGBL3	WFDC1
CYP2C19	AFMID	ALDH18A1	AGBL5	WEE2
CYP2C87	AGPAT2	ALDH1A1	AGC	WEE1
CYP2D14	AGTR1	ALDH1A2	AGER	WDTC1
CYP2E1	AIG1	ALDH1A3	AGFG1	WDSUB1
CYP3A24	AK4	ALDH1L1	AGFG2	WDR93
CYP3A28	AKR1C1	ALDH1L2	AGGF1	WDR91
CYP3A4	AKR1C2	ALDH2	AGL	WDR90
CYP3A5	AKR7A3	ALDH3A1	AGMO	WDR89
CYP4A11	ALAD	ALDH3A2	AGO1	WDR88
CYP4V2	ALDH1A1	ALDH3B1	AGO2	WDR83OS
CYP51A1	ALDH1B1	ALDH3B2	AGO3	WDR83
CYP7A1	ALDH1L1	ALDH4A1	AGO4	WDR82
CYP7B1	ALDH2	ALDH5A1	AGP	WDR81
CYP8B1	ALDH3A2	ALDH6A1	AGPAT1	WDR77
CYRIB	ALDH4A1	ALDH7A1	AGPAT2	WDR76
CZIB	ALDH5A1	ALDH8A1	AGPAT3	WDR75
D2HGDH	ALDH7A1	ALDH9A1	AGPAT4	WDR74
DAB2	AMACR	ALDOA	AGPAT5	WDR73
DAO	AMDHD1	ALDOB	AGPAT6	WDR72
DAP	AMT	ALDOC	AGPS	WDR70
DARS1	ANGPTL4	ALG1	AGRN	WDR7
DAZAP1	APMAP	ALG12	AGRP	WDR64
DBI	APOL1	ALG13	AGT	WDR62
DBN1	APOL6	ALG14	AGTPBP1	WDR6
DBNL	AQP11	ALG5	AGTR1	WDR5B
DBT	AR	ALG9	AGTR2	WDR59
DCAF10	ARSL	ALK	AGTRAP	WDR54
DCAF5	ART4	ALK5	aguA	WDR53
DCAF7	ASB9	ALKAL1	aguB	WDR5
DCN	ASCL1	ALKAL2	AGXT	WDR49
DCTN2	ASPDH	ALKBH1	AHCTF1	WDR48
DCXR	ASPG	ALKBH2	AHCY	WDR47
DDAH1	ATP11C	ALKBH3	AHCYL1	WDR46
DDB1	AZGP1	ALKBH5	AHCYL2	WDR45B
DDC	BCKDHB	ALKBH8	AHDC1	WDR45
DDOST	BCL2L10	ALLC	AHI1	WDR44
DDRGK1	BCL3	ALMS1	AHNAK	WDR43
DDT	BCO2	ALOX12	AHNAK2	WDR41
DDX1	BOK	ALOX12B	AHR	WDR4
DDX17	BPHL	ALOX15	AHRR	WDR38
DDX31	BTD	ALOX15B	AHSA1	WDR37
DDX39B	C1orf226	ALOX5	AHSA2	WDR36
DDX3Y	C1orf53	ALOX5AP	AHSG	WDR35
DECR1	C1R	ALOXE3	AHSP	WDR33
DECR2	C1RL	ALPK1	AICDA	WDR31
defb401	C2orf72	ALPK2	AIF1	WDR3
DERA	C3orf85	ALPL	AIF1L	WDR27
DES	C4A	ALS2	AIFM2	WDR26
DGAT1	C4orf19	ALS2CL	AIG1	WDR25
DHCR24	CACFD1	ALX1	AIMP1	WDR20
DHCR7	CAT	ALX3	AIMP2	WDR19
DHFR	CCDC198	ALX4	AIP	WDR18
DHODH	CD14	ALYREF	AIPL1	WDR17
DHRS1	CD302	AMACR	AIRE	WDR13
DHRS11	CD4	AMBN	AIRIM	WDR12
DHRS13	CDA	AMBP	AJAP1	WDR11
DHRS4	CDO1	AMBRA1	AJM1	WDR1
DHRS7	CERS2	AMD1	AJUBA	WDPCP
DHTKD1	CES2	AMDHD1	AK1	WDHD1
DHX9	CES3	AMDHD2	AK5	WDFY4
DIAPH1	CHAD	AMELX	AK6	WDFY3
DKC1	CHDH	AMER1	AK7	WDFY2
DLAT	CHI3L1	AMER2	AK8	WDFY1
DLD	CHRD	AMER3	AKAP1	WDCP
DLEC1	CHRNA4	AMFR	AKAP11	WBP4
DLST	CIAO2A	AMH	AKAP12	WBP2NL
DMAC2L	CIDEB	AMHR2	AKAP13	WBP2
DMGDH	CISD2	AMIGO1	AKAP17A	WBP1L
DMTN	CISH	AMIGO2	AKAP3	WBP11
DNAH14	CLDN1	AMIGO3	AKAP4	WBP1
DNAJA1	CLEC4G	AMMECR1	AKAP5	WASL
DNAJA2	CLU	AMMECR1L	AKAP6	WASHC5
DNAJA3	CLYBL	AMN	AKAP7	WASHC4
DNAJB11	CMBL	AMN1	AKAP8	WASHC3
DNAJC11	COBLL1	AMOT	AKAP8L	WASHC2C
DNAJC3	COL18A1	AMOTL1	AKAP9	WASHC1
DNAL1	COLEC11	AMOTL2	AKIP1	WASF3
DNPEP	CPEB3	AMPD1	AKIRIN1	WASF2
DNPH1	CPT2	AMPD2	AKIRIN2	WASF1
DPEP1	CRHBP	AMPD3	AKNA	WAS
DPM1	CRLS1	AMPH	AKR1A1	WAPL
DPP3	CRYL1	AMT	AKR1B1	WAC
DPP4	CRYZ	AMTN	AKR1D1	VWF
DPY19L1	CTXND1	AMY1	AKT1	VWCE
DPYD	CUX2	AMY2	AKT1S1	VWC2L
DPYS	CYB5A	AMZ1	AKT2	VWA8
DPYSL2	CYP1A1	AMZ2	AKT3	VWA7
DRG1	CYP2C18	ANAPC1	AKTIP	VWA5B2
DSG2	CYP3A5	ANAPC10	ALA	VWA5B1
DSP	CYP4F11	ANAPC15	ALAD	VWA5A
DSTN	CYP4F12	ANAPC16	alaS	VWA3B
DTNB	CYP4F2	ANAPC2	ALAS1	VWA3A
DYNC1H1	CYP4V2	ANAPC4	ALAS2	VWA2
EBD	CYP51A1	ANAPC5	ALB	VTN
EBP	CYP7B1	ANAPC7	ALCAM	VTLF1
ECH1	DCPS	ANG	ald	VTI1B
ECH1	DDT	ANGEL1	ALDH16A1	VTI1A
ECHDC2	DDTL	ANGEL2	ALDH18A1	VTCN1
ECHDC3	DECR1	ANGPT1	ALDH1A1	VTA1
ECHS1	DERA	ANGPT2	ALDH1A2	VSX2
ECI1	DHCR24	ANGPT4	ALDH1A3	VSTM5
ECI2	DHCR7	ANGPTL1	ALDH1L1	VSTM4
ECSOD	DHRS1	ANGPTL2	ALDH1L2	VSTM2A
EDF1	DHRS3	ANGPTL3	ALDH2	VSNL1
EEF1A1	DHTKD1	ANGPTL4	ALDH3A1	VSIR
EEF1A1	DMRTA1	ANGPTL5	ALDH3A2	VSIG8
EEF1B	DNAJC12	ANGPTL6	ALDH3B1	VSIG4
EEF1D	DNMT3L	ANGPTL7	ALDH3B2	VSIG2
EEF1G	DPYD	ANGPTL8	ALDH4A1	VSIG10
EEF1G	DUSP10	ANHX	ALDH5A1	VSIG1
EEF2	EBP	ANK1	ALDH7A1	VRK3
EFHD2	EBPL	ANK2	ALDH8A1	VRK2
EHD1	ECHDC2	ANK3	ALDH9A1	VRK1
EHD3	ECHDC3	ANKAR	ALDOA	vpu
EHHADH	ECHS1	ANKDD1A	ALDOB	VPS9D1
EIF1	ECI2	ANKDD1B	ALDOC	VPS8
EIF2A	EFNA1	ANKEF1	ALG1	VPS72
EIF2AK2	ELFN1	ANKFN1	ALG12	VPS54
EIF2AK3	ELOVL2	ANKFY1	ALG13	VPS53
EIF2B2	ELOVL6	ANKH	ALG14	VPS52
EIF2S1	ENSG00000244255	ANKHD1	ALG5	VPS51
EIF2S2	ENSG00000254979	ANKIB1	ALG9	VPS50
EIF2S3	ENSG00000259171	ANKK1	ALK	VPS4B
EIF3B	ENSG00000285330	ANKLE1	ALk4	VPS45
EIF3C	ENSG00000285976	ANKLE2	ALKAL1	VPS41
EIF3D	ENSG00000289791	ANKMY1	ALKAL2	VPS39
EIF3G	ENTPD5	ANKMY2	ALKBH1	VPS37C
EIF3I	ENTPD8	ANKRA2	ALKBH2	VPS37B
EIF3J	EPB41L4B	ANKRD1	ALKBH3	VPS37A
EIF3L	EPHX1	ANKRD10	ALKBH5	VPS36
EIF4A1	EPHX2	ANKRD11	ALKBH6	VPS35L
EIF4A2	ERLIN1	ANKRD12	ALKBH8	VPS35
EIF4A3	ERRFI1	ANKRD13A	ALLC	VPS33B
EIF4B	ESPN	ANKRD13B	ALMS1	VPS33A
EIF4G1	ETFA	ANKRD13C	ALOX12	VPS29
EIF4H	ETFB	ANKRD13D	ALOX12B	VPS28
EIF5	ETFDH	ANKRD16	ALOX15	VPS26C
EIF5A	ETNK2	ANKRD17	ALOX15B	VPS26A
EIF5B	F10	ANKRD2	ALOX5	VPS18
EIF6	FAH	ANKRD22	ALOX5AP	VPS16
EIF6	FAHD2A	ANKRD23	ALOXE3	VPS13D
ELAVL1	FAM149A	ANKRD24	ALPK1	VPS13C
ELOC	FAM20A	ANKRD27	ALPK2	VPS13B
EMILIN1	FAM246C	ANKRD28	ALPK3	VPS13A
EML4	FAM47E-STBD1	ANKRD29	ALPL	VPS11
ENDOG	FAM9B	ANKRD31	alr	VPREB3
ENO1	FANCC	ANKRD33	ALS2	VPK2
ENO3	FBP1	ANKRD33B	ALS2CL	VP7
ENOSF1	FBXO17	ANKRD34A	alsS	VP6
ENPEP	FDPS	ANKRD34B	ALX1	VP5
ENPP1	FGF23	ANKRD34C	ALX3	VP4
ENTPD5	FGFR4	ANKRD35	ALX4	VP3
EPB41	FGGY	ANKRD37	ALYREF	VP2
EPB41L2	FH	ANKRD39	AM555_00001	VP1
EPCAM	FN1	ANKRD40	AM556_00001	VNN2
EPHX1	FNDC4	ANKRD40CL	AM557_00001	VNN1
EPHX2	FOXA2	ANKRD42	AM557_00004	VMO1
EPHX2	FRRS1	ANKRD44	AMACR	VMAC
EPM2AIP1	FST	ANKRD45	amaP	VMA21
EPPK1	FTL	ANKRD46	AMBN	VLTF-4
EPRS1	FURIN	ANKRD49	AMBP	VLTF4
EPS8L2	FYB2	ANKRD50	AMBRA1	VLTF2
ERAP1	FZD5	ANKRD52	AMD1	VLTF-1
ERGIC1	GADD45G	ANKRD53	AMDHD1	VLTF1
ERLIN1	GALK1	ANKRD54	AMDHD2	VLDLR
ERLIN2	GALT	ANKRD55	AMELX	VITF3L
ERO1A	GAMT	ANKRD6	AMELY	VIT
ERP29	GAS2	ANKRD61	AMER1	VIRMA
ERP44	GBP1	ANKRD63	AMER2	VIR
ES1	GCDH	ANKRD65	AMFR	VIPR2
ESAM	GCH1	ANKRD66	AMH	VIPR1
ESD	GCK	ANKS1A	AMHR2	VIPAS39
ESYT1	GCLC	ANKS1B	AMIGO1	VIP
ETFA	GCLM	ANKS3	AMIGO2	VIM
ETFDH	GGH	ANKS4B	AMIGO3	VILL
ETHE1	GGT1	ANKS6	AML-Y	vIL-10
ETNPPL	GHR	ANKUB1	AMMECR1	VIL1
ETV1	GK	ANKZF1	AMMECR1L	vif
EWSR1	GLT1D1	ANLN	AMN	vHNF1
EZR	GLYATL3	ANO1	AMN1	VHL
F2	GMNC	ANO10	AMOT	VH
FAAH	GNG5B	ANO2	AMOTL1	VGLL3
FABP1	GNPNAT1	ANO3	AMOTL2	VGLL1
FADS6	GPAM	ANO4	AMPD1	VEZT
FAF2	GPHN	ANO5	AMPD2	VEZF1
FAH	GPRC5C	ANO6	AMPD3	VETFS
FAHD1	GPT	ANO8	AMPH	VETFL
FAHD2	GPX2	ANO9	amrA	VEPH1
FAM120A	GRAMD4	ANOS1	amrS	VEGFR-2
FAM162A	GRB14	ANP32A	AMT	VEGFR-1
FARP1	GREM2	ANP32E	AMTN	VEGF-E
FASN	GRHPR	ANTXR1	AMZ1	VEGFD
FASTKD1	GRTP1	ANTXR2	AMZ2	VEGFC
FBL	GSDMB	ANXA1	ANAPC1	VEGFB
FBN2	GSTA1	ANXA10	ANAPC10	VEGFA
FBP1	GSTM1	ANXA11	ANAPC11	VEGF
FCGR2A	GSTO1	ANXA13	ANAPC13	VDUP1
FCGR2B	H4C11	ANXA2	ANAPC15	VDR
FCGRT	H6PD	ANXA3	ANAPC16	VDAC3
FDFT1	HCN3	ANXA4	ANAPC2	VDAC2
FDPS	HEPACAM	ANXA5	ANAPC4	VDAC1
FDX1	HHEX	ANXA6	ANAPC5	VCPKMT
FDXR	HLF	ANXA7	ANAPC7	VCPIP1
FERMT2	HMGCL	ANXA9	ANGEL1	VCP
FGA	HMGCR	AOAH	ANGEL2	VCL
FGB	HMGCS1	AOC1	ANGPT1	VCAN
FGG	HNMT	AOC2	ANGPT2	VCAM-1
FGGY	HOGA1	AOC3	ANGPT4	VBP1
FH	HPN	AOPEP	ANGPTL1	VAX2
FHL1	HPS5	AP1AR	ANGPTL2	VAV3
FKBP11	HS3ST3B1	AP1B1	ANGPTL3	VAV2
FKBP1A	HSD17B11	AP1G1	ANGPTL4	VAV1
FKBP2	HSD17B3	AP1G2	ANGPTL5	VAT1L
FKBP3	HSD17B4	AP1M1	ANGPTL6	VAT1
FKBP4	HSD17B7	AP1S1	ANGPTL7	VASP
FLJ20699	HYAL1	AP1S2	ANGPTL8	VASH2
FLNA	IDH1	AP1S3	ANK1	VASH1
FLNB	IDNK	AP2A1	ANK-1	VAPB
FLNC	IGFBP3	AP2A2	ANK2	VAPA
FLOT1	IGFLR1	AP2B1	ANK3	VANGL2
FLOT2	IGSF9	AP2M1	ankA	VANGL1
FMO1	IL32	AP2S1	ANKAR	VAMP8
FMO3	IL6R	AP3B1	ANKEF1	VAMP7
FMO5	IPMK	AP3B2	ANKFY1	VAMP4
FMOD	IQGAP2	AP3D1	ANKH	VAMP1
FN1	IRF7	AP3M1	ANKHD1	V15
FN3KRP	ISOC2	AP3M2	ANKIB1	V
FNDC3A	ITPR2	AP3S1	ANKK1	UXT
FOXRED1	KCNN2	AP3S2	ANKLE1	UXS1
FREM1	KLF15	AP4B1	ANKLE2	UVRAG
FTCD	KYNU	AP4E1	ANKMY1	UTY
FTL	LACTB2	AP4M1	ANKMY2	UTS2R
FUBP1	LCAT	AP4S1	ANKRA2	UTS2B
FUS	LDHD	AP5B1	ANKRD1	UTS2
G3BP1	LMNTD2	AP5M1	ANKRD10	UTRN
G3BP2	LONRF3	AP5S1	ANKRD11	UTP6
G6PC1	LPIN2	AP5Z1	ANKRD13A	UTP4
GABARAPL1	LRAT	APAF1	ANKRD13B	UTP3
GALE	LRP5	APBA1	ANKRD13C	UTP25
GALK1	LRRC28	APBA2	ANKRD13D	UTP23
GALK2	LRRC3	APBA3	ANKRD16	UTP20
GALM	LSR	APBB1	ANKRD17	UTP18
GALT	LY6E	APBB1IP	ANKRD2	UTP15
GAMT	MAGIX	APBB2	ANKRD22	UTP14A
GANAB	MAMDC4	APBB3	ANKRD23	UTP11
GANAB	MAN1A1	APC	ANKRD24	UST
GAPDH	MAOB	APC2	ANKRD27	USPL1
GAPDHS	MARCO	APCDD1	ANKRD28	USP9X
GART	MASP1	APCDD1L	ANKRD29	USP8
GAS2	MBNL3	APEH	ANKRD33	USP7
GATM	MCCC2	APELA	ANKRD33B	USP6NL
GBA	MCRIP2	APEX1	ANKRD34A	USP54
GBA3	MET	APEX2	ANKRD34B	USP53
GBE1	METTL7A	APH1A	ANKRD34C	USP50
GC	METTL7B	APH1B	ANKRD35	USP5
GCAT	MFSD2A	API5	ANKRD37	USP49
GCDH	MGAT4B	APIP	ANKRD39	USP48
GCHFR	MGMT	APLF	ANKRD40	USP47
GCLC	MGST1	APLN	ANKRD40CL	USP46
GDA	MGST2	APLNR	ANKRD42	USP45
GDI1	MIA2	APLP1	ANKRD44	USP44
GDI2	MMAA	APLP2	ANKRD45	USP43
GET3	MMAB	APMAP	ANKRD46	USP42
GFM1	MMACHC	APOA1	ANKRD49	USP40
GFPT2	MMUT	APOA2	ANKRD50	USP4
GFUS	MOCOS	APOA4	ANKRD52	USP39
GGACT	MPDZ	APOA5	ANKRD54	USP38
GGCT	MPST	APOB	ANKRD55	USP37
GGCX	MSMO1	apoB-100	ANKRD6	USP36
GK	MSRA	APOBEC1	ANKRD61	USP35
GK5	MSRB1	APOBEC3H	ANKRD63	USP34
GLB1	MT1A	APOBEC4	ANKRD65	USP33
GLDC	MT1E	APOBR	ANKRD66	USP32
GLNG	MT1F	APOC2	ANKRD9	USP31
GLO1	MT1G	APOC3	ANKS1A	USP30
GLOD4	MT1H	APOC4	ANKS1B	USP3
GLRX	MT1M	APOD	ANKS3	USP28
GLRX3	MT1X	APOE	ANKS4B	USP27X
GLRX5	MT2A	APOH	ANKS6	USP26
GLS2	MTARC1	APOL6	ANKUB1	USP25
GLUD1	MTARC2	APOLD1	ANKZF1	USP24
GLUL	MTHFD2L	APOM	ANLN	USP22
GLYAT	MVK	APOO	ANO1	USP21
GLYAT	MYO16	APOOL	ANO10	USP20
GLYATL3	MYO1B	APP	ANO2	USP2
GLYCTK	NAPRT	APPBP2	ANO3	USP19
GMFB	NBPF6	APPL1	ANO4	USP16
GMPPB	NEK6	APPL2	ANO5	USP15
GNAI2	NIPSNAP1	APRT	ANO6	USP14
GNAS	NIT2	APTX	ANO8	USP13
GNB1	NLRP11	AQP1	ANO9	USP12
GNB2	NNMT	AQP10	ANOS1	USP11
GNE	NPBWR1	AQP11	ANP32A	USP10
GNG12	NPW	AQP12	ANP32B	USP1
GNG2	NR0B2	AQP2	ANP32E	USO1
GNPDA1	NR1H4	AQP3	ANPEP	USHBP1
GOLGB1	NR2F6	AQP4	ANTKMT	USF3
GOLIM4	NRG1	AQP5	ANTXR1	USF2
GOSR2	NSUN6	AQP6	ANTXR2	USF1
GOT1	NUDT7	AQP7	ANXA1	USE1
GOT2	OCEL1	AQP8	ANXA10	USB1
GPD1	OGDHL	AQP9	ANXA11	UROS
GPHN	OMP	AQR	ANXA13	UROD
GPI	ONECUT2	AR	ANXA2	URM1
GPNMB	OR2V1	ARAF	ANXA3	URI1
GPS1	OR4K17	ARB2A	ANXA4	URB2
GPX1	ORMDL3	ARC	ANXA5	URB1
GPX3	P2RX3	ARCN1	ANXA6	UPRT
GRB10	P4HB	AREG	ANXA7	UPP2
GRHPR	PALM3	AREL1	ANXA9	UPP1
GRN	PANK1	ARF1	AOAH	UPK3BL2
GRPEL1	PC	ARF4	AOC1	UPK3A
GSN	PCBD1	ARF5	AOC2	UPK2
GSR	PCCB	ARF6	AOPEP	UPK1B
GSS	PCK1	ARFGAP1	AOX1	UPK1A
GSTA1	PCSK6	ARFGAP2	AP1AR	UPF3A
GSTA2	PCTP	ARFGAP3	AP1B1	UPF2
GSTA4	PCYT2	ARFGEF1	AP1G1	UPF1
GSTK1	PDE11A	ARFGEF2	AP1G2	UPB1
GSTM1	PDF	ARFGEF3	AP1M1	UNKL
GSTM2	PDIA5	ARFIP1	AP1M2	UNK
GSTM3	PEBP1	ARFIP2	AP1S1	UNG
GSTM4	PEMT	ARFRP1	AP1S2	UNC93B1
GSTO1	PEX11G	ARG1	AP1S3	UNC93A
GSTO2	PGRMC1	ARG2	AP2A1	UNC80
GSTP1	PHAF1	ARGLU1	AP2A2	UNC5D
GSTT1	PHYH	ARHGAP1	AP2B1	UNC5CL
GSTT2	PI4K2B	ARHGAP10	AP2M1	UNC5C
GSTT3	PIK3AP1	ARHGAP11A	AP2S1	UNC5B
GSTZ1	PKD1L3	ARHGAP12	AP3B1	UNC5A
GUK1	PKLR	ARHGAP15	AP3B2	UNC50
GULO	PLA2G12B	ARHGAP17	AP3D1	UNC45B
GUSB	PLGLB1	ARHGAP18	AP3M1	UNC45A
GYS2	PLIN2	ARHGAP19	AP3M2	UNC13D
H1-0	PLIN5	ARHGAP20	AP3S1	UNC13C
H1-10	PNPO	ARHGAP21	AP3S2	UNC13B
H1-2	POLD4	ARHGAP22	AP4B1	UNC13A
H1-3	POR	ARHGAP23	AP4E1	UNC119B
H1-4	PPARGC1A	ARHGAP24	AP4M1	UNC119
H2AFX	PPP1R3B	ARHGAP25	AP4S1	UMPS
H2AZ2	PPP1R3G	ARHGAP26	AP5B1	UMODL1
H2BC15	PPP2R1B	ARHGAP27	AP5M1	UMOD
H2BE1	PROS1	ARHGAP28	AP5S1	UMAD1
H3-3A	PROSER2	ARHGAP29	AP5Z1	ULK4
H6PD	PRSS53	ARHGAP30	APAF1	ULK3
HAAO	PSAT1	ARHGAP31	Apaf-1	ULK2
HACD3	PTGR1	ARHGAP32	APBA1	ULK1
HACL1	PTMS	ARHGAP33	APBA2	UIMC1
HADH	PTP4A1	ARHGAP35	APBA3	UHRF2
HADHA	PXDC1	ARHGAP36	APBB1	UHRF1
HADHB	PXMP2	ARHGAP39	APBB1IP	UHMK1
HAGH	PYGL	ARHGAP4	APBB2	UGT8
HAL	QPRT	ARHGAP40	APBB3	UGT2B7
HAO1	RAB17	ARHGAP42	APC	UGT1A9
HAO2	RAB26	ARHGAP44	APC2	UGT1A6
HBA	RAB43	ARHGAP45	APCDD1	UGT1A4
HBB	RAPH1	ARHGAP5	APCDD1L	UGT1A3
HBE1	RARRES2	ARHGAP6	APCS	UGT1A1
HDDC3	RASGEF1B	ARHGAP8	APEH	UGP2
HDGF	RBKS	ARHGAP9	APELA	UGGT2
HDHD3	RBP5	ARHGDIA	APEX1	UGGT1
HDLBP	RCAN1	ARHGDIB	APEX2	UGDH
HEBP1	RCL1	ARHGDIG	APH1A	UGCG
HEBP2	RDH5	ARHGEF1	APH1B	UFSP2
HEXA	REEP6	ARHGEF10	API5	UFSP1
HEXB	RFPL4A	ARHGEF10L	APIP	UFL1
HGD	RHOD	ARHGEF11	APLF	UFD1
HGD	RIPPLY1	ARHGEF12	APLN	UFC1
HIBADH	RND1	ARHGEF15	APLNR	UEVLD
HIBCH	RNF128	ARHGEF16	APLP1	UCP5
HINT1	RORC	ARHGEF17	APLP2	ucp4
HINT2	RPRD1B	ARHGEF18	APMAP	UCP3
HINT3	RTKN	ARHGEF19	APOA1	UCP2
HIST2H2BE	RUNDC3B	ARHGEF2	APOA1BP	UCP1
HIST2H3D	SALL1	ARHGEF25	APOA2	UCN3
HM13	SC5D	ARHGEF26	APOA4	UCN2
HMCN2	SCD	ARHGEF28	APOA5	UCN
HMGB1	SCLY	ARHGEF3	APOB	UCKL1
HMGB2	SCP2	ARHGEF33	APOBEC1	UCK2
HMGCL	SDC1	ARHGEF37	APOBEC2	UCK1
HMGCS1	SDC2	ARHGEF38	APOBEC4	UCHL5
HMGCS1	SDC4	ARHGEF39	APOBR	UCHL3
HMGCS2	SDF2L1	ARHGEF40	APOC2	UCHL1
HMGN2	SDSL	ARHGEF5	APOC3	UBXN8
HMGN4	SEC14L2	ARHGEF6	APOC4	UBXN7
HMOX1	SEC14L3	ARHGEF7	APOD	UBXN6
HMOX2	SEC14L4	ARHGEF9	APOE	UBXN4
HNRNPA2B1	SEC16B	ARID1A	APOF	UBXN2B
HNRNPA3	SELENOO	ARID1B	APOH	UBXN2A
HNRNPAB	SEPHS2	ARID2	APOL6	UBXN11
HNRNPD	SEPSECS	ARID3A	APOLD1	UBXN1
HNRNPF	SERINC2	ARID3B	APOM	UBTF
HNRNPH1	SERPINA5	ARID3C	APOO	UBTD2
HNRNPH2	SERPING1	ARID4A	APOOL	UBR7
HNRNPK	SFXN1	ARID4B	APP	UBR5
HNRNPL	SFXN5	ARID5A	APPBP2	UBR4
HNRNPM	SGK2	ARID5B	APPL2	UBR3
HNRNPR	SHFL	ARIH1	APRT	UBR2
HNRNPU	SHH	ARIH2	apt	UBR1
HNRNPUL1	SHMT1	ARK2C	APTX	UBQLNL
HNRNPUL2	SHMT2	ARK2N	AQP	UBQLN4
HNRPC	SHROOM1	ARL1	AQP1	UBQLN3
HOGA1	SIGMAR1	ARL10	AQP10	UBQLN2
HP	SLC10A5	ARL11	AQP11	UBQLN1
HP1BP3	SLC16A13	ARL13A	AQP2	UBP1
HPD	SLC16A2	ARL13B	AQP3	UBOX5
HPRT1	SLC17A9	ARL14	AQP4	UBN2
HPX	SLC22A18	ARL14EP	AQP5	UBN1
HS1BP3	SLC25A1	ARL14EPL	AQP6	UBLCP1
HSD11B1	SLC25A10	ARL15	AQP7	UBL7
HSD17B10	SLC25A15	ARL16	AQP8	UBL3
HSD17B11	SLC25A20	ARL2	AQP9	UBIAD1
HSD17B12	SLC25A25	ARL2BP	AQR	UBFD1
HSD17B13	SLC25A42	ARL3	AR	UBE4B
HSD17B14	SLC26A1	ARL4A	araA	UBE4A
HSD17B2	SLC27A2	ARL4C	ARAF	UBE3D
HSD17B4	SLC2A4RG	ARL4D	ARB2A	UBE3C
HSD17B6	SLC2A9	ARL5A	ARC	UBE3B
HSD17B7	SLC30A1	ARL5B	ARCN1	UBE3A
HSD17B8	SLC31A1	ARL5C	AREG	UBE2V2
hsd20b2	SLC35C1	ARL6	AREL1	UBE2T
HSDL2	SLC35D1	ARL6IP4	ARF1	UBE2S
HSP90AA1	SLC37A4	ARL6IP6	ARF3	UBE2R2
HSP90AB1	SLC39A14	ARL8A	ARF5	UBE2Q2
HSP90B1	SLC41A2	ARL8B	ARF6	UBE2Q1
HSPA12A	SLC43A3	ARL9	ARFGAP1	UBE2O
HSPA1B	SLC45A2	ARMC1	ARFGAP2	UBE2N
HSPA1L	SLC46A3	ARMC10	ARFGAP3	UBE2M
HSPA4	SLC47A1	ARMC12	ARFGEF1	UBE2L6
HSPA5	SLC5A6	ARMC2	ARFGEF2	UBE2L3
HSPA6	SLC66A2	ARMC3	ARFGEF3	UBE2J2
HSPA8	SLC7A2	ARMC5	ARFIP1	UBE2J1
HSPA9	SLC9B2	ARMC6	ARFIP2	UBE2I
HSPB1	SLCO2B1	ARMC7	ARFRP1	UBE2H
HSPD1	SLITRK3	ARMC8	ARG1	UBE2G2
HSPE1	SMIM14	ARMC9	ARG2	UBE2G1
HSPG2	SMOC1	ARMCX1	argB	UBE2F
HYI	SNTB1	ARMCX2	argC	UBE2E3
HYOU1	SNX10	ARMCX3	argD	UBE2E1
IAH1	SOD1	ARMCX4	argF	UBE2D4
IARS2	SORD	ARMCX5	argG	UBE2D3
ICAM1	SOWAHB	ARMH1	argH	UBE2D2
IDE	SPRN	ARMH2	argJ	UBE2D1
IDH1	SPRYD4	ARMH3	ARGLU1	UBE2C
IDH2	SRD5A1	ARMH4	argR	UBE2B
IDI1	ST20-MTHFS	ARMT1	argS	UBE1
IFI30	ST3GAL6	ARNT	ARHGAP1	UBB
IFI44	STARD10	ARNT2	ARHGAP10	UBASH3B
IFI44L	STBD1	ARNTL	ARHGAP12	UBASH3A
IFI6	STEAP3	ARNTL2	ARHGAP17	UBAP2L
IGBP1	STIMATE-MUSTN1	ARPC1B	ARHGAP18	UBAP2
IGF2	SUCLG2	ARPC2	ARHGAP19	UBAP1
IGF2R	SUGCT	ARPC3	ARHGAP20	UBAC1
IGK	SULT1A1	ARPC5	ARHGAP21	UBA6
ILF2	SULT1E1	ARPIN	ARHGAP22	UBA52
ILK	SYT7	ARPP19	ARHGAP23	UBA5
ILVBL	TACO1	ARPP21	ARHGAP24	UBA3
IMMT	TBX15	ARR3	ARHGAP25	UBA2
IMMT	TCAIM	ARRB1	ARHGAP27	UBA1
IMPA2	TF	ARRB2	ARHGAP28	UAP1
INHBC	TFPI	ARRDC1	ARHGAP29	UACA
INPP1	THNSL1	ARRDC2	ARHGAP30	U2SURP
INPP5D	THRSP	ARRDC3	ARHGAP31	U2AF2
IPO5	TIGD2	ARRDC4	ARHGAP32	U2AF1L4
IQGAP1	TKFC	ARRDC5	ARHGAP33	TYW5
IQGAP2	TMBIM6	ARSA	ARHGAP35	TYW3
IRGC	TMEM176A	ARSB	ARHGAP36	TYSND1
IRGQ	TMEM220	ARSD	ARHGAP39	tyrp2
ISG15	TMEM37	ARSF	ARHGAP4	TYRP1
ISOC1	TMEM53	ARSG	ARHGAP42	TYROBP
ISOC2	TMEM82	ARSH	ARHGAP44	TYRO3
IST1	TMEM86B	ARSI	ARHGAP45	tyr
ITGB1	TMEM97	ARSJ	ARHGAP5	TYMS
ITIH1	TNFAIP8L1	ARSK	ARHGAP6	TYK2
ITIH2	TNFSF11	ARSL	ARHGAP8	TXNRD3
ITIH4	TP53INP1	ART1	ARHGAP9	TXNRD2
IVD	TPMT	ART3	ARHGDIA	TXNL4B
KARS	TRIB3	ART4	ARHGDIB	TXNL4A
KCTD12	TRIM10	ART5	ARHGDIG	TXNL1
KDM1A	TRIM49D1	ARTN	ARHGEF1	TXNIP
KDSR	TRPV1	ARV1	ARHGEF10	TXNDC8
KHK	TSKU	ARVCF	ARHGEF11	TXNDC17
KHSRP	TSLP	ARX	ARHGEF12	TXNDC16
KIF12	TST	AS3MT	ARHGEF15	TXNDC15
KLHL23	TTC38	ASAH1	ARHGEF16	TXNDC11
KMO	TTC39C	ASAH2	ARHGEF17	TXN
KNG1	TTPAL	ASB1	ARHGEF18	TXLNG
KNG2	UAP1	ASB10	ARHGEF19	TXLNB
KPNB1	UGDH	ASB11	ARHGEF2	TXLNA
KRT1	UGP2	ASB13	ARHGEF25	TXK
KRT10	UGT1A5	ASB15	ARHGEF26	TWSG1
KRT14	UGT1A8	ASB16	ARHGEF28	TWNK
KRT18	VKORC1	ASB17	ARHGEF3	TWIST2
KRT19	VWCE	ASB18	ARHGEF37	TWF2
KRT26	WDR72	ASB2	ARHGEF38	TWF1
KRT3	XYLB	ASB3	ARHGEF39	TVP23B
KRT6A		ASB4	ARHGEF4	TVP23A
KRT8		ASB5	ARHGEF40	TUT7
KYAT3		ASB6	ARHGEF5	TUT4
KYNU		ASB7	ARHGEF6	TUT1
L2HGDH		ASB8	ARHGEF7	TUSC3
LACTB		ASB9	ARHGEF9	TULP4
LACTB2		ASCC1	ARID1A	TULP3
LAMA1		ASCC2	ARID1B	TULP2
LAMB1		ASCC3	ARID2	TULP1
LAMB2		ASCC3L1	ARID3A	TUFT1
LAMC1		ASCL1	ARID3B	TUFM
LAMP1		ASCL3	ARID3C	TUBGCP6
LAMP2		ASCL4	ARID4A	TUBGCP5
LAMTOR1		ASCL5	ARID4B	TUBGCP4
LANCL1		ASF1A	ARID5A	TUBGCP3
LAP3		ASF1B	ARID5B	TUBGCP2
LARS1		ASGR1	ARIH1	TUBG1
LASP1		ASGR2	ARIH2	TUBE1
LCN2		ASH1L	ARK2C	TUBD1
LCP1		ASH2L	ARK2N	TUBB1
LDAH		ASIC1	ARL1	TUBB
LDHA		ASIC2	ARL10	TUBA8
LDHB		ASIC3	ARL11	TUBA4A
LDHD		ASIC4	ARL13A	TUB
LETM1		ASIC5	ARL13B	TTYH3
LETMD1		ASIP	ARL14	TTYH2
LGALS1		ASL	ARL14EP	TTYH1
LGALS3BP		ASMT	ARL14EPL	TTR
LGALS8		ASMTL	ARL16	TTPAL
LGALS9		ASNS	ARL2	TTPA
LGMN		ASNSD1	ARL2BP	TTN
LHPP		ASPA	ARL3	TTLL9
LIMA1		ASPDH	ARL4A	TTLL7
LLGL2		ASPG	ARL4C	TTLL6
LMAN1		ASPH	ARL4D	TTLL5
LMAN2		ASPHD1	ARL5A	TTLL4
LMAN2L		ASPHD2	ARL5B	TTLL2
LMF1		ASPM	ARL5C	TTLL12
LMF2		ASPN	ARL6	TTLL11
LMNA		ASPRV1	ARL6IP1	TTLL10
LMNB1		ASPSCR1	ARL6IP4	TTLL1
LMNB2		ASRGL1	ARL6IP5	TTL
LMO7		ASS1	ARL6IP6	TTK
LMOD1		ASTE1	ARL8A	TTI2
LMOD3		ASTL	ARL8B	TTI1
lmp7		ASTN1	ARL9	TTF2
LOC100138004		ASTN2	ARMC1	TTF-1
LOC100138908		ASXL1	ARMC10	TTF1
LOC100140261		ASXL2	ARMC12	TTC9C
LOC100141266		ASXL3	ARMC2	TTC9B
LOC100295687		AT6	ARMC3	TTC9
LOC100295883		ATAD1	ARMC5	TTC8
LOC100296324		ATAD2	ARMC6	TTC7B
LOC100296421		ATAD2B	ARMC7	TTC7A
LOC100299281		ATAD3A	ARMC8	TTC5
LOC100848353		ATAD5	ARMC9	TTC4
LOC104968656		ATAT1	ARMCX1	TTC39C
LOC107131209		ATCAY	ARMCX2	TTC39B
LOC112441473		ATE1	ARMCX3	TTC39A
LOC112445465		ATF1	ARMCX5	TTC38
LOC283398		ATF2	ARMH1	TTC34
LOC506828		ATF3	ARMH2	TTC33
LOC507443		ATF4	ARMH3	TTC32
LOC509506		ATF5	ARMH4	TTC3
LOC511161		ATF6	ARMT1	TTC29
LOC511498		ATF6B	ARNT	TTC28
LOC515570		ATF7	ARNT2	TTC27
LOC517475		ATF7IP	aroA	TTC26
LOC518526		ATF7IP2	aroB	TTC24
LOC518623		ATG10	aroC	TTC23L
LOC521656		ATG101	aroD	TTC23
LOC522146		ATG12	aroE	TTC22
LOC524236		ATG13	aroF	TTC21B
LOC526064		ATG14	aroH	TTC21A
LOC530553		ATG16L1	aroK	TTC17
LOC530653		ATG16L2	aroQ	TTC14
LOC540544		ATG2A	ARPC1A	TTC13
LOC540615		ATG2B	ARPC1B	TTC12
LOC540707		ATG3	ARPC2	TTC1
LOC615303		ATG4A	ARPC3	TTBK2
LOC616574		ATG4B	ARPC4	TTBK1
LOC768255		ATG4C	ARPC5	TSTD3
LOC781988		ATG4D	ARPC5L	TSTD2
LOC784417		ATG5	ARPIN	TSTD1
LOC784932		ATG7	ARPP19	TST
LOC785216		ATG9A	ARPP21	TSSK6
LOC785540		ATG9B	ARR3	TSSK4
LOC785762		ATIC	ARRB1	TSSK3
LOC786628		ATL1	ARRB2	TSSK1B
LOC786706		ATL2	ARRDC1	TSSC4
LONP1		ATL3	ARRDC2	TSR3
LPCAT3		ATM	ARRDC3	TSR2
LPGAT1		ATMIN	ARRDC4	TSR1
LRG1		ATN1	ARRDC5	TSPYL5
LRP1		ATOH1	ARSA	TSPYL4
LRP2		ATOH8	ARSB	TSPYL2
LRPPRC		ATOSA	ARSD	TSPY
LRRC27		ATOSB	ARSG	TSPOAP1
LRRC59		ATP10A	ARSH	TSPO2
LRRFIP1		ATP10B	ARSI	TSPO
LSM3		ATP10D	ARSJ	TSPEAR
LSM8		ATP11A	ARSK	TSPAN9
LSP1		ATP11B	ARSL	TSPAN8
LSS		ATP11C	ART1	TSPAN7
LTA4H		ATP12A	ART3	TSPAN6
LUM		ATP13A1	ART4	TSPAN5
LURAP1		ATP13A2	ART5	TSPAN4
LY75		ATP13A3	ARTN	TSPAN33
LYPLA1		ATP13A4	ARV1	TSPAN31
LYZF1		ATP13A5	ARVCF	TSPAN3
LZIC		ATP1A1	ARX	TSPAN2
MACROD1		ATP1A2	as1-casein	TSPAN19
MACROH2A1		ATP1A3	AS3MT	TSPAN18
MAL2		ATP1A4	ASAH1	TSPAN17
MAN2B1		ATP1B1	ASB1	TSPAN15
MANF		ATP1B2	ASB10	TSPAN14
MAOB		ATP1B3	ASB11	TSPAN13
MAP3K12		ATP1B4	ASB12	TSPAN12
MAP4		ATP23	ASB13	TSPAN11
MARCKS		ATP2A1	ASB14	TSPAN10
MARS1		ATP2A2	ASB15	TSPAN1
MAT1A		ATP2A3	ASB16	TSNAXIP1
MAT2A		ATP2B1	ASB17	TSNAX
MATR3		ATP2B2	ASB18	TSN
MCCC1		ATP2B3	ASB2	TSKS
MCCC2		ATP2B4	ASB3	TSHR
MCEE		ATP2C1	ASB4	TSHB
MCFD2		ATP2C2	ASB5	TSGA13
MCM2		ATP4A	ASB6	TSGA10IP
MCM8		ATP4B	ASB7	TSGA10
MDC1		ATP5B	ASB8	TSG101
MDH1		ATP5F1A	ASB9	TSEN54
MDH2		ATP5F1B	ascB	TSEN34
ME2		ATP5F1C	ASCC1	TSEN2
MECR		ATP5MC1	ASCC2	TSEN15
MED1		ATP5MC2	ASCC3	TSC22D4
MED13L		ATP5MC3	ASCL1	TSC22D3
MESD		ATP5MK	ASCL2	TSC22D2
METAP2		ATP5PB	ASCL3	TSC2
METTL27		ATP5PD	ASCL4	TSC1
METTL7A		ATP6	asd	TSACC
METTL7A		ATP6AP1	ASDURF	TRUB2
METTL7B		ATP6AP1L	ASF1A	TRUB1
MFAP4		ATP6AP2	ASF1B	TRRAP
MFSD12		ATP6V0A1	ASGR1	TRPV6
MGC127055		ATP6V0A4	ASGR2	TRPV4
MGC140461		ATP6V0D1	ASH1L	TRPV3
MGC152010		ATP6V0D2	ASH2L	TRPV2
MGC152281		ATP6V1A	ASIC1	TRPV1
MGC160092		ATP6V1B2	ASIC2	TRPT1
MGLL		ATP6V1C1	ASIC3	TRPS1
MGST1		ATP6V1C2	ASIC4	TRPM8
MGST2		ATP6V1D	ASIC5	TRPM7
MIA2		ATP6V1E1	ASIP	TRPM6
MIA3		ATP6V1E2	ASL	TRPM4
MICALL1		ATP6V1G1	ASMT	TRPM3
MICOS13		ATP6V1G2	ASMTL	TRPM2
MIF		ATP6V1G3	asnA	TRPM1
MIX23		ATP6V1H	ASNA1	TRPC7
MKLN1		ATP7A	ASNS	TRPC6
MLEC		ATP7B	ASNSD1	TRPC5
MLIP		ATP8	ASPA	TRPC4AP
MLYCD		ATP8A1	ASPDH	TRPC4
MMAA		ATP8A2	ASPG	TRPC3
MMAB		ATP8B1	ASPH	TRPC1
MME		ATP8B2	ASPHD1	TRPA1
MMUT		ATP8B3	ASPHD2	TROAP
MOCS1		ATP8B4	ASPM	TRNAU1AP
MOGAT1		ATP9A	ASPN	TRMU
MOGAT3		ATPAF1	ASPRV1	TRMT9B
MOGS		ATPAF2	aspS	TRMT61B
MPC1		ATPBD4	ASPSCR1	TRMT61A
MPC2		ATPSCKMT	ASRGL1	TRMT6
MPDZ		ATR	ASS1	TRMT5
MPI		ATRAID	ASTE1	TRMT2A
MPO		ATRIP	ASTL	TRMT1L
MPP1		ATRN	ASTN1	TRMT13
MPST		ATRNL1	ASTN2	TRMT112
MRPS36		ATRX	ASXL1	TRMT11
MSMO1		ATXN1	ASXL2	TRMT10C
MSN		ATXN10	ASXL3	TRMT10B
MSRA		ATXN1L	ATAD1	TRMT10A
MSRB2		ATXN2	ATAD2	TRMT1
MSRB3		ATXN2L	ATAD2B	TRMO
mt-1a		ATXN3	ATAD3A	TRIT1
MTAP		ATXN7	ATAD5	TRIQK
MTARC2		ATXN7L1	ATAT1	TRIP6
MTCH2		ATXN7L2	ATCAY	TRIP4
MT-CO2		ATXN7L3	ATE1	TRIP13
MTDH		AUF31_00001	ATF1	TRIP12
MTHFD1		AUF32_00001	ATF2	TRIP11
MTHFS		AUF33_00001	ATF3	TRIP10
MTPN		AUF34_00001	ATF4	TRIOBP
MTSS1		AUF36_00001	ATF5	TRIML2
MTTP		AUH	ATF6	TRIML1
MTX2		AUNIP	ATF6B	TRIM9
MVD		AUP1	ATF7	TRIM8
MVK		AURKA	ATF7IP	TRIM7
MVK		AURKB	ATF7IP2	TRIM68
MVP		AURKC	ATG10	TRIM67
MX1		AUTS2	ATG101	TRIM66
MYBPC1		AVEN	ATG12	TRIM65
MYDGF		AVIL	ATG13	TRIM63
MYH1		AVL9	ATG14	TRIM58
MYH10		AVP	ATG16L1	TRIM56
MYH11		AVPI1	ATG16L2	TRIM55
MYH14		AVPR1A	ATG2A	TRIM54
MYH15		AVPR1B	ATG2B	TRIM52
MYH2		AVPR2	ATG4A	TRIM5
MYH4		AWAT1	ATG4B	TRIM46
MYH7		AWAT2	ATG4C	TRIM45
MYH8		AXDND1	ATG4D	TRIM42
MYH9		AXIN1	ATG5	TRIM41
MYL1		AXIN2	ATG7	TRIM4
MYL2		AXL	ATG9A	TRIM38
MYL6		AZGP1	ATG9B	TRIM37
MYL6		AZI2	ATGL	TRIM36
MYL6B		AZIN1	ATIC	TRIM35
MYL9		AZIN2	ATL1	TRIM34
MYLK		AZU1	ATL2	TRIM33
MYLPF		B2M	ATL3	TRIM32
MYO1B		B3GALNT1	ATM	TRIM3
MYO1C		B3GALNT2	ATMIN	TRIM29
N4BP1		B3GALT1	ATN1	TRIM28
NAA25		B3GALT2	ATOH1	TRIM27
NACA		B3GALT4	ATOH7	TRIM25
NADK2		B3GALT5	ATOH8	TRIM24
NADSYN1		B3GALT9	ATOSA	TRIM23
NAGA		B3GAT1	ATOSB	TRIM21
NAMPT		B3GAT2	ATP10A	TRIM2
NANS		B3GAT3	ATP10B	TRIM17
NAP1L1		B3GNT2	ATP10D	TRIM15
NAP1L4		B3GNT3	ATP11A	TRIM14
NAPA		B3GNT4	ATP11B	TRIM13
NAPRT		B3GNT5	ATP11C	TRIM10
NARS		B3GNT6	ATP12A	TRIB3
NAT1		B3GNT7	ATP13A1	TRIB2
NAXE		B3GNT9	ATP13A2	TRIAP1
NBAS		B4GALNT3	ATP13A3	TRHR
NCL		B9D1	ATP13A4	TRHDE
NCLN		B9D2	ATP13A5	TRH
ND1		BAALC	ATP1A1	TRERF1
ND5		BAAT	ATP1A2	TREML2
NDRG1		BABAM1	ATP1A3	TREML1
NDRG2		BABAM2	ATP1A4	TREM2
NDUFA10		BACE1	ATP1B1	TREM1
NDUFA11		BACE2	ATP1B2	TREH
NDUFA12		BACH1	ATP1B3	TRDV5-2
NDUFA13		BACH2	ATP1B4	TRDV5-1
NDUFA2		BAD	ATP23	TRDV5
NDUFA4		BAG1	ATP2A1	TRDV4
NDUFA5		BAG4	ATP2A2	TRDV3
NDUFA6		BAG5	ATP2A3	TRDV2
NDUFA7		BAG6	ATP2B1	TRDV1-9
NDUFA8		BAHCC1	ATP2B2	TRDV1-8
NDUFA9		BAHD1	ATP2B3	TRDV1-7
NDUFAB1		BAIAP2	ATP2C1	TRDV1-65
NDUFB10		BAIAP2L1	ATP2C2	TRDV1-63
NDUFB3		BAIAP2L2	ATP4A	TRDV1-60
NDUFB4		BAIAP3	ATP4B	TRDV1-53
NDUFB6		BAK1	ATP5A1	TRDV1-52
NDUFB7		BAMBI	ATP5F1A	TRDV1-5
NDUFB8		BANF1	ATP5F1B	TRDV1-49
NDUFB9		BANK1	ATP5F1C	TRDV1-48
NDUFC2		BANP	ATP5F1E	TRDV1-46
NDUFS1		BAP1	ATP5MC1	TRDV1-44
NDUFS2		BARD1	ATP5MC2	TRDV1-43
NDUFS3		BARHL1	ATP5MC3	TRDV1-42
NDUFS4		BARHL2	ATP5MK	TRDV1-40
NDUFS5		BARX2	ATP5PB	TRDV1-4
NDUFS6		BASP1	ATP6	TRDV1-39
NDUFS7		BAT2D1	ATP6AP1	TRDV1-35
NDUFS8		BATF	ATP6AP1L	TRDV1-34
NDUFV1		BATF2	ATP6AP2	TRDV1-33
NDUFV2		BATF3	ATP6V0A1	TRDV1-32
NDUFV3		BAX	ATP6V0A2	TRDV1-31
NEB		BAZ1A	ATP6V0A4	TRDV1-30
NEDD8		BAZ1B	ATP6V0B	TRDV1-3
NFIA		BAZ2A	ATP6V0C	TRDV1-29
NFU1		BAZ2B	ATP6V0D1	TRDV1-27
NGFR		BBC3	ATP6V0D2	TRDV1-25
NID1		BBIP1	ATP6V0E2	TRDV1-24
NIF3L1		BBLN	ATP6V1A	TRDV1-23
NIPSNAP1		BBOF1	ATP6V1B1	TRDV1-22
NIPSNAP3A		BBOX1	ATP6V1B2	TRDV1-21
NIT1		BBS1	ATP6V1C1	TRDV1-20
NIT2		BBS10	ATP6V1C2	TRDV1-2
NLRX1		BBS12	ATP6V1D	TRDV1-19
NME1-2		BBS2	ATP6V1E1	TRDV1-18
NME2		BBS4	ATP6V1E2	TRDV1-17
NME3		BBS5	ATP6V1F	TRDV1-16
NMRAL1		BBS7	ATP6V1G1	TRDV1-15
NNT		BBS9	ATP6V1G2	TRDV1-14
NPAS2		BBX	ATP6V1G3	TRDV1-13
NPEPPS		BCAM	ATP6V1H	TRDV1-12
NPM1		BCAN	ATP7A	TRDV1-11
NQO1		BCAP29	ATP7B	TRDV1-10
NQO2		BCAP31	ATP8	TRDV1-1
NRAS		BCAR1	ATP8A1	TRDMT1
NSD3		BCAS1	ATP8A2	TRDC
NSDHL		BCAS3	ATP8B1	TRAV9-6D
NSFL1C		BCAS4	ATP8B2	TRAV9-6
NT5E		BCAT1	ATP8B3	TRAV9-5
NT5E		BCAT2	ATP8B4	TRAV9-4
NUBP2		BCCIP	ATP9A	TRAV9-3
NUCB1		BCDIN3D	ATP9B	TRAV9-1N
NUCKS1		BCHE	atpA	TRAV9-1D
NUDT12		BCKDHA	ATPAF1	TRAV9-1
NUDT5		BCKDHB	ATPAF2	TRAV8-8
NUDT9		BCKDK	atpB	TRAV8-6
NUMA1		BCL10	atpC	TRAV8-5
NUTF2		BCL11A	atpD	TRAV8-26
OAS1X		BCL11B	atpE	TRAV8-14
OAS1Y		BCL2	atpF	TRAV8-10
OAT		BCL2A1	atpG	TRAV8-1
OCIAD1		BCL2L1	atpH	TRAV5
OCIAD2		BCL2L11	ATPSCKMT	TRAV45-8
OGDH		BCL2L12	ATR	TRAV45-7
OGN		BCL2L13	ATRAID	TRAV45-6
OLA1		BCL2L14	ATRIP	TRAV45-5
OLAH		BCL3	ATRN	TRAV45-4
OPA3		BCL6	ATRNL1	TRAV45-3
OR6S1		BCL6B	ATRX	TRAV45-2
OR8G4		BCL7A	ATXN1	TRAV45-15
OS9		BCL7B	ATXN10	TRAV45-12
OSBPL1A		BCL7C	ATXN1L	TRAV45-11
OSTF1		BCL9	ATXN2	TRAV45-10
OTC		BCL9L	ATXN2L	TRAV44-9
OTUB1		BCLAF1	ATXN3	TRAV44-8
OXCT1		BCLAF3	ATXN7	TRAV44-7
P4HB		BCO1	ATXN7L1	TRAV44-6
p97bcnt2		BCOR	ATXN7L2	TRAV44-4
PA2G4		BCORL1	ATXN7L3	TRAV44-3
PAAF1		BCR	ATXN7L3B	TRAV44-21
PABPC1		BCS1L	AUH	TRAV44-2
PACSIN3		BDH2	AUNIP	TRAV44-18
PAG-18		BDKRB1	AUP1	TRAV44-16
PAH		BDNF	AURKA	TRAV44-15
PAICS		BEAN1	AURKAIP1	TRAV44-11
PALD1		BECN1	AURKB	TRAV44-10
PALM2		BECN2	AURKC	TRAV44-1
PALM3		BEGAIN	AUTS2	TRAV43-8
PANX1		BEND2	AVIL	TRAV43-6D
PAPSS2		BEND3	AVL9	TRAV43-6
PARK7		BEND4	AVP	TRAV43-5
PARP1		BEND5	AVPI1	TRAV43-4
PARVA		BEND6	AVPR1A	TRAV43-3
PBLD		BEND7	AVPR1B	TRAV43-2D
PC		BEST1	AVPR2	TRAV43-2
PCBD1		BEST2	AWAT1	TRAV43-11
PCBP1		BEST3	AWAT2	TRAV43-10
PCBP2		BEST4	AXDND1	TRAV43-1
PCCA		BET1	AXIN1	TRAV4-1
PCCB		Beta-FSH	AXIN2	TRAV41
PCDHA4		BEX3	AXL	TRAV39-2
PCK1		BEX4	AZGP1	TRAV39-1
PCK2		BEX5	AZI2	TRAV39
PCLO		BFAR	AZIN1	TRAV38-6
PCMT1		BFSP1	AZIN2	TRAV38-5
PCYOX1		BFSP2	AZU1	TRAV38-4
PCYT2		BGLAP	B1L protein	TRAV38-3
PDCD5		BGN	B2L	TRAV38-2
PDCD6IP		BHLHE22	B2M	TRAV38-1
PDHA1		BHLHE23	B3GALNT2	TRAV3-7
PDHB		BHLHE40	B3GALT1	TRAV36-2
PDIA3		BHLHE41	B3GALT2	TRAV3-6
PDIA4		BHMT	B3GALT4	TRAV36
PDIA5		BHMT2	B3GALT5	TRAV35-2
PDIA6		BICC1	B3GALT6	TRAV35-1
PDLIM1		BICD2	B3GAT1	TRAV3-5
PDLIM5		BICDL1	B3GAT2	TRAV3-4
PDXK		BICDL2	B3GAT3	TRAV33-2
PDZK1		BICRA	B3GNT2	TRAV3-3
PEBP1		BICRAL	B3GNT3	TRAV3-2
PECR		BID	B3GNT4	TRAV3-1
PEX11G		BIK	B3GNT5	TRAV3
PEX19		BIN1	B3GNT6	TRAV29-2
PFAS		BIN2	B3GNT7	TRAV29-1
PFKL		BIN3	B3GNT8	TRAV28-3
PFN1		BIRC2	B3GNT9	TRAV28-2
PGAM1		BIRC3	B3L	TRAV28-1
PGD		BIRC5	B4GALNT1	TRAV2-7
PGFSL1		BIRC6	B9D1	TRAV26-2
PGK1		BIRC7	B9D2	TRAV26-1
PGLS		BIVM	BAALC	TRAV2-6
PGLYRP1		BLK	BAAT	TRAV25-8
PGM1		BLM	BABAM1	TRAV25-7
PGM1		BLMH	BABAM2	TRAV25-6
PGM2		BLNK	BAC7.5	TRAV25-4
PGP		BLOC1S1	BACE1	TRAV25-3
PGRMC1		BLOC1S2	BACE2	TRAV25-26
PGRMC2		BLOC1S3	BACH1	TRAV25-22
PHB		BLOC1S4	BACH2	TRAV25-21
PHB2		BLOC1S5	BAD	TRAV25-2
PHGDH		BLTP1	BAG1	TRAV25-19
PHPT1		BLTP3A	BAG2	TRAV25-17
PHYH		BLTP3B	BAG3	TRAV25-14
PICALM		BLVRA	BAG4	TRAV25-13
PIPOX		BLVRB	BAG5	TRAV25-12
PIWIL1		BLZF1	BAG6	TRAV25-1
PKLR		BMAL1	BAHCC1	TRAV2-5
PKM2		BMERB1	BAHD1	TRAV24-8
PLBD2		BMF	BAIAP2	TRAV24-6
PLCH1		BMI1	BAIAP2L1	TRAV24-4
PLEC		BMP1	BAIAP2L2	TRAV24-3
PLG		BMP10	BAIAP3	TRAV24-2
PLG		BMP15	BAK1	TRAV23-8D
PLGRKT		BMP2	BAMBI	TRAV23-8
PLIN3		BMP2K	BANF1	TRAV23-3
PLPBP		BMP3	BANF2	TRAV23-23
PLS1		BMP4	BANK1	TRAV23-21
PLS3		BMP5	BANP	TRAV23-11
PLXNB1		BMP6	BAP1	TRAV23-1
PLXNB2		BMP7	BARD1	TRAV22-9
PM20D1		BMPER	BARHL1	TRAV22-8
PMM2		BMPR1A	BARHL2	TRAV22-7
PMPCA		BMPR1B	BARX1	TRAV22-40
PMPCB		BMPR2	BARX2	TRAV22-4
PNKD		BMS1	BASP1	TRAV22-39
PNP		BMT2	BAT1	TRAV22-37
PNPO		BMX	BATF	TRAV22-33
PNPT1		BNC1	BATF2	TRAV22-31
POLR2A		BNC2	BATF3	TRAV22-3
PON1		BNIP1	bax	TRAV22-28
PON2		BNIP2	BAZ1A	TRAV22-26
PON3		BNIP3	BAZ1B	TRAV22-22
POR		BNIP3L	BAZ2A	TRAV22-21
PPA1		BNIP5	BAZ2B	TRAV22-20
PPA2		BOC	BBC3	TRAV22-2
PPCA		BOD1L1	BBIP1	TRAV22-19
PPCS		BOK	BBLN	TRAV22-16
PPIB		BOLA1	BBOF1	TRAV22-15
PPID		BOLA3	BBOX1	TRAV22-14
PPIE		BOLL	BBS1	TRAV22-13
PPIF		BOP1	BBS10	TRAV22-11
PPL		BORA	BBS12	TRAV22-10
PPM1L		BORCS5	BBS2	TRAV22-1
PPP1CB		BORCS6	BBS4	TRAV2-2
PPP1R7		BORCS8	BBS5	TRAV21-4
PPP1R9B		BPGM	BBS7	TRAV21-3
PPP2CB		BPHL	BBX	TRAV21-2
PPP2R1A		BPI	BCAM	TRAV21-1
PPP5C		BPIFA1	BCAN	TRAV2-1
PRAF2		BPIFA2	BCAP29	TRAV20-4
PRDM2		BPIFB2	BCAP31	TRAV20-3
PRDX1		BPIFB3	BCAR1	TRAV20-1
PRDX2		BPIFB4	BCAS1	TRAV2
PRDX3		BPIFB6	BCAS2	TRAV19-2
PRDX4		BPIFC	BCAS3	TRAV19-1
PRDX5		BPTF	BCAS4	TRAV18-5
PRDX6		BRAF	BCAT1	TRAV18-4
PRELP		BRAP	BCAT2	TRAV18-2
PREP		BRAT1	BCCIP	TRAV18-1
PRG3		BRCA1	BCDIN3	TRAV17-2
PRKACA		BRCA2	BCDIN3D	TRAV16
PRKAR2A		BRCC3	BCHE	TRAV14-8
PRKCSH		BRD1	BCKDHA	TRAV14-4
PRNP		BRD10	BCKDK	TRAV14-3
PRODH2		BRD2	BCL10	TRAV14-2D
PRORSD1		BRD3	BCL11A	TRAV14-12
PRPF19		BRD4	BCL11B	TRAV14-11
PRPS2		BRD7	BCL2	TRAV14-10
PRPSAP2		BRD8	bcl-2	TRAV14-1
PRXL2A		BRD9	BCL2A1	TRAV13-4
PSAP		BRDT	BCL2L1	TRAV13-2D
PSAT1		BRF1	BCL2L11	TRAV13-2
PSMA1		BRF2	BCL2L12	TRAV13-18
PSMA2		BRI3	BCL2L13	TRAV13-17
PSMA3		BRI3BP	BCL2L14	TRAV13-14
PSMA4		BRINP1	BCL2L15	TRAV13-13
PSMA5		BRINP2	BCL2L2	TRAV13-12
PSMA6		BRINP3	BCL3	TRAV13-10D
PSMA7		BRIP1	BCL6	TRAV13-1
PSMB1		BRIX1	BCL6B	TRAV12-6
PSMB2		BRME1	BCL7A	TRAV12-4
PSMB3		BRMS1	BCL7B	TRAV12-3
PSMB4		BRMS1L	BCL7C	TRAV12-2
PSMB5		BROX	BCL9	TRAV12-1D
PSMB6		BRPF1	BCL9L	TRAV12-1
PSMC1		BRPF3	BCLAF1	TRAV10-3
PSMC2		BRS3	BCLAF3	TRAV10-2
PSMC3		BRSK1	bcnt	TRAV1
PSMC4		BRSK2	BCO1	TRARG1
PSMC5		BRWD1	BCOR	TRAPPC9
PSMC6		BRWD3	BCORL1	TRAPPC8
PSMD1		BSCL2	BCR	TRAPPC6B
PSMD11		BSDC1	BCRF1	TRAPPC6A
PSMD12		BSG	BCS1L	TRAPPC4
PSMD13		BSN	BD-3	TRAPPC3L
PSMD14		BSND	BDH2	TRAPPC3
PSMD2		BSP2	Bdh-2	TRAPPC2
PSMD3		BSPH1	Bdh-3	TRAPPC14
PSMD4		BSPRY	Bdh-4	TRAPPC13
PSMD6		BST1	BDKRB1	TRAPPC12
PSMD7		BST2	BDKRB2	TRAPPC11
PSME1		BSX	BDNF	TRAPPC10
PSME2		BTAF1	BEAN1	TRAPPC1
PSMF1		BTBD1	BECN1	TRANK1
PSPH		BTBD10	BECN2	TRAM2
PTBP1		BTBD16	BEGAIN	TRAM1L1
PTER		BTBD17	BEND2	TRAM1
PTGES2		BTBD18	BEND3	TRAK2
PTGES3		BTBD19	BEND5	TRAK1
PTGFRN		BTBD2	BEND6	TRAIP
PTGR1		BTBD3	BEND7	TRAFD1
PTGR2		BTBD6	BEST1	TRAF7
PTMA		BTBD7	BEST2	TRAF6
PTMS		BTBD8	BEST3	TRAF5
PTP4A2		BTBD9	BEST4	TRAF4
PTPA		BTC	BET1	TRAF3IP3
PTPN14		BTD	BET1L	TRAF3IP2
PTRH2		BTF3	BetaA	TRAF3IP1
PTTG1IP		BTF3L4	BetaC	TRAF3
PYCARD		BTG1	beta-lactoglobulin	TRAF2
PYCR3		BTG2	BEX2	TRAF1
PYGL		BTG3	BEX3	traF
PYGM		BTG4	BEX4	TRADD
PYROXD2		BTK	BEX5	traD
QARS1		BTLA	BFAR	TRAC
QDPR		BTN1A1	BFSP1	TRABD
QPRT		BTNL2	BFSP2	TRA2B
QSER1		BTNL9	BGLAP	TRA2A
RAB11A		BTRC	BGN	TPX2
RAB14		BUB1	BHLHA15	TPT1
RAB18		BUB1B	BHLHE22	TPST2
RAB1A		BUB3	BHLHE23	TPST1
RAB1B		BUD13	BHLHE40	TPSB2
RAB2A		BUD23	BHLHE41	TPRN
RAB2A		BUD31	BHMT	TPRKB
RAB32		BVES	BHMT2	TPRG1L
RAB5B		BYSL	BICC1	TPRG1
RAB5C		BZW1	BICD1	TPR
RAB6B		BZW2	BICD2	TPPP3
RAB7A		C10H19orf12	BICDL1	TPPP2
RABL6		C10H19orf18	BICDL2	TPP2
RAC1		C10H19orf47	BICRA	TPP1
RAC2		C10H19orf81	BICRAL	TPMT
RACK1		C10H6orf163	BID	TPM4
RAD23B		C10H6orf58	BIN1	TPM3
RALB		C10orf62	BIN2	TPM2
RALY		C11H17orf107	BIN3	TPM1
RAN		C11H17orf47	bioA	TPK1
RANBP1		C11H17orf50	bioB	TPI1
RANBP17		C11H17orf58	bioD	TPH2
RAP1A		C11H17orf67	birA	TPH1
RAP1B		C11H17orf75	BIRC2	TPGS2
RAP2C		C11H17orf99	BIRC3	TPGS1
RARS1		C11orf68	BIRC5	TPD52L3
RBM8A		C11orf98	BIRC6	TPD52L2
RBMX		C12H11orf24	BIRC7	TPD52L1
RBP1		C12H11orf86	BIVM	TPD52
RBP4		C12H11orf91	blaACI	TPCN2
RBP5		C12orf54	BLCAP	TPCN1
RCC1		C13H16orf54	BLG	TP73
RCN1		C13H16orf89	BLK	TP63
RCN2		C13H16orf90	BLM	TP53TG5
RDH10		C13H16orf96	BLMH	TP53RK
RDH11		C13H7orf50	BLNK	TP53INP2
RDH16		C13orf42	BLOC1S1	TP53INP1
RDX		C14H1orf35	BLOC1S2	TP53I3
REEP5		C14H5orf15	BLOC1S3	TP53I13
REEP6		C14H5orf24	BLOC1S4	TP53I11
RER1		C14H5orf47	BLOC1S5	TP53BP2
RETSAT		C14H5orf63	BLOC1S6	TP53BP1
RGN		C14orf132	BLTP1	TP53
RHBG		C15H2orf42	BLTP2	TOX4
RHOA		C15H2orf49	BLTP3A	TOX3
RHOB		C15H2orf50	BLTP3B	TOX2
RHOG		C15H2orf74	BLVRA	TOX
RIDA		C16H3orf18	BLVRB	TOR3A
RIMBP3B		C16H3orf20	BLZF1	TOR2A
RMDN1		C16H3orf49	BMAL1	TOR1B
RMDN2		C16orf95	BMAL2	TOR1AIP1
RMDN3		C17orf100	BMERB1	TOR1A
RNASET2		C17orf113	BMF	TOPBP1
RNF123		C17orf114	BMI1	TOPAZ1
RNH1		C18H2orf69	BMP1	TOP3B
RP1		C18H2orf76	BMP10	TOP3A
RPE		C18H2orf80	BMP15	TOP2B
RPL10		C18orf32	BMP-15	TOP2A
RPL10A		C19H3orf52	BMP2	TOP1MT
RPL11		C19H3orf70	BMP2K	TOP1
RPL12		C19orf84	BMP3	TONSL
RPL13		C19orf85	BMP4	TOMT
RPL13A		C1D	BMP-4	TOMM70
RPL14		C1GALT1	BMP5	TOMM5
RPL15		C1GALT1C1	BMP6	TOMM40L
RPL18		C1H10orf105	BMP7	TOMM40
RPL19		C1H10orf120	BMP8A	TOMM34
RPL22		C1H10orf53	BMP8B	TOMM22
RPL23		C1H10orf71	BMPER	TOM2
RPL24		C1H10orf90	BMPR1A	TOM1L1
RPL27		C1H14orf119	BMPR1B	TOM1
RPL28		C1H14orf28	BMPR2	TOGARAM2
Rpl3		C1H14orf93	BMPRIB	TOGARAM1
RPL30		C1H15orf39	BMPR-IB	TOE1
RPL32		C1H15orf40	BMS1	TOB2
RPL35		C1H15orf48	BMT2	TOB1
RPL36		C1H15orf61	BMX	TNXB
RPL38		C1H15orf62	BNC1	TNS4
RPL39		C1H1orf131	BNC2	TNS3
RPL4		C1H1orf198	BNIP1	TNS2
RPL5		C1orf232	BNIP2	TNRC6C
RPL6		C1orf43	BNIP3	TNRC6B
RPL7		C1orf53	BNIP3L	TNRC6A
RPL7A		C1QA	BNIP5	TNR
RPL8		C1QB	BNIPL	TNPO3
RPLP0		C1QC	BOC	TNPO2
RPLP0		C1QL1	BOD1	TNPO1
RPLP1		C1QL2	BOD1L1	tnpA
RPLP2		C1QL4	BOK	TNP2
RPN1		C1QTNF1	BOLA1	TNP1
RPN2		C1QTNF12	BOLA2	TNN
RPS10		C1QTNF3	BOLA2B	TNMD
RPS12		C1QTNF6	BOLA3	TNKS2
RPS13		C1QTNF7	BOLL	TNKS1BP1
RPS14		C1QTNF8	BOP1	TNKS
RPS15		C1R	BORA	TNK2
RPS15A		C1RL	BORCS5	TNK1
RPS16		C1S	BORCS6	TNIP3
RPS17		C2	BORCS7	TNIP1
RPS18		C20H6orf15	BORCS8	TNIK
RPS19		C20H6orf201	BPGM	TNFSF8
RPS2		C20H6orf47	BPHL	TNFSF4
RPS20		C20H6orf62	BPI	TNFSF18
RPS21		C20H6orf89	BPIFA1	TNFSF15
RPS23		C20orf204	BPIFA2	TNFSF13B
RPS24		C21H19orf44	BPIFA3	TNFSF13
RPS26		C21H5orf22	BPIFB1	TNFSF11
RPS27A		C21H5orf34	BPIFB2	TNFSF10
RPS28		C21orf140	BPIFB3	TNFRSF9
RPS3		C22H20orf173	BPIFB4	TNFRSF8
RPS3A		C22H20orf202	BPIFB6	TNFRSF6B
RPS5		C22H20orf96	BPIFC	TNFRSF4
RPS6		C23H9orf153	BPTF	TNFRSF25
RPS7		C23H9orf85	BRAF	TNFRSF21
RPS8		C24H14orf180	BRAP	TNFRSF1B
RPS9		C24H14orf39	BRAT1	TNFRSF1A
RPSA		C25H9orf152	BRCA1	TNFRSF19
RRAS		C25H9orf43	BRCA2	TNFRSF18
RRBP1		C25H9orf78	BRCC3	TNFRSF13B
RRM1		C26H21orf58	BRD1	TNFRSF12A
RSU1		C26H21orf91	BRD10	TNF-alpha
RTCB		C27H8orf48	BRD2	TNFAIP8L2
RTN3		C28H12orf42	BRD3	TNFAIP8L1
RTN4		C28H12orf50	BRD4	TNFAIP6
RTRAF		C28H22orf23	BRD7	TNFAIP3
RUSC2		C28H22orf46	BRD8	TNFAIP1
RUVBL1		C29H10orf67	BRD9	TNF
S100A10		C2CD2	BRDT	TNC
S100A11		C2CD2L	BRF2	TMX4
S100A12		C2CD3	BRI3	TMX3
S100A2		C2CD4A	BRI3BP	TMX2
S100A9		C2CD4B	BRICD5	TMX1
S100A9		C2CD4D	BRINP1	TMUB2
S100G		C2CD5	BRINP2	TMUB1
SAA2		C2CD6	BRINP3	TMTC4
SAAL1		C2H1orf159	BRIP1	TMTC3
SACM1L		C2H1orf174	BRIX1	TMTC2
SAFB2		C2H1orf185	BRK1	TMTC1
SAR1A		C2H1orf210	BRMS1	TMSB15B
SAR1B		C2H1orf216	BRMS1L	TMPRSS9
SARDH		C2H1orf50	brnQ	TMPRSS7
SARS1		C2H1orf94	BROX	TMPRSS6
SARS2		C2H4orf3	BRPF1	TMPRSS4
SBDS		C2H4orf33	BRPF3	TMPRSS3
SCARB2		C2H4orf46	BRS3	TMPRSS2
SCARF2		C2H8orf58	BRSK1	TMPRSS15
SCCPDH		C2H8orf74	BRSK2	TMPRSS13
SCFD1		C2orf66	BRWD1	TMPRSS12
SCLY		C2orf72	BRWD3	TMPRSS11D
SCN4A		C2orf81	brxC	TMPRSS11A
SCNN1B		C2orf88	BSCL2	TMPO
SCO1		C3	BSDC1	TMOD4
SCP2		C30H1orf115	BSG	TMOD3
SCPEP1		C31H6orf118	BSN	TMOD2
SDC1		C3AR1	BSND	TMOD1
SDHA		C3H16orf46	BSPH1	TMIGD2
SDHB		C3H16orf78	BSPRY	TMIE
SDHC		C3H16orf86	BST1	TMF1
SDPR		C3H16orf87	BST2	TMEM9B
SDR39U1		C3H4orf17	BSX	TMEM98
SDSL		C3H4orf19	BTAF1	TMEM97
SEC13		C3H4orf36	BTBD1	TMEM95
SEC14L2		C3H4orf50	BTBD10	TMEM92
SEC22B		C3orf33	BTBD16	TMEM91
SEC23A		C3orf85	BTBD17	TMEM9
SEC24C		C4BPA	BTBD18	TMEM8B
SEC31A		C4H7orf25	BTBD19	TMEM89
SEC61G		C4H7orf57	BTBD2	TMEM88B
SEC63		C4orf51	BTBD3	TMEM88
SEL1L		C4orf54	BTBD6	TMEM87B
SELENBP1		C5	BTBD7	TMEM86B
SELENOF		C5AR1	BTBD8	TMEM86A
SEPT7		C5AR2	BTBD9	TMEM82
SEPTIN11		C5H1orf116	BTC	TMEM81
SEPTIN2		C5H1orf141	BTD	TMEM79
SEPTIN9		C5H1orf21	BTF3	TMEM74
SERBP1		C5H1orf52	BTG1	TMEM71
SERPINA1		C5H1orf56	BTG2	TMEM69
SERPINA3-1		C5H1orf74	BTG3	TMEM68
SERPINA3-4		C5H1orf87	BTG4	TMEM67
SERPINA3-7		C6	BTK	TMEM64
SERPINA3-7		C6H12orf56	BTLA	TMEM63C
SERPINA3-8		C6H12orf60	BTN1A1	TMEM63B
SERPINB1		C6H12orf71	BTN2A2	TMEM63A
SERPINB6		C6orf120	BTNL2	TMEM62
SERPINC1		C6orf132	BTNL9	TMEM60
SERPIND1		C6orf136	BTRC	TMEM59L
SERPING1		C7	BUB1	TMEM59
SERPINH1		C7H11orf16	BUB1B	TMEM54
SET		C7H11orf42	BUB3	TMEM53
SF1		C7H11orf52	BUD13	TMEM52B
SF3B1		C7H11orf54	BUD23	TMEM52
SF3B3		C7H11orf58	BUD31	TMEM51
SFPQ		C7H11orf65	budA	TMEM50B
SFXN1		C7H11orf71	BVES	TMEM50A
SFXN2		C7H11orf87	BYSL	TMEM45B
SGPL1		C7H19orf38	BZW1	TMEM44
SH3BGRL		C7H19orf53	BZW2	TMEM43
SH3BGRL2		C7H19orf67	C	TMEM41B
SH3BGRL3		C7orf78	C10H15orf61	TMEM41A
SHC4		C8A	C10orf120	TMEM40
SHMT1		C8B	C10orf53	TMEM39B
SHMT2		C8H12orf43	C10orf62	TMEM39A
SHROOM1		C8H18orf21	C10orf67	TMEM38B
SHTN1		C8H18orf54	C10orf71	TMEM38A
SIRPA		C8H18orf63	C10orf90	TMEM35A
SIRT2		C8H22orf15	C11H2orf49	TMEM33
SIRT3		C8H22orf31	C11H2orf68	TMEM30B
SIRT5		C8orf34	C11H2orf73	TMEM270
SLC10A1		C8orf76	C11H9orf78	TMEM268
SLC13A3		C8orf88	C11orf16	TMEM267
SLC22A1		C8orf89	C11orf42	TMEM266
SLC22A8		C9	C11orf54	TMEM263
SLC22A9		C9H8orf33	C11orf58	TMEM262
SLC23A1		C9orf40	C11orf65	TMEM260
SLC25A1		C9orf50	C11orf68	TMEM26
SLC25A10		C9orf72	C11orf71	TMEM259
SLC25A11		CA1	C11orf86	TMEM258
SLC25A13		CA10	C11orf87	TMEM256
SLC25A15		CA11	C11orf91	TMEM255A
SLC25A20		CA12	C11orf97	TMEM254
SLC25A22		CA13	C11orf98	TMEM253
SLC25A3		CA14	C12orf43	TMEM252
SLC25A4		CA15	C12orf50	TMEM251
SLC25A42		CA2	C12orf54	TMEM25
SLC25A5		CA3	C12orf56	TMEM248
SLC25A6		CA4	C12orf57	TMEM247
SLC27A2		CA5A	C12orf76	TMEM242
SLC27A4		CA5B	C13H20orf141	TMEM241
SLC27A5		CA6	C13H20orf144	TMEM240
SLC29A1		CA7	C13H20orf27	TMEM238L
SLC2A2		CA8	C13H20orf96	TMEM236
SLC35A3		CA9	C14orf119	TMEM234
SLC35F5		CAAP1	C14orf180	TMEM232
SLC37A4		CAB39	C14orf28	TMEM231
SLC39A14		CAB39L	C14orf93	TMEM230
SLC4A1		CABCOCO1	C15H11orf1	TMEM229B
SLC4A4		CABIN1	C15H11orf52	TMEM225B
SLC9A3R1		CABLES1	C15H11orf94	TMEM223
SLC9A3R2		CABLES2	C15H11orf97	TMEM222
SLCO1B3		CABP1	C15orf39	TMEM219
SLCO2B1		CABP2	C15orf48	TMEM218
SLK		CABP4	C15orf61	TMEM216
SMAP2		CABP7	C15orf62	TMEM215
SMS		CABYR	C16H1orf159	TMEM214
SNAP23		CACFD1	C16H1orf21	TMEM213
SND1		CACHD1	C16H1orf53	TMEM209
SNRNP200		CACNA1A	C16H1orf74	TMEM208
SNRNP70		CACNA1B	C16orf46	TMEM202
SNRPB		CACNA1C	C16orf54	TMEM201
SNRPD1		CACNA1D	C16orf74	TMEM200C
SNRPD3		CACNA1E	C16orf78	TMEM200A
SNTB1		CACNA1F	C16orf86	TMEM199
SNTG1		CACNA1G	C16orf87	TMEM198
SNU13		CACNA1H	C16orf89	TMEM190
SNX2		CACNA1I	C16orf90	TMEM19
SNX5		CACNA1S	C17H4orf33	TMEM187
SNX9		CACNA2D1	C17orf100	TMEM186
SOCS5		CACNA2D2	C17orf49	TMEM185B
SOD1		CACNA2D3	C17orf50	TMEM185A
SOD2		CACNA2D4	C17orf58	TMEM184C
SORBS1		CACNB1	C17orf67	TMEM184B
SORBS2		CACNB2	C17orf75	TMEM184A
SORD		CACNB3	C17orf78	TMEM183A
SPATA20		CACNB4	C18H16orf74	TMEM182
SPCS1		CACNG1	C18H16orf95	TMEM181
SPP2		CACNG2	C18H19orf12	TMEM18
SPR		CACNG3	C18H19orf48	TMEM179B
SPRYD4		CACNG4	C18orf21	TMEM179
SPTAN1		CACNG5	C18orf32	TMEM176B
SPTAN1		CACNG6	C18orf54	TMEM176A
SPTBN1		CACNG7	C18orf63	TMEM174
SQRDL		CACNG8	C19H17orf58	TMEM173
SRI		CACTIN	C19H17orf62	TMEM171
SRP68		CACUL1	C19H17orf75	TMEM170B
SRP72		CACYBP	C19orf12	TMEM170A
SRPRA		CAD	C19orf25	TMEM168
SRPRB		CADM1	C19orf38	TMEM167B
SRSF1		CADM2	C19orf44	TMEM167A
SRSF10		CADM3	C19orf47	TMEM165
SRSF2		CADM4	C19orf53	TMEM164
SRSF3		CADPS	C19orf84	TMEM161B
SRSF7		CADPS2	C1D	TMEM156
SSBP1		CAGE1	C1GALT1	TMEM154
SSR1		CALB1	C1GALT1C1	TMEM150C
SSR3		CALB2	C1H21orf140	TMEM150B
SSR4		CALCA	C1H21orf62	TMEM150A
ST13		CALCB	C1H3orf38	TMEM14C
st3GalI		CALCOCO1	C1H3orf52	TMEM14A
STAB1		CALCOCO2	C1orf105	TMEM147
STAB2		CALCR	C1orf115	TMEM145
STAP2		CALCRL	C1orf116	TMEM144
STARD10		CALD1	C1orf122	TMEM143
STAT1		CALHM1	C1orf131	TMEM141
STAT3		CALHM2	C1orf141	TMEM140
STBD1		CALHM3	C1orf146	TMEM139
STEAP3		CALHM4	C1orf159	TMEM138
STIM1		CALHM5	C1orf162	TMEM135
STIP1		CALHM6	C1orf174	TMEM134
STOM		CALM	C1orf185	TMEM132E
STOML2		CALM1	C1orf198	TMEM132C
STRAP		CALM3	C1orf210	TMEM132B
STT3A		CALML4	C1orf216	TMEM132A
STXBP2		CALML5	C1orf35	TMEM131L
SUB1		CALN1	C1orf50	TMEM131
SUCLG1		CALR	C1orf74	TMEM130
SUCLG2		CALR4	C1orf87	TMEM128
SUGCT		CALU	C1orf94	TMEM127
SUGT1		CALY	C1QA	TMEM126A
SULT1A1		CAMK1	C1QB	TMEM123
SULT1B1		CAMK1D	C1QC	TMEM121B
SULT1C4		CAMK1G	C1QL1	TMEM121
SULT1E1		CAMK2A	C1QL2	TMEM120B
SULT2A1		CAMK2B	C1QL3	TMEM120A
SUOX		CAMK2D	C1QL4	TMEM119
SURF1		CAMK2G	C1QTNF1	TMEM117
SURF4		CAMK2N1	C1QTNF12	TMEM116
SYNCRIP		CAMK2N2	C1QTNF2	TMEM114
SYNJ1		CAMK4	C1QTNF3	TMEM108
TAGLN		CAMKK1	C1QTNF4	TMEM107
TAGLN2		CAMKK2	C1QTNF5	TMEM106C
TALDO1		CAMKMT	C1QTNF6	TMEM106B
TANGO2		CAMKV	C1QTNF7	TMEM106A
TAP1		CAMLG	C1QTNF8	TMEM104
TAPBP		CAMSAP1	C1QTNF9	TMEM102
TARDBP		CAMSAP2	C1R	TMEM101
TARS1		CAMSAP3	C1RL	TMEM100
TAT		CAMTA1	C1S	TMEFF2
TBCA		CAMTA2	C2	TMED8
TBCB		CAND1	C20H5orf34	TMED7
TBL2		CAND2	C20H5orf49	TMED6
TCIRG1		CANT1	C20orf141	TMED4
TCP1		CANX	C20orf202	TMED3
TDH		CAP1	C20orf96	TMED10
TECR		CAP2	C21H14orf132	TMED1
TF		CAPG	C21H15orf40	TMCO6
TF		CAPN1	C21orf91	TMCO5A
TFAM		CAPN10	C22H3orf22	TMCO4
TFG		CAPN11	C22H3orf62	TMCO3
TFPT		CAPN12	C22orf23	TMCO2
TFR2		CAPN13	C22orf31	TMCO1
TGFBI		CAPN14	C22orf39	TMCC3
TGM2		CAPN15	C23H6orf15	TMCC2
TGM2		CAPN2	C23H6orf201	TMCC1
THBS1		CAPN3	C23H6orf62	tmcA
THEM2		CAPN5	C24H18orf21	TMC8
THEM4		CAPN6	C25H16orf89	TMC7
THOP1		CAPN7	C25H16orf96	TMC6
THRAP3		CAPN8	C28H10orf105	TMC5
TIMM13		CAPN9	C29H11orf24	TMC4
TIMM50		CAPNS1	C2CD2	TMC3
TIMM8A		CAPRIN1	C2CD2L	TMC2
TIMM9		CAPRIN2	C2CD3	TMC1
TINAG		CAPS2	C2CD4C	TMBIM7P
TJP1		capsid	C2CD4D	TMBIM6
TJP2		CAPSL	C2CD5	TMBIM4
TKFC		CAPZA1	C2H2orf69	TMBIM1
TKT		CAPZA2	C2orf15	TMA16
TKT		CAPZB	C2orf42	TM9SF4
TLN1		CARD10	C2orf49	TM9SF3
TLN2		CARD11	C2orf50	TM9SF2
TLR5		CARD14	C2orf68	TM7SF3
TM7SF2		CARD19	C2orf72	TM7SF2
TM9SF2		CARD9	C2orf73	TM6SF2
TM9SF3		CARF	C2orf74	TM6SF1
TMBIM6		CARHSP1	C2orf76	TM4SF5
TMED10		CARM1	C2orf80	TM4SF4
TMED2		CARMIL1	C2orf81	TM4SF20
TMED4		CARMIL2	C2orf88	TM4SF19
TMED5		CARNMT1	C3	TM4SF18
TMED7		CARNS1	C3AR1	TM4SF1
TMED9		CARS1	C3H1orf109	TM2D3
TMEM109		CARS2	C3H1orf226	TM2D2
TMEM205		CARTPT	C3H1orf43	TM2D1
TMEM256		CASC3	C3H1orf52	TLX3
TMEM263		CASD1	C3H1orf54	TLX2
TMEM30A		CASK	C3H1orf56	TLR9
TMEM33		CASKIN1	C3H1orf68	tlr8
TMEM43		CASKIN2	C3orf18	TLR7
TMEM97		CASP1	C3orf20	tlr6
TMOD3		CASP10	C3orf33	tlr5
TMPO		CASP14	C3orf38	tlr4
TMSB10		CASP16	C3orf49	tlr3
TMSB4X		CASP2	C3orf62	TLR2
TMTC4		CASP3	C3orf70	TLR10
TMX3		CASP6	C3orf80	tlr1
TNC		CASP7	C3orf84	TLN2
TNKS1BP1		CASP8	C3orf85	TLN1
TNNC1		CASP8AP2	C4BPA	TLL2
TNNC2		CASP9	C4BPB	TLL1
TNNI1		CASQ1	C4H7orf25	TLK2
TNNI2		CASQ2	C4orf17	TLK1
TNNT1		CASR	C4orf19	TLE5
TNNT3		CASS4	C4orf33	TLE4
TNS1		CAST	C4orf36	TLE3
TNXB		CASTOR1	C4orf46	TLE2
TOLLIP		CASTOR2	C4orf51	TLE1
TOM1		CASZ1	C4orf54	TLDC2
TOMM22		CAT	C5	TLCD5
TOMM70		CATIP	C5AR1	TLCD3B
TOR1AIP2		CATSPER1	C5AR2	TLCD3A
TP53RK		CATSPER2	C5H12orf4	TLCD2
TPD52		CATSPER4	C5H12orf50	TLCD1
TPD52L2		CATSPERB	C5H12orf60	TKTL1
TPI1		CATSPERD	C5H22orf23	TKT
TPM1		CATSPERE	C5orf15	TKFC
TPM1		CATSPERG	C5orf22	TKDP3
TPM2		CATSPERZ	C5orf24	TKDP2
TPM3		CAV1	C5orf47	TKDP-1
TPM4		CAV2	C5orf63	TKDP1
TPP1		CAV3	C6	TK1
TPP2		CAVIN1	C6H4orf3	TK
TPT1		CAVIN2	C6H4orf36	TJP3
TRA2B		CAVIN3	C6orf118	TJP2
TRAP1		CAVIN4	C6orf120	TJP1
TRIAP1		CBARP	C6orf132	TIRAP
TRIM25		CBFA2T2	C6orf136	TIPRL
TRIR		CBFA2T3	C6orf15	TIPARP
TRMT112		CBFB	C6orf163	TINF2
TSFM		CBL	C6orf58	TINAGL1
TSHZ2		CBLB	C6orf89	TINAG
TST		CBLC	C7	TIMP3
TSTD1		CBLIF	C7H19orf67	TIMP2
TTC36		CBLL1	C7H5orf46	TIMP1
TTLL12		CBLN1	C7H5orf63	TIMM9
TTPA		CBLN2	C7orf25	TIMM8B
TTR		CBLN3	C7orf50	TIMM8A
TUBA1A		CBLN4	C7orf57	TIMM50
TUBA4A		CBR4	C8A	TIMM44
TUBA8		CBX1	C8B	TIMM29
TUBB2B		CBX2	C8H8orf58	TIMM21
TUBB4A		CBX4	C8H9orf24	TIMM17B
TUBB4B		CBX5	C8orf33	TIMM17A
TUBB5		CBX6	C8orf34	TIMM10B
TUFM		CBX7	C8orf48	TIMM10
TXN		CBX8	C8orf74	TIMELESS
TXN2		CBY2	C8orf76	Tim
TXNDC12		CBY3	C8orf82	TIGD4
TXNDC17		CC2D1A	C8orf88	TIGD2
TXNDC5		CC2D1B	C8orf89	TIFA
TXNL1		CC2D2A	C9	TIE1
TXNRD1		CC2D2B	C9orf152	TICRR
TXNRD2		CCAR1	C9orf40	TICAM1
U2AF1L4		CCAR2	C9orf43	TIAM1
U2AF2		CCBE1	C9orf72	TIAL1
UAP1		CCDC102A	C9orf78	TIA1
UBA1		CCDC102B	C9orf85	THYN1
UBA6		CCDC103	CA10	ThymB4X
UBA7		CCDC105	CA11	THY1
UBE2D3		CCDC106	CA12	THUMPD3
UBE2L3		CCDC107	CA13	THUMPD2
UBE2N		CCDC110	CA14	THUMPD1
UBE2V1		CCDC112	CA2	THTPA
UBR3		CCDC115	CA3	THSD7B
UBR4		CCDC116	CA4	THSD7A
UFL1		CCDC117	CA5A	THSD4
UFM1		CCDC12	CA5B	THSD1
UGDH		CCDC120	CA6	THRSP
UGGT1		CCDC121	CA7	THRB
UGP2		CCDC122	CA8	THRAP3
UGT1A1		CCDC124	CA9	THRA
UGT1A1		CCDC125	Caae-DRB01	THPO
UGT1A1		CCDC126	Caae-DRB02	THOP1
UGT2A3		CCDC127	Caae-DRB04	THOC7
UGT2B10		CCDC13	Caae-DRB05	THOC6
UGT3A1		CCDC134	Caae-DRB06	THOC5
UMPS		CCDC136	Caae-DRB07	THOC3
UNC45A		CCDC137	Caae-DRB08	THOC2
UOX		CCDC138	Caae-DRB09	THOC1
UPB1		CCDC14	Caae-DRB10	THNSL2
UPP2		CCDC141	Caae-DRB11	THNSL1
UQCR10		CCDC142	Caae-DRB12	THG1L
UQCR11		CCDC146	Caae-DRB13	THEMIS
UQCRB		CCDC148	Caae-DRB14	THEM6
UQCRC1		CCDC149	Caae-DRB15	THEM5
UQCRC2		CCDC15	Caae-DRB16	THEGL
UQCRFS1		CCDC150	Caae-DRB17	THEG
UQCRH		CCDC152	Caae-DRB18	THBS4
UQCRQ		CCDC154	Caae-DRB19	THBS3
URAD		CCDC157	Caae-DRB20	THBS2
URAD		CCDC158	Caae-DRB21	THBS1
UROC1		CCDC159	Caae-DRB22	THBD
UROC1		CCDC160	CAAP1	THAP9
UROD		CCDC166	CAB39	THAP8
USO1		CCDC167	CAB39L	THAP6
USP14		CCDC17	CABCOCO1	THAP5
USP37		CCDC170	CABLES1	THAP3
USP5		CCDC171	CABLES2	THAP2
USP8		CCDC172	CABP1	THAP12
VAPA		CCDC174	CABP2	THAP1
VARS1		CCDC175	CABP4	THADA
VASP		CCDC177	CABP7	TH
VAT1		CCDC178	CABS1	TGS1
VCL		CCDC179	CABYR	TGM7
VCP		CCDC18	CACFD1	TGM6
VDAC1		CCDC181	CACHD1	TGM5
VDAC2		CCDC182	CACNA1A	TGM3
VDAC3		CCDC183	CACNA1B	TGM2
[truncated: 34,440 more rows]
