# Supplementary material for: Comparative liver proteome analysis of feedlot steer calves reveals growth trait-specific pathways influenced by calving season
Source: J Anim Sci Biotechnol. 2026 Apr 3;17:56. doi: 10.1186/s40104-026-01370-6 (PMC13047832; doi:10.1186/s40104-026-01370-6)
Supplement: Supplementary file 5 — Additional file 5: Table S4. Gene ontologydata supporting Fig. S1. [file 40104_2026_1370_MOESM5_ESM.xlsx]

## Sheet: Table S4
KEGG
Enrichment FDR	nGenes	Pathway Genes	Fold Enrichment	Pathway	URL	Genes
1.752886913734e-10	7	19	55.7067	Path:bta00053 Ascorbate and aldarate metabolism	https://www.genome.jp/kegg-bin/show_pathway?bta00053	MGC152010
9.86201842584692e-10	7	24	44.1011	Path:bta00040 Pentose and glucuronate interconversions	https://www.genome.jp/kegg-bin/show_pathway?bta00040	MGC152010
1.64617643740709e-15	12	44	41.2374	Path:bta05204 Chemical carcinogenesis-DNA adducts	https://www.genome.jp/kegg-bin/show_pathway?bta05204	NAT1 MGC152010 CBR1 GSTT1
7.63910536494553e-14	11	45	36.9609	Path:bta00980 Metabolism of xenobiotics by cytochrome P450	https://www.genome.jp/kegg-bin/show_pathway?bta00980	MGC152010 CBR1 GSTT1
5.40470813244253e-10	8	36	33.6008	Path:bta00860 Porphyrin metabolism	https://www.genome.jp/kegg-bin/show_pathway?bta00860	MGC152010 CPOX
4.60539069708841e-11	9	41	33.1911	Path:bta00982 Drug metabolism-cytochrome P450	https://www.genome.jp/kegg-bin/show_pathway?bta00982	MGC152010 GSTT1
7.09139743921211e-13	11	55	30.2408	Path:bta00983 Drug metabolism-other enzymes	https://www.genome.jp/kegg-bin/show_pathway?bta00983	NME1 NAT1 MGC152010 GSTT1
6.20581972564939e-19	18	107	25.4362	Path:bta00190 Oxidative phosphorylation	https://www.genome.jp/kegg-bin/show_pathway?bta00190	COX4I1 ATP5PO NDUFV2 UQCRC1 NDUFB8 ATP5PF NDUFS8 NDUFS3 NDUFS1 NDUFS4 NDUFS6 SDHC NDUFA10 ATP5F1D COX5A CYC1 ATP5MG
2.17560829858768e-20	22	172	19.34	Path:bta05208 Chemical carcinogenesis-reactive oxygen species	https://www.genome.jp/kegg-bin/show_pathway?bta05208	COX4I1 ATP5PO NDUFV2 UQCRC1 NDUFB8 ATP5PF NDUFS8 NDUFS3 NDUFS1 NDUFS4 NDUFS6 SDHC NDUFA10 ATP5F1D COX5A CYC1 CBR1 GSTT1
6.18604979497744e-13	14	119	17.7887	Path:bta04932 Non-alcoholic fatty liver disease	https://www.genome.jp/kegg-bin/show_pathway?bta04932	COX4I1 NDUFV2 UQCRC1 NDUFB8 NDUFS8 NDUFS3 NDUFS1 NDUFS4 NDUFS6 SDHC NDUFA10 COX5A CYC1
8.16784870026035e-16	18	162	16.8004	Path:bta05415 Diabetic cardiomyopathy	https://www.genome.jp/kegg-bin/show_pathway?bta05415	COX4I1 ATP5PO NDUFV2 UQCRC1 NDUFB8 ATP5PF NDUFS8 NDUFS3 NDUFS1 NDUFS4 NDUFS6 SDHC NDUFA10 ATP5F1D COX5A CYC1
4.700799601154e-16	19	183	15.6988	Path:bta04714 Thermogenesis	https://www.genome.jp/kegg-bin/show_pathway?bta04714	COX4I1 ATP5PO NDUFV2 UQCRC1 NDUFB8 ATP5PF NDUFS8 NDUFS3 NDUFS1 NDUFS4 NDUFS6 SDHC NDUFA10 ATP5F1D COX5A CYC1 ATP5MG COA3
2.38264431769061e-09	11	118	14.0953	Path:bta01240 Biosynthesis of cofactors	https://www.genome.jp/kegg-bin/show_pathway?bta01240	AK3 NME1 MGC152010 COQ5 CPOX
3.62364804575908e-14	18	206	13.212	Path:bta05020 Prion disease	https://www.genome.jp/kegg-bin/show_pathway?bta05020	COX4I1 ATP5PO NDUFV2 UQCRC1 NDUFB8 ATP5PF NDUFS8 NDUFS3 NDUFS1 NDUFS4 NDUFS6 SDHC NDUFA10 ATP5F1D COX5A CYC1 TUBB
3.62364804575908e-14	18	207	13.1482	Path:bta05012 Parkinson disease	https://www.genome.jp/kegg-bin/show_pathway?bta05012	COX4I1 ATP5PO NDUFV2 UQCRC1 NDUFB8 ATP5PF NDUFS8 NDUFS3 NDUFS1 NDUFS4 NDUFS6 SDHC NDUFA10 ATP5F1D COX5A CYC1 TUBB
2.68201100340438e-14	19	234	12.2772	Path:bta05016 Huntington disease	https://www.genome.jp/kegg-bin/show_pathway?bta05016	COX4I1 ATP5PO NDUFV2 UQCRC1 NDUFB8 ATP5PF NDUFS8 NDUFS3 NDUFS1 NDUFS4 NDUFS6 SDHC NDUFA10 ATP5F1D COX5A TFAM CYC1 TUBB
9.40528063946797e-12	18	292	9.32078	Path:bta05014 Amyotrophic lateral sclerosis	https://www.genome.jp/kegg-bin/show_pathway?bta05014	COX4I1 ATP5PO NDUFV2 UQCRC1 NDUFB8 ATP5PF NDUFS8 NDUFS3 NDUFS1 NDUFS4 NDUFS6 SDHC NDUFA10 ATP5F1D COX5A CYC1 TUBB
9.40528063946797e-12	18	293	9.28897	Path:bta05010 Alzheimer disease	https://www.genome.jp/kegg-bin/show_pathway?bta05010	COX4I1 ATP5PO NDUFV2 UQCRC1 NDUFB8 ATP5PF NDUFS8 NDUFS3 NDUFS1 NDUFS4 NDUFS6 SDHC NDUFA10 ATP5F1D COX5A CYC1 TUBB
3.7541009388966e-10	18	370	7.35586	Path:bta05022 Pathways of neurodegeneration-multiple diseases	https://www.genome.jp/kegg-bin/show_pathway?bta05022	COX4I1 ATP5PO NDUFV2 UQCRC1 NDUFB8 ATP5PF NDUFS8 NDUFS3 NDUFS1 NDUFS4 NDUFS6 SDHC NDUFA10 ATP5F1D COX5A CYC1 TUBB
8.93183009553989e-26	52	1249	6.29512	Path:bta01100 Metabolic pathways	https://www.genome.jp/kegg-bin/show_pathway?bta01100	ACO2 COX4I1 DHRS4 ATP5PO HADHB ACADVL NDUFV2 UQCRC1 NDUFB8 ATP5PF NDUFS8 NDUFS3 NDUFS1 PYGM NDUFS4 NDUFS6 SDHC NDUFA10 ATP5F1D MECR NME1 COX5A INPP5D FAHD1 SUOX ACOT2 TDH MLYCD CYC1 NAT1 SOS2 AGK MGC152010 ATP5MG CBR1 NUDT9 GSTT1 HADH COQ5 CPOX HDDC3
GO Biological Process
Enrichment FDR	nGenes	Pathway Genes	Fold Enrichment	Pathway	URL	Genes
0.00215368	3	8	56.7014	GO:0014883 Transition between fast and slow fiber	https://amigo.geneontology.org/amigo/term/GO:0014883	TNNT1 TNNC1 TNNI1
0.00280808	3	10	45.3611	GO:0014733 Reg. of skeletal muscle adaptation	https://amigo.geneontology.org/amigo/term/GO:0014733	TNNT1 TNNC1 TNNI1
0.00215368	4	24	25.2006	GO:0015986 Proton motive force-driven atp synthesis	https://amigo.geneontology.org/amigo/term/GO:0015986	ATP5MG ATP5F1D ATP5PF ATP5PO
0.00215368	4	25	24.1926	GO:0003009 Skeletal muscle contraction	https://amigo.geneontology.org/amigo/term/GO:0003009	TNNI2 TNNT3 TNNC2 TNNT1
0.00414027	4	33	18.3277	GO:0050881 Musculoskeletal movement	https://amigo.geneontology.org/amigo/term/GO:0050881	TNNI2 TNNT3 TNNC2 TNNT1
0.00414954	4	34	17.7887	GO:0006754 Atp biosynthetic proc.	https://amigo.geneontology.org/amigo/term/GO:0006754	ATP5MG ATP5F1D ATP5PF ATP5PO
0.00414954	4	34	17.7887	GO:0050879 Multicellular organismal movement	https://amigo.geneontology.org/amigo/term/GO:0050879	TNNI2 TNNT3 TNNC2 TNNT1
0.00469501	4	36	16.8004	GO:0010257 Nadh dehydrogenase complex assembly	https://amigo.geneontology.org/amigo/term/GO:0010257	NDUFS4 NDUFS3 NDUFS1 NDUFA10
0.00469501	4	36	16.8004	GO:0032981 Mitochondrial respiratory chain complex i assembly	https://amigo.geneontology.org/amigo/term/GO:0032981	NDUFS4 NDUFS3 NDUFS1 NDUFA10
0.00385768	5	62	12.1939	GO:0033108 Mitochondrial respiratory chain complex assembly	https://amigo.geneontology.org/amigo/term/GO:0033108	NDUFS4 NDUFS3 NDUFS1 NDUFA10 COA3
0.00215368	6	76	11.9371	GO:0097250 Mitochondrial respirasome assembly	https://amigo.geneontology.org/amigo/term/GO:0097250	NDUFS4 NDUFS3 NDUFS1 ATP5F1D NDUFA10 COA3
0.00215368	6	83	10.9304	GO:0006119 Oxidative phosphorylation	https://amigo.geneontology.org/amigo/term/GO:0006119	ATP5F1D NDUFA10 NDUFS3 UQCRC1 NDUFS1 ATP5PO
0.00215368	7	107	9.89184	GO:0009060 Aerobic respiration	https://amigo.geneontology.org/amigo/term/GO:0009060	ATP5F1D NDUFA10 ACO2 NDUFS3 UQCRC1 NDUFS1 ATP5PO
0.00280808	7	135	7.8402	GO:0045333 Cellular respiration	https://amigo.geneontology.org/amigo/term/GO:0045333	ATP5F1D NDUFA10 ACO2 NDUFS3 UQCRC1 NDUFS1 ATP5PO
0.00215368	9	202	6.7368	GO:0015980 Energy derivation by oxidation of organic compounds	https://amigo.geneontology.org/amigo/term/GO:0015980	PYGM ATP5F1D NDUFA10 ACO2 NDUFS3 UQCRC1 NDUFS1 GBE1 ATP5PO
0.00215368	10	285	5.3054	GO:0006091 Generation of precursor metabolites and energy	https://amigo.geneontology.org/amigo/term/GO:0006091	PYGM ATP5F1D NDUFA10 ACO2 PGD NDUFS3 UQCRC1 NDUFS1 GBE1 ATP5PO
0.00215368	11	320	5.19763	GO:0072521 Purine-containing compound metabolic proc.	https://amigo.geneontology.org/amigo/term/GO:0072521	MLYCD ATP5MG MCEE ACOT2 ATP5F1D ATP5PF NUDT9 PGD AK3 ATP5PO
0.00286713	11	369	4.50743	GO:0006753 Nucleoside phosphate metabolic proc.	https://amigo.geneontology.org/amigo/term/GO:0006753	MLYCD ATP5MG MCEE ACOT2 ATP5F1D ATP5PF NUDT9 PGD AK3 ATP5PO
0.00385768	11	387	4.29778	GO:0055086 Nucleobase-containing small molecule metabolic proc.	https://amigo.geneontology.org/amigo/term/GO:0055086	MLYCD ATP5MG MCEE ACOT2 ATP5F1D ATP5PF NUDT9 PGD AK3 ATP5PO
0.00215368	21	1072	2.96202	GO:0044281 Small molecule metabolic proc.	https://amigo.geneontology.org/amigo/term/GO:0044281	MLYCD ATP5MG MCEE ACOT2 TDH ATP5F1D D2HGDH ACADVL ACO2 HADHB MECR ATP5PF NUDT9 PGD COQ5 AK3 ACSF2 ATP5PO COQ8A
GO Molecualr Process
Enrichment FDR	nGenes	Pathway Genes	Fold Enrichment	Pathway	URL	Genes
0.0058596	2	4	75.6019	GO:0031013 Troponin i binding	https://amigo.geneontology.org/amigo/term/GO:0031013	TNNC1 TNNT3
8.54589588027339e-05	4	13	46.5243	GO:0008137 Nadh dehydrogenase (ubiquinone) activity	https://amigo.geneontology.org/amigo/term/GO:0008137	NDUFA10 NDUFS4 NDUFS3 NDUFS1
0.00332916	3	14	32.4008	GO:0046933 Proton-transporting atp synthase activity rotational mechanism	https://amigo.geneontology.org/amigo/term/GO:0046933	ATP5MG ATP5F1D ATP5PO
0.00044684	4	20	30.2408	GO:0016655 Oxidoreductase activity acting on nad(p)h quinone or similar compound as acceptor	https://amigo.geneontology.org/amigo/term/GO:0016655	NDUFA10 NDUFS4 NDUFS3 NDUFS1
0.00368113	3	15	30.2408	GO:0004364 Glutathione transferase activity	https://amigo.geneontology.org/amigo/term/GO:0004364	GSTT1
0.000457617	4	21	28.8007	GO:0015453 Oxidoreduction-driven active transmembrane transporter activity	https://amigo.geneontology.org/amigo/term/GO:0015453	NDUFA10 NDUFS4 NDUFS3 NDUFS1
0.0496446	2	13	23.2621	GO:0005523 Tropomyosin binding	https://amigo.geneontology.org/amigo/term/GO:0005523	TNNT3 TNNT1
0.00171471	4	30	20.1605	GO:0009055 Electron transfer activity	https://amigo.geneontology.org/amigo/term/GO:0009055	NDUFA10 NDUFS4 NDUFS3 NDUFS1
0.00954152	3	23	19.7222	GO:0015252 Proton channel activity	https://amigo.geneontology.org/amigo/term/GO:0015252	ATP5MG ATP5F1D ATP5PO
0.0183252	3	30	15.1204	GO:0004601 Peroxidase activity	https://amigo.geneontology.org/amigo/term/GO:0004601	TXNRD1 MB PRDX3
0.0183252	3	30	15.1204	GO:0016684 Oxidoreductase activity acting on peroxide as acceptor	https://amigo.geneontology.org/amigo/term/GO:0016684	TXNRD1 MB PRDX3
0.00419162	4	41	14.7516	GO:0016651 Oxidoreductase activity acting on nad(p)h	https://amigo.geneontology.org/amigo/term/GO:0016651	NDUFA10 NDUFS4 NDUFS3 NDUFS1
0.0427733	3	41	11.0637	GO:0016627 Oxidoreductase activity acting on the ch-ch group of donors	https://amigo.geneontology.org/amigo/term/GO:0016627	ACADVL MECR CPOX
8.54589588027339e-05	8	118	10.2511	GO:0015078 Proton transmembrane transporter activity	https://amigo.geneontology.org/amigo/term/GO:0015078	ATP5MG ATP5F1D NDUFA10 ATP5PO ATP5PF NDUFS4 NDUFS3 NDUFS1
0.0496446	3	45	10.0803	GO:0016765 Transferase activity transferring alkyl or aryl (other than methyl) groups	https://amigo.geneontology.org/amigo/term/GO:0016765	GSTT1
0.0058596	6	131	6.92537	GO:0016874 Ligase activity	https://amigo.geneontology.org/amigo/term/GO:0016874	ATP5MG ATP5F1D SARS1 RARS1 ATP5PO ACSF2
3.71102240909688e-07	19	511	5.62206	GO:0016491 Oxidoreductase activity	https://amigo.geneontology.org/amigo/term/GO:0016491	SUOX DHRS4 TDH ACADVL NDUFA10 TXNRD1 MECR NDUFS4 CPOX MB PRDX3 PGD NDUFS3 NDUFS1 D2HGDH
7.6979315523238e-06	54	3975	2.05409	GO:0003824 Catalytic activity	https://amigo.geneontology.org/amigo/term/GO:0003824	PYGM MLYCD SUOX ATP5MG DHRS4 HDDC3 GFM1 MCEE PAG18 ACOT2 TDH ATP5F1D LONP1 ACADVL NDUFA10 ACO2 HADHB SARS1 TXNRD1 MYLK RARS1 COQ5 MECR ATP5PO COQ8A GSTT1 NDUFS4 CPOX NME1 MB PRDX3 NUDT9 PGD AK3 NDUFS3 AGK INPP5D ACSF2 NDUFS1 BCNT2 GBE1 PTRH2 D2HGDH
Curated Reactome
Enrichment FDR	nGenes	Pathway Genes	Fold Enrichment	Pathway	URL	Genes
0.00137062	2	3	100.803	R-BTA-880009 Interconversion of 2-oxoglutarate and 2-hydroxyglutarate	https://reactome.org/PathwayBrowser/#/R-BTA-880009	SOS2 D2HGDH
2.65139747426722e-06	4	8	75.6019	R-BTA-9757110 Prednisone ADME	https://reactome.org/PathwayBrowser/#/R-BTA-9757110
4.30309030325057e-07	5	13	58.1553	R-BTA-9753281 Paracetamol ADME	https://reactome.org/PathwayBrowser/#/R-BTA-9753281	NAT1 GSTT1
2.30927701176505e-05	4	13	46.5243	R-BTA-390522 Striated Muscle Contraction	https://reactome.org/PathwayBrowser/#/R-BTA-390522	MYL1 MYBPC1 TNNI2 TNNC2
0.00690935	2	7	43.2011	R-BTA-9854311 Maturation of TCA enzymes and reg. of TCA cycle	https://reactome.org/PathwayBrowser/#/R-BTA-9854311	ACO2 SDHC
0.000798596	3	12	37.801	R-BTA-163210 Formation of ATP by chemiosmotic coupling	https://reactome.org/PathwayBrowser/#/R-BTA-163210	ATP5MG ATP5F1D ATP5PO
0.000798596	3	12	37.801	R-BTA-8949613 Cristae formation	https://reactome.org/PathwayBrowser/#/R-BTA-8949613	ATP5MG ATP5F1D ATP5PO
7.7485405278003e-09	8	39	31.0162	R-BTA-9837999 Mitochondrial protein degradation	https://reactome.org/PathwayBrowser/#/R-BTA-9837999	ATP5MG TFAM NDUFS3 IARS2 COX5A ATP5PO NDUFS1 ACO2
0.00137062	3	16	28.3507	R-BTA-1592230 Mitochondrial biogenesis	https://reactome.org/PathwayBrowser/#/R-BTA-1592230	ATP5MG ATP5F1D ATP5PO
2.58013484907758e-06	6	35	25.9207	R-BTA-9748784 Drug ADME	https://reactome.org/PathwayBrowser/#/R-BTA-9748784	NAT1 GSTT1
2.86682423199885e-05	5	31	24.3877	R-BTA-6799198 Complex I biogenesis	https://reactome.org/PathwayBrowser/#/R-BTA-6799198	NDUFS3 NDUFS1 NDUFS6 NDUFB8 NDUFS4
3.13373378891425e-16	17	116	22.1592	R-BTA-1428517 Aerobic respiration and respiratory electron transport	https://reactome.org/PathwayBrowser/#/R-BTA-1428517	ATP5MG SOS2 NDUFS3 CYC1 COX4I1 COX5A ATP5F1D ATP5PO NDUFS1 ACO2 NDUFS6 SDHC NDUFB8 NDUFS4 D2HGDH FAHD1
2.4942608756306e-08	9	68	20.0123	R-BTA-611105 Respiratory electron transport	https://reactome.org/PathwayBrowser/#/R-BTA-611105	NDUFS3 CYC1 COX4I1 COX5A NDUFS1 NDUFS6 NDUFB8 NDUFS4
0.00394331	3	23	19.7222	R-BTA-9864848 Complex IV assembly	https://reactome.org/PathwayBrowser/#/R-BTA-9864848	COX4I1 COX5A
0.0053886	3	26	17.4466	R-BTA-9707564 Cytoprotection by HMOX1	https://reactome.org/PathwayBrowser/#/R-BTA-9707564	COX4I1 COX5A
0.0012567	4	37	16.3464	R-BTA-5628897 TP53 Regulates Metabolic Genes	https://reactome.org/PathwayBrowser/#/R-BTA-5628897	TXNRD1 COX4I1 COX5A
0.00818392	3	31	14.6326	R-BTA-2142753 Arachidonic acid metabolism	https://reactome.org/PathwayBrowser/#/R-BTA-2142753	CBR1
0.00137062	5	74	10.2165	R-BTA-9711123 Cellular response to chemical stress	https://reactome.org/PathwayBrowser/#/R-BTA-9711123	TXNRD1 COX4I1 COX5A PRDX3
0.00137062	5	75	10.0803	R-BTA-8978868 Fatty acid metabolism	https://reactome.org/PathwayBrowser/#/R-BTA-8978868	MLYCD HADHB CBR1
9.16725598802353e-14	31	797	5.8812	R-BTA-1430728 Metabolism	https://reactome.org/PathwayBrowser/#/R-BTA-1430728	ATP5MG INPP5D AGK GBE1 MLYCD SOS2 CPOX NDUFS3 HADHB TXNRD1 CYC1 COX4I1 COX5A ATP5F1D ATP5PO NDUFS1 ACO2 NDUFS6 SDHC NDUFB8 NDUFS4 NAT1 D2HGDH COQ8A FAHD1 GSTT1 CBR1
